# Supplementary material for: Spatial transcriptomics atlas of inflammatory bowel disease to guide implementation in research consortiums and clinical trials
Source: Nat Commun. 2026 Apr 28;17:5808. doi: 10.1038/s41467-026-72482-w (PMC13328602; doi:10.1038/s41467-026-72482-w)
Supplement: Supplementary file 3 — Supplementary Dataset 1 [file 41467_2026_72482_MOESM3_ESM.xlsx]

## Sheet: CosMx MT + Xenium MT
Overlapping genes between CosMx multi-tissue (950) and Xenium multi-tissue (377) panels, 119 in total
ACKR1
ACTA2
ACTG2
ADGRL4
ADIPOQ
AIF1
ANGPT2
AQP3
AR
CAV1
CCL19
CCL5
CCR2
CCR7
CD14
CD163
CD19
CD2
CD27
CD274
CD28
CD34
CD3D
CD3E
CD4
CD5L
CD68
CD69
CD70
CD79A
CD83
CD86
CD8A
CENPF
CLEC10A
CLEC14A
CLEC4E
COL17A1
COL5A2
CPA3
CSF2RA
CSF3
CTLA4
CTSG
CXCL10
CXCL9
CXCR4
DMBT1
DST
DUSP2
EGFR
EPCAM
ERBB2
ESR1
FAS
FKBP11
FOXP3
GCG
GDF15
GNLY
GPR183
GZMA
GZMB
GZMK
HAVCR2
HPGDS
IGF1
IL1R2
IL1RL1
IL2RA
IL3RA
IL7R
INS
KIT
KLRB1
KRT20
KRT7
LAG3
LAMP3
LGR5
LIF
LY6D
MARCO
MET
MFAP5
MKI67
MRC1
MS4A1
MS4A4A
MS4A6A
MYC
MYH11
MZB1
NKG7
PCNA
PDCD1
PDGFRA
PDGFRB
PECAM1
PGR
PLAC9
PPARG
PRF1
PTGDS
PTPRC
RAMP2
SELL
SNAI1
SOX2
SST
TCL1A
THBS2
TNFRSF13B
TNFRSF17
TNFRSF9
TOP2A
UBE2C
VCAN
VWF

## Sheet: Xenium panels
Overlapping genes between Xenium multi-tissue (377) and Xenium colon-specific (322) panels, 68 in total	Overlapping genes between Xenium multi-tissue (377) and Xenium 5K (5001) panels, 222 in total	Overlapping genes between Xenium colon-specific (322) and Xenium 5K (5001) panels, 144 in total	Overlapping genes among all three Xenium panels, 48 in total
ADH1C	ACE2	ABCC8	AQP8
AQP8	ADAM28	ADRA2A	BANK1
BANK1	ADAMTS1	AFAP1L2	CA4
BMX	ADGRE1	AGTR1	CCR7
CA4	ADGRL4	AKR1C3	CD14
CCL5	ADIPOQ	ALDH1B1	CD163
CCR7	AGER	AQP8	CD2
CD14	AGR3	ARX	CD3E
CD163	ANGPT2	ASCL2	CD79A
CD2	ANPEP	ATOH1	CD83
CD3D	APCDD1	BANK1	CD8A
CD3E	AQP8	BATF	CFTR
CD79A	AQP9	BRCA2	COL17A1
CD83	AR	C1QBP	CTLA4
CD8A	ASCL1	CA4	CTSG
CFTR	ASPN	CALB2	CXCR4
CHGA	BANK1	CCL20	DERL3
CLCA1	BCL2L11	CCR7	DNASE1L3
COL17A1	CA4	CD14	EGFR
CPA3	CAVIN2	CD163	FCN1
CTLA4	CCL19	CD177	FKBP11
CTSG	CCL27	CD2	FOXP3
CXCR4	CCNB2	CD3E	GATA2
DERL3	CCR2	CD3G	GZMA
DMBT1	CCR7	CD40LG	GZMK
DNASE1L3	CD14	CD5	HPGDS
EGFR	CD163	CD6	IL1RL1
FCN1	CD19	CD7	IRF8
FKBP11	CD1A	CD79A	KIT
FOXP3	CD1C	CD79B	KLRB1
GATA2	CD1E	CD83	KLRD1
GCG	CD2	CD8A	LGR5
GNLY	CD247	CD8B	LILRA4
GPR183	CD27	CDK6	MKI67
GZMA	CD274	CDKN2B	MLPH
GZMK	CD28	CEACAM1	MS4A1
HEPACAM2	CD300E	CES1	MS4A2
HPGDS	CD34	CFTR	PPP1R1B
IL1RL1	CD3E	CKAP4	PROX1
IL7R	CD4	CLEC9A	SCGN
IRF8	CD5L	CMA1	SELL
KIT	CD68	COL17A1	SLC18A2
KLRB1	CD70	CST7	SLC26A2
KLRD1	CD79A	CTLA4	SLC26A3
LGR5	CD83	CTSG	SPIB
LILRA4	CD86	CXCR4	TCL1A
LYVE1	CD8A	CXCR5	TNFRSF17
MCEMP1	CD93	CYBB	UBE2C
MKI67	CDH16	DERL3
MLPH	CDK1	DNASE1L3
MS4A1	CENPF	DUOX2
MS4A2	CFB	EGFR
NKG7	CFHR1	ETS1
PPP1R1B	CFTR	ETV1
PROX1	CLEC10A	FABP2
S100A12	CLEC14A	FCER2
SCGN	CLIC6	FCN1
SELL	COCH	FCRL1
SLC18A2	COL17A1	FCRLA
SLC26A2	COL5A2	FEV
SLC26A3	CSF2RA	FKBP11
SPDEF	CSF3	FOXP3
SPIB	CTLA4	FRZB
TCL1A	CTSG	GATA2
TNFRSF17	CTSK	GNA11
TRAC	CXCL10	GPRC5C
UBE2C	CXCL2	GZMA
VCAN	CXCL6	GZMK
	CXCL9	HDC
	CXCR4	HES6
	CYP1A1	HHLA2
	DERL3	HMGB2
	DIRAS3	HPGDS
	DNASE1L3	ICOS
	DPT	IFITM1
	DST	IL17RB
	EDN1	IL1B
	EDNRB	IL1RL1
	EGFL7	IL22
	EGFR	IMPDH2
	EHF	INSM1
	EPCAM	IRF8
	ERBB2	ISL1
	ERG	ITK
	ESR1	KIT
	FAS	KLRB1
	FCER1A	KLRC2
	FCGR1A	KLRD1
	FCGR3A	LEF1
	FCN1	LEPROTL1
	FCN2	LGR5
	FGFBP2	LILRA4
	FHL2	MAF
	FKBP11	MAOB
	FOXA1	MEIS2
	FOXI1	MKI67
	FOXJ1	MLPH
	FOXP3	MS4A1
	FSTL3	MS4A2
	GATA2	MSLN
	GDF15	MT1A
	GYPA	NEUROD1
	GYPB	ODF2L
	GZMA	PAX5
	GZMB	PBK
	GZMK	PLCE1
	HAMP	PPP1R1B
	HAVCR2	PROX1
	HES4	PRPH
	HPGDS	PSTPIP2
	IGF1	PTGER4
	IL1RL1	PTTG1
	IL2RA	RNF43
	IL3RA	RORC
	INMT	RRM2
	IRF8	RUNX1T1
	KCNK3	SCG2
	KCNMA1	SCG5
	KIT	SCGN
	KLRB1	SCNN1A
	KLRC1	SELENBP1
	KLRD1	SELL
	KRT20	SFXN1
	LAG3	SLC12A2
	LAMP3	SLC18A2
	LGR5	SLC26A2
	LIF	SLC26A3
	LILRA4	SMOC2
	LILRA5	SOCS3
	LILRB2	SOX9
	LILRB4	SPIB
	LPL	STMN1
	LTBP2	TCL1A
	MALL	THBS1
	MARCO	TIGIT
	MDM2	TK1
	MEF2C	TKT
	MEST	TNFRSF17
	MET	TNFSF13B
	MFAP5	TUBB
	MKI67	TYMS
	MLANA	UBE2C
	MLPH	UGT2B17
	MMRN2	XCL2
	MRC1
	MS4A1
	MS4A2
	MYC
	MYLK
	MZB1
	NTN4
	OPRPN
	PCNA
	PDCD1
	PDGFRA
	PDGFRB
	PDPN
	PEBP4
	PECAM1
	PGR
	PLA2G7
	PLCG2
	PLIN4
	PMP22
	PPARG
	PPP1R1B
	PRDM1
	PRF1
	PRG4
	PROX1
	RAPGEF3
	RETN
	RIDA
	RTKN2
	S100A1
	SCGN
	SELE
	SELL
	SEMA3C
	SERPINB2
	SERPINB9
	SFRP4
	SH2D3C
	SLAMF1
	SLAMF7
	SLC18A2
	SLC22A8
	SLC26A2
	SLC26A3
	SLC4A1
	SNAI1
	SNCA
	SOX17
	SOX18
	SOX2
	SPI1
	SPIB
	SRPX
	STC2
	STEAP4
	TAC1
	TBX3
	TCF4
	TCIM
	TCL1A
	TENT5C
	TFPI
	THAP2
	THBS2
	THY1
	TIMP4
	TMEM100
	TNC
	TNFRSF13B
	TNFRSF17
	TNFRSF9
	TOP2A
	TREM2
	UBE2C
	UMOD
	UPK3B
	VSIG4

## Sheet: CosMx 6K + Xenium 5K
Overlapping genes between CosMx 6K (6175) and Xenium 5K (5001) panels, 2552 in total
AAMP
ABAT
ABCA1
ABCB1
ABCC1
ABCC3
ABCC4
ABCC8
ABCC9
ABCD1
ABCG1
ABHD6
ABI3BP
ABL1
ABL2
ACAA2
ACACA
ACACB
ACAP2
ACAT1
ACE
ACE2
ACHE
ACKR3
ACLY
ACP5
ACSL4
ACTL6A
ACTN1
ACTN4
ACVR1
ACVR1B
ACVR2A
ACVRL1
ADA
ADAM10
ADAM12
ADAM17
ADAM28
ADAM8
ADAM9
ADAMTS5
ADAR
ADCY2
ADD1
ADGRA2
ADGRA3
ADGRE1
ADGRE2
ADGRE5
ADGRG5
ADGRG6
ADGRL1
ADGRL4
ADIPOQ
ADIPOR1
ADIPOR2
ADM
ADORA1
ADORA2A
ADORA2B
ADRA1A
ADRA1B
ADRA1D
ADRA2A
ADRA2B
ADRA2C
ADRB1
ADRB2
ADRB3
AFF1
AFF2
AGAP3
AGER
AGRP
AGTR1
AGTR2
AHR
AICDA
AIFM1
AIP
AIRE
AKR1B1
AKT1
AKT2
AKT3
ALAD
ALCAM
ALDH2
ALDH3A2
ALDH7A1
ALDOA
ALG13
ALK
ALKBH5
ALOX12
ALOX5
ALPK1
AMER1
AMFR
AMH
AMOT
ANAPC1
ANGPT1
ANGPT2
ANGPTL2
ANGPTL3
ANGPTL4
ANK1
ANKRD6
ANPEP
ANXA2
ANXA5
AOAH
AP1B1
AP1M1
AP1S3
AP2A1
AP2A2
AP2M1
AP3B2
AP3D1
AP3M2
APAF1
APC
APCDD1
APELA
APEX1
APH1B
API5
APLN
APLNR
APOB
APOL1
APOL6
APOM
APP
APTX
AQP4
AQP7
AQP9
AR
ARC
ARF1
ARF6
ARG1
ARG2
ARHGEF7
ARID1A
ARNT
ARRB1
ARRB2
ARX
ASCL1
ASH2L
ASTN2
ASXL1
ATF1
ATF2
ATF3
ATF4
ATF6
ATG10
ATG16L1
ATG2A
ATG5
ATG7
ATM
ATP1A1
ATP2A2
ATP2B1
ATP5F1C
ATP6V1H
ATP7A
ATR
ATRX
ATXN1
ATXN1L
ATXN2
ATXN3
AURKA
AURKB
AVPR1A
AVPR1B
AVPR2
AXIN1
AXIN2
AXL
BACE1
BACE2
BACH2
BAD
BAG3
BAG6
BAK1
BANK1
BAP1
BARD1
BATF
BATF3
BAX
BBC3
BCAM
BCAN
BCAR1
BCAR3
BCCIP
BCHE
BCKDK
BCL10
BCL11A
BCL11B
BCL2
BCL2A1
BCL2L1
BCL2L11
BCL2L2
BCL3
BCL6
BCL6B
BCOR
BCR
BDNF
BECN1
BEX2
BID
BIRC2
BIRC5
BIRC7
BLK
BLM
BLNK
BLVRA
BMI1
BMP2
BMP2K
BMP4
BMP5
BMP6
BMP7
BMP8A
BMP8B
BMPR1A
BMPR1B
BMPR2
BNC1
BNIP3
BRAF
BRCA1
BRCA2
BRD3
BRD4
BRINP1
BRIP1
BST1
BTK
BTLA
BTN3A1
BTRC
C1QBP
C1QTNF1
C3AR1
C5
C5AR1
C6
C8B
C8G
C9
CACNA1B
CACNA1C
CACNA1D
CACNA1G
CACNA1H
CACNA2D1
CACNG3
CACNG4
CACYBP
CADM4
CALB1
CALB2
CALCB
CALCR
CALCRL
CALM3
CALML3
CAMK1
CAMK2A
CAMK2B
CAMK2D
CAMK2G
CAMP
CAND1
CANX
CAPN1
CARD11
CARD8
CARD9
CARM1
CARTPT
CASP1
CASP10
CASP3
CASP7
CASP8
CASP9
CASR
CAT
CAV2
CAVIN2
CBFB
CBL
CBLB
CBR1
CCBE1
CCDC50
CCDC80
CCK
CCKAR
CCKBR
CCL1
CCL11
CCL13
CCL14
CCL15
CCL16
CCL17
CCL18
CCL19
CCL20
CCL22
CCL23
CCL24
CCL25
CCL26
CCL27
CCL28
CCL7
CCL8
CCN1
CCN2
CCNA1
CCNA2
CCNB1
CCNB2
CCNB3
CCND1
CCND2
CCND3
CCNE1
CCNO
CCNT1
CCR1
CCR2
CCR3
CCR4
CCR5
CCR6
CCR7
CCR9
CCRL2
CCT2
CCT6A
CCT8
CD109
CD14
CD151
CD160
CD163
CD180
CD19
CD1A
CD1B
CD1C
CD1D
CD1E
CD2
CD200
CD207
CD209
CD22
CD226
CD244
CD247
CD27
CD274
CD276
CD28
CD300A
CD300E
CD320
CD33
CD34
CD36
CD38
CD3E
CD3G
CD4
CD40
CD40LG
CD44
CD46
CD47
CD5
CD55
CD58
CD59
CD5L
CD6
CD68
CD7
CD70
CD72
CD79A
CD79B
CD80
CD82
CD83
CD84
CD86
CD8A
CD8B
CD93
CD96
CD99
CDA
CDC14A
CDC20
CDC25A
CDC25C
CDC27
CDC34
CDC37
CDC6
CDC73
CDH1
CDH11
CDH13
CDH2
CDH3
CDH5
CDK1
CDK10
CDK16
CDK17
CDK2
CDK4
CDK5
CDK6
CDK7
CDK8
CDK9
CDKN1A
CDKN1B
CDKN1C
CDKN2A
CDKN2B
CDKN3
CDX2
CEACAM1
CEACAM8
CEBPA
CELSR1
CELSR2
CEMIP2
CENPF
CEP55
CETP
CFB
CFH
CFL2
CFLAR
CFP
CGAS
CH25H
CHAD
CHD3
CHEK1
CHEK2
CHIT1
CHKA
CHRM1
CHRM2
CHRM3
CHRM5
CHRNA4
CHRNA7
CHUK
CIITA
CKAP4
CKAP5
CLDN1
CLDN5
CLDN7
CLEC10A
CLEC12A
CLEC14A
CLEC4A
CLEC4C
CLEC4D
CLEC5A
CLEC6A
CLEC7A
CLEC9A
CLIC4
CLN3
CLN5
CLOCK
CLSTN1
CLTC
CMA1
CMKLR1
CNIH4
CNP
CNR1
CNR2
CNST
CNTN2
COBLL1
COL11A1
COL17A1
COL18A1
COL2A1
COL4A1
COL4A2
COL4A3
COL4A4
COL4A5
COL5A1
COL5A2
COL7A1
COLEC12
COMP
COMT
COPS5
CORO1C
CORT
CPB2
CPEB2
CPT1A
CPVL
CR1
CR2
CREB1
CREB3
CREB5
CREBBP
CREG1
CRH
CRHR1
CRHR2
CRK
CRKL
CRTAM
CRYBG1
CSF1
CSF1R
CSF2
CSF2RA
CSF2RB
CSF3
CSF3R
CSK
CSNK1A1
CSNK1E
CSNK2A1
CSNK2A2
CSNK2B
CSPG4
CST2
CST7
CTBP1
CTBP2
CTCF
CTCFL
CTLA4
CTNNA1
CTNNAL1
CTNNB1
CTNND1
CTNND2
CTSA
CTSC
CTSG
CTSH
CTSK
CTSL
CTTN
CUL1
CUL2
CUL3
CUL4A
CUL5
CUZD1
CX3CL1
CX3CR1
CXADR
CXCL10
CXCL11
CXCL12
CXCL13
CXCL16
CXCL2
CXCL5
CXCL6
CXCL9
CXCR1
CXCR2
CXCR3
CXCR4
CXCR5
CXCR6
CYBA
CYBB
CYCS
CYFIP2
CYLD
CYP19A1
CYP1B1
CYP27A1
CYP46A1
CYSLTR2
CYTH2
DAB1
DAB2
DACH1
DACH2
DAPK1
DAXX
DCAF1
DCLK1
DCTN1
DCX
DDB1
DDB2
DDC
DDIT3
DDR1
DDR2
DDX3X
DDX43
DDX6
DEPTOR
DERL3
DHCR24
DHFR
DHRS2
DHX29
DHX9
DIABLO
DICER1
DIS3
DISC1
DKC1
DKK1
DLD
DLG1
DLG4
DLK1
DLL1
DLL3
DLL4
DMD
DNAH14
DNAH7
DNAJA1
DNAJB12
DNAJB2
DNAJC10
DNM1
DNM2
DNMT1
DNMT3A
DNMT3B
DNTT
DOCK9
DPP4
DPT
DPYD
DPYSL2
DRAM1
DRD1
DRD2
DSG3
DST
DTNA
DTNBP1
DTX1
DUSP5
DUSP6
DVL2
DVL3
DYNC1H1
DYRK1A
E2F1
E2F3
E2F4
EBI3
EBP
ECHS1
ECSIT
EDA
EDIL3
EDN1
EDNRA
EDNRB
EED
EFNB2
EFTUD2
EGF
EGFR
EGLN1
EGLN3
EGR2
EHMT1
EHMT2
EIF1AY
EIF2AK2
EIF2AK3
EIF2AK4
EIF2S1
EIF3A
EIF3C
EIF4A1
EIF4A3
EIF4E
EIF4EBP1
EIF4EBP2
EIF4EBP3
EIF4G1
EIF5A
ELANE
ELAVL1
ELF4
ELK1
ELK4
ELOB
ELOC
EMD
EMP1
EMP2
ENG
ENO2
ENPP2
ENTPD1
ENTPD2
EOMES
EP300
EPAS1
EPB41L3
EPCAM
EPHA2
EPHA3
EPHA4
EPHA7
EPHB1
EPHB2
EPHB4
EPHB6
EPHX2
EPM2AIP1
EPO
EPOR
ERAP1
ERBB2
ERBB3
ERC1
ERCC1
ERCC2
ERCC3
ERCC6
EREG
ERG
ERG28
ERN1
ERRFI1
ESR1
ESR2
ESRRA
ETS1
ETV1
ETV5
ETV6
EVI5
EWSR1
EXO1
EYA1
EYA4
EZH2
F11R
F12
F13A1
F2
F2R
F2RL1
F2RL3
F8
FABP3
FABP7
FADD
FADS1
FADS2
FAF2
FAM3A
FANCA
FANCC
FAP
FAR1
FAS
FASLG
FASN
FAT4
FBLN2
FBLN5
FBP1
FBXO25
FBXO33
FBXW11
FBXW7
FCAR
FCER1A
FCER2
FCGBP
FCGR2A
FCGR2B
FCGR3A
FCN1
FCRL2
FCRL4
FCRL5
FCRLA
FDFT1
FDPS
FDX1
FEN1
FER
FES
FEZ1
FGF1
FGF10
FGF13
FGF19
FGF2
FGF21
FGF23
FGF4
FGF7
FGF9
FGFBP2
FGFR1
FGFR2
FGFR3
FGFR4
FGR
FH
FHL1
FHL2
FHOD1
FKBP11
FLII
FLNB
FLNC
FLOT2
FLT3
FLT3LG
FMOD
FNTA
FOLH1
FOLR1
FOLR2
FOSL1
FOXA1
FOXA2
FOXC1
FOXF1
FOXJ1
FOXL2
FOXM1
FOXO1
FOXO3
FOXO4
FOXP1
FOXP2
FOXP3
FPR1
FPR2
FST
FSTL1
FSTL3
FUCA1
FURIN
FUS
FUT4
FUT7
FUT8
FYN
FZD1
FZD10
FZD3
FZD4
FZD6
FZD9
FZR1
G6PD
GAA
GAB1
GAB2
GABBR2
GABRA2
GABRB2
GABRG3
GAD1
GAD2
GADD45A
GADD45G
GAGE1
GAL
GALNS
GALP
GALR1
GANAB
GAP43
GAS6
GATA1
GATA2
GATA3
GATA4
GATA6
GBE1
GBP1
GBP5
GCGR
GCH1
GCLM
GDF11
GDF15
GDF3
GDF6
GDNF
GFPT1
GH1
GHITM
GHR
GIMAP4
GIPC1
GJA1
GJB1
GJC1
GLA
GLB1
GLDN
GLI1
GLI3
GLP1R
GLRA2
GLS
GLUD1
GLYR1
GNA11
GNAI1
GNAI2
GNAO1
GNAQ
GNB3
GNPAT
GNS
GOLGA2
GOT1
GP6
GPER1
GPHN
GPR158
GPR17
GPR37
GPR37L1
GPT
GRB2
GREM1
GRIA1
GRIA2
GRID1
GRIN1
GRIN2B
GRIN2D
GRK2
GRM1
GRM3
GRM5
GRM7
GRN
GSK3A
GSK3B
GSR
GSS
GSTO1
GTF2I
GTF3C1
GUCY1A2
GUSB
GZMA
GZMB
GZMH
GZMK
HADHA
HADHB
HAMP
HAS2
HAVCR2
HBEGF
HCAR2
HCAR3
HCFC1
HCK
HDAC1
HDAC10
HDAC2
HDAC3
HDAC4
HDAC5
HDAC6
HDAC8
HDAC9
HDC
HELLS
HERC2
HERC6
HES1
HES4
HEXA
HEXB
HEY1
HFE
HGF
HGS
HHEX
HIF1A
HIPK2
HK1
HK2
HLX
HMGA1
HMGA2
HMGB2
HMGCR
HMGN5
HMMR
HMOX1
HNF1A
HNF1B
HNF4A
HNRNPD
HNRNPF
HNRNPM
HNRNPUL1
HOPX
HOXA10
HOXA11
HOXA9
HOXB4
HPGD
HPGDS
HRAS
HRH1
HRH2
HRH3
HSD11B1
HSD17B2
HSF1
HSPA2
HSPA4
HSPA6
HSPA8
HSPA9
HSPBP1
HSPD1
HSPG2
HTR1A
HTR1B
HTR2A
HTR2C
HTR3A
HTR6
HTR7
HTRA2
HTT
HUWE1
HYOU1
ICA1
ICAM1
ICAM2
ICAM3
ICAM4
ICAM5
ICOS
ICOSLG
ID4
IDH1
IDH2
IDO1
IFI16
IFI35
IFI44L
IFIH1
IFIT1
IFIT2
IFIT3
IFITM1
IFNA1
IFNA2
IFNA8
IFNAR1
IFNAR2
IFNB1
IFNG
IFNGR1
IFNGR2
IFNL1
IFNW1
IFRD1
IFT57
IGBP1
IGF1
IGF1R
IGF2
IGF2R
IHH
IKBKB
IKBKE
IKBKG
IKZF1
IKZF2
IKZF3
IL10
IL10RA
IL10RB
IL11
IL11RA
IL12A
IL12B
IL12RB1
IL12RB2
IL13
IL13RA1
IL13RA2
IL15
IL15RA
IL16
IL17A
IL17B
IL17D
IL17F
IL17RA
IL17RB
IL18
IL18BP
IL18R1
IL18RAP
IL19
IL1A
IL1B
IL1R1
IL1RAP
IL1RL1
IL1RL2
IL1RN
IL2
IL20
IL21
IL21R
IL22
IL22RA1
IL23A
IL23R
IL24
IL25
IL26
IL2RA
IL2RB
IL2RG
IL3
IL33
IL34
IL36G
IL3RA
IL4
IL4R
IL5
IL5RA
IL6
IL6R
IL6ST
IL7
IL9
IL9R
ILF3
ILK
IMMT
IMPDH1
IMPDH2
INHA
INHBA
INHBB
INPP4B
INPP5D
INPPL1
INSM1
INSR
INVS
IPO5
IQGAP1
IQGAP2
IQSEC1
IRAK1
IRAK2
IRAK4
IRF1
IRF3
IRF4
IRF5
IRF7
IRF8
IRGM
IRS1
IRS2
ISL1
ITCH
ITGA1
ITGA2
ITGA2B
ITGA3
ITGA4
ITGA5
ITGA6
ITGAE
ITGAL
ITGAM
ITGAV
ITGAX
ITGB2
ITGB3
ITGB4
ITGB5
ITGB6
ITGB7
ITK
ITM2A
ITPR1
ITPR3
JAG1
JAK1
JAK2
JAK3
JAM2
JAM3
JUP
KAT2A
KAT2B
KAT5
KCNA3
KCNE1
KCNJ11
KCNJ2
KCNJ6
KCNJ8
KCNMA1
KCNQ1
KCNT2
KDM1A
KDM3A
KDM4A
KDM5B
KDM6A
KDM6B
KDR
KEAP1
KIF11
KIF2A
KIF2C
KIF5B
KIR3DL1
KIT
KITLG
KLF4
KLF5
KLHL13
KLRB1
KLRD1
KLRF1
KLRG1
KLRK1
KMT2A
KMT2D
KPNA1
KPNA2
KPNA3
KPNA6
KPNB1
KRAS
KRT20
L1CAM
LAD1
LAG3
LAIR1
LAIR2
LAMA3
LAMB3
LAMC1
LAMC2
LAMP1
LAMP2
LAMP3
LANCL1
LANCL2
LAPTM4B
LAT
LATS1
LATS2
LBP
LCK
LDHA
LDLR
LEF1
LEP
LEPR
LGALS9
LGMN
LGR4
LGR5
LIF
LIFR
LIG4
LILRA1
LILRA4
LILRA5
LILRB1
LILRB2
LILRB4
LIN28A
LIPA
LIPE
LMBR1L
LMNB1
LMO2
LONP1
LOX
LOXL2
LPAR1
LPAR3
LPAR5
LPAR6
LPCAT1
LPIN1
LPL
LRBA
LRCH1
LRP1
LRP2
LRP5
LRP6
LRPPRC
LRRC32
LRRC3B
LRRK2
LTA
LTA4H
LTBP1
LTBP2
LTBR
LTK
LY75
LY9
LY96
LYAR
LYN
MAD1L1
MAD2L1
MAF
MAFB
MAGEA1
MAGEA12
MAGEA4
MAGEB2
MAGEC1
MAGEC2
MAGI1
MAL
MALT1
MAML2
MAN1A1
MAN1B1
MAN2B1
MAOA
MAOB
MAP1B
MAP1LC3A
MAP1LC3B
MAP2
MAP2K1
MAP2K4
MAP2K5
MAP3K1
MAP3K14
MAP3K20
MAP3K5
MAP3K7
MAP4
MAP4K2
MAP4K3
MAP4K4
MAP7
MAPK1
MAPK10
MAPK11
MAPK12
MAPK14
MAPK3
MAPK7
MAPK8
MAPK8IP1
MAPK8IP2
MAPK8IP3
MAPK9
MAPKAPK2
MAPT
MARCO
MAS1
MASP1
MASP2
MAVS
MAX
MBL2
MBNL1
MC3R
MC4R
MCAM
MCHR2
MCM2
MCM3
MCM4
MCM5
MCM6
MCM7
MCPH1
MCTP2
MDC1
MDFIC
MDM2
MDM4
ME1
MECOM
MED1
MED12
MEF2A
MEF2C
MEG3
MEIS1
MEIS2
MELK
MELTF
MEN1
MERTK
MET
MFAP5
MFGE8
MFN2
MGMT
MICA
MICB
MINPP1
MKI67
MKNK1
MLANA
MLF1
MLH1
MLPH
MLXIPL
MME
MMP11
MMP12
MMP14
MMP9
MMRN2
MOG
MPI
MPL
MPO
MPPED1
MPZL1
MR1
MRC1
MRC2
MRE11
MS4A1
MS4A2
MSH2
MSH6
MSLN
MSN
MSR1
MST1R
MT1A
MTA1
MTAP
MTNR1A
MTNR1B
MTOR
MTR
MUC1
MUC4
MUTYH
MVD
MVP
MX1
MYB
MYBL2
MYC
MYCN
MYD88
MYEF2
MYH9
MYLIP
MYLK3
MYO1B
MYO1D
MYO1E
MYO5A
MYO5B
MYO6
MZB1
NANOG
NAP1L5
NAT1
NAV1
NAV2
NBL1
NBN
NCAM1
NCBP1
NCF1
NCF2
NCF4
NCK1
NCOA1
NCOA2
NCOA3
NCOR1
NCOR2
NCR1
NCR3
NCSTN
NDP
NDRG1
NDRG2
NDRG4
NDUFA3
NDUFAB1
NECTIN1
NECTIN2
NECTIN3
NEDD4
NEDD4L
NEFL
NEK6
NES
NEUROD1
NF1
NF2
NFAT5
NFATC1
NFATC2
NFATC3
NFATC4
NFE2L2
NFKB1
NFKB2
NGF
NGFR
NKX2-1
NKX3-1
NLGN3
NLRC5
NLRP1
NLRP2
NLRP3
NME1
NMU
NNAT
NOD1
NOD2
NODAL
NONO
NOS1
NOS1AP
NOS2
NOS3
NOTCH1
NOTCH2
NOTCH3
NOTCH4
NOX1
NOX4
NPC1
NPC1L1
NPPA
NPPB
NPPC
NPR1
NPR3
NPTN
NPY1R
NPY2R
NQO1
NR1H2
NR1H3
NR3C1
NR3C2
NR4A1
NR4A3
NRAS
NRF1
NRIP1
NRP1
NRP2
NRSN1
NRXN2
NSD2
NT5E
NTF3
NTN1
NTN4
NTRK1
NTRK2
NTSR2
NUCB2
NUDT1
NUMA1
NUMB
NUP107
NUP153
NUP214
NUP62
NUP93
NUP98
NUSAP1
NXF1
OAS1
OAS3
OGDH
OGG1
OGT
OLFM1
OLFM2
OLIG1
OLIG2
OLR1
OPRD1
OPRK1
OPRM1
OPTN
ORAI2
ORAI3
ORC6
OSM
OTX2
OXSR1
OXTR
P2RX1
P2RX4
P2RX7
P2RY1
P2RY12
P2RY13
P2RY14
P2RY6
P4HA1
P4HB
PADI2
PADI4
PAEP
PAK1
PAK2
PALMD
PAM
PANX1
PARD3
PARK7
PARP1
PASD1
PAX3
PAX5
PAX6
PAX8
PBK
PBX1
PBX3
PC
PCCB
PCDH17
PCK1
PCNA
PCSK9
PDCD1
PDCD10
PDCD1LG2
PDCD4
PDCD6IP
PDE10A
PDE3A
PDE4A
PDE4B
PDE5A
PDGFA
PDGFB
PDGFC
PDGFD
PDGFRA
PDGFRB
PDHA1
PDHB
PDIA3
PDIA4
PDK1
PDLIM2
PDPK1
PDPN
PDX1
PDYN
PECAM1
PENK
PER1
PER3
PFKFB3
PFKP
PGD
PGF
PGK1
PGM1
PGR
PHB2
PHEX
PHF6
PHF8
PHGDH
PHLPP1
PI4KA
PICALM
PIGF
PIK3C3
PIK3CA
PIK3CB
PIK3CD
PIK3CG
PIK3R1
PIK3R2
PIKFYVE
PILRA
PIM1
PIM2
PIN1
PINK1
PIP4K2A
PITPNB
PITX2
PKD2
PKM
PLA2G4A
PLA2G5
PLA2G6
PLA2G7
PLA2R1
PLAT
PLAU
PLAUR
PLCB1
PLCE1
PLCG1
PLCG2
PLD1
PLD2
PLEC
PLEKHA1
PLEKHA2
PLEKHH2
PLIN2
PLIN4
PLIN5
PLK1
PLSCR1
PLTP
PLVAP
PLXNC1
PMAIP1
PMCH
PML
PMP22
PMS2
PNMA1
PNOC
PNP
PNPLA2
PNPLA6
PNPT1
PODXL
POLB
POLD1
POLE
POLR2A
POLR2B
POLR2C
POLR2E
POLR2G
POLR2H
POMC
PON2
POSTN
POU2AF1
POU2F1
POU2F2
POU2F3
POU5F1
PPARA
PPARD
PPARG
PPARGC1A
PPID
PPIF
PPM1A
PPP1CA
PPP1R15B
PPP1R16B
PPP1R1B
PPP1R7
PPP1R9B
PPP2CA
PPP2R1A
PPP2R3A
PPP2R3C
PPP3CA
PRAME
PRDM1
PREP
PRF1
PRG2
PRICKLE1
PRKAA1
PRKAA2
PRKAB1
PRKACA
PRKACB
PRKAG1
PRKAG2
PRKAR1A
PRKCA
PRKCB
PRKCD
PRKCE
PRKCG
PRKCH
PRKCI
PRKCQ
PRKCZ
PRKD1
PRKD3
PRKDC
PRKN
PRKRA
PRL
PRLR
PRM1
PRMT1
PRMT5
PRMT8
PRNP
PROCR
PROM1
PROS1
PROX1
PRPF19
PRPF3
PRPF31
PRPF8
PRPS2
PRSS16
PRTN3
PSD3
PSEN1
PSEN2
PSENEN
PSIP1
PSMA6
PSMB5
PSMC2
PSMC5
PSMD1
PSMD10
PSMD2
PSMD3
PSMD4
PSME3
PTAFR
PTBP1
PTCD2
PTCH1
PTDSS1
PTEN
PTGDR
PTGDR2
PTGER2
PTGER3
PTGER4
PTGES
PTGES3
PTGIR
PTGIS
PTGS1
PTGS2
PTK2
PTK2B
PTK6
PTK7
PTPN1
PTPN11
PTPN13
PTPN2
PTPN5
PTPN6
PTPRF
PTPRG
PTPRJ
PTPRM
PTPRU
PTPRZ1
PTTG1
PVR
PXN
PYCARD
PYGB
PYGL
QRFPR
RAB11A
RAB27A
RAB28
RAB5A
RAB7A
RAB8A
RAC1
RAD50
RAD51
RAD52
RAF1
RAG1
RANGAP1
RAP1A
RAPGEF3
RAPGEF5
RARA
RARB
RASA1
RASD1
RASGRP1
RASSF1
RASSF5
RB1
RBBP4
RBBP5
RBBP7
RBBP8
RBCK1
RBL2
RBM14
RBMS1
RBMX
RBPJ
RBX1
RCAN2
RCC1
RCOR1
RECQL
REL
RELA
RELB
RELN
RELT
REN
REPS1
REST
RET
RETN
RFC3
RFC4
RFC5
RFTN1
RFX1
RFX2
RFX5
RGN
RGS4
RGS5
RHBDD1
RHBDD2
[truncated: 553 more rows]

## Sheet: All five panels
Overlapping genes between all five tested CosMx and Xenium panels, 28 in total
CCR7
CD14
CD163
CD2
CD3E
CD79A
CD83
CD8A
COL17A1
CTLA4
CTSG
CXCR4
EGFR
FKBP11
FOXP3
GZMA
GZMK
HPGDS
IL1RL1
KIT
KLRB1
LGR5
MKI67
MS4A1
SELL
TCL1A
TNFRSF17
UBE2C
