# Supplementary material for: Spatial transcriptomics atlas of inflammatory bowel disease to guide implementation in research consortiums and clinical trials
Source: Nat Commun. 2026 Apr 28;17:5808. doi: 10.1038/s41467-026-72482-w (PMC13328602; doi:10.1038/s41467-026-72482-w)
Supplement: Supplementary file 4 — Supplementary Dataset 2 [file 41467_2026_72482_MOESM4_ESM.xlsx]

## Sheet: Sheet 1
ID	Tissue type	Disease	Disease state	Mean Q-score		Median Q-score
				Xenium multi-tissue	Xenium colon-specific	Xenium multi-tissue	Xenium colon-specific
I0294 ITDF00A	Ileum	CD	Inflamed	30.0926	/	40	/
I0278 ITDF00A	Ileum	CD	Non-inflamed	33.2431	/	40	/
I0262 ITDF00A	Ileum	CD	Non-inflamed	33.7169	/	40	/
I0275 ITDF00A	Ileum	CD	Inflamed	31.5797	/	40	/
I0262 RSDF00A	Rectum	CD	Inflamed	32.5153	/	40	/
I0303 RSDF00A	Rectum	CD	Inflamed	32.9388	/	40	/
I0275 RSDF00A	Rectum	CD	Non-inflamed	35.1599	/	40	/
I0294 RSDF00A	Rectum	CD	Non-inflamed	34.4998	/	40	/
I0321 ITDF00A	Ileum	UC	Non-inflamed	33.1033	/	40	/
I0310 ITDF00A	Ileum	UC	Non-inflamed	24.1533	/	31.6901	/
I0310 RSDF00A	Rectum	UC	Non-inflamed	33.8982	/	40	/
I0321 RSDF00A	Rectum	UC	Inflamed	32.9729	32.6758	40	40
I0286 RSDF00A	Rectum	UC	Inflamed	32.7587	/	40	/
I0276 RSDF00A	Rectum	UC	Non-inflamed	34.6624	32.4151	40	40
I0284 RSDF00A	Rectum	UC	Inflamed	33.831	32.7517	40	40
I0277 RSDF00A	Rectum	UC	Inflamed	33.9841	32.252	40	40
The samples used for CosMx multi-tissue versus Xenium multi-tissue and colon-specific comparison. The Q-score summary statistics were calculated over all the cells and genes. CD, Crohn's disease; UC, ulcerative colitis.

## Sheet: Sheet 2
ID	Tissue type	Disease	Disease state	Mean Q-score				Median Q-score
				Xenium multi-tissue (no seg)	Xenium multi-tissue (with seg)	Xenium colon-specific	Xenium 5K	Xenium multi-tissue (no seg)	Xenium multi-tissue (with seg)	Xenium colon-specific	Xenium 5K
I0400 RSCF00A	Rectum	Healthy	Healthy	36.0813	37.151	36.2189	33.3054	40	40	40	40
I0355 RSDF00A	Rectum	UC	Non-inflamed	33.9248	36.6125	37.7724	37.1503	40	40	40	40
I0380 RSDF00A	Rectum	UC	Inflamed	34.0594	35.1107	38.2153	35.8529	40	40	40	40
I0387 RSDF00A	Rectum	UC	Inflamed	35.7044	35.766	35.1552	31.7928	40	40	40	40
The samples used for CosMx 6K versus Xenium multi-tissue, colon-specific, and 5K comparison. The Q-score summary statistics were calculated over all the cells and genes. CD, Crohn's disease; UC, ulcerative colitis.
