# Supplementary material for: Spatial transcriptomics atlas of inflammatory bowel disease to guide implementation in research consortiums and clinical trials
Source: Nat Commun. 2026 Apr 28;17:5808. doi: 10.1038/s41467-026-72482-w (PMC13328602; doi:10.1038/s41467-026-72482-w)
Supplement: Supplementary file 5 — Supplementary Dataset 3 [file 41467_2026_72482_MOESM5_ESM.xlsx]

## Sheet: Sheet 1
Comparison	Data metric	Estimated fixed effect		Number of tissues	Number of observations (cells)	Results summary
CosMx MT vs Xenium MT (Fig. 1a)	Diversity by cell area	Intercept	1.57301	16	324449 CosMx MT (baseline class) 369331 Xenium MT	CosMx MT > Xenium MT in both diversity and total counts by cell area
		Tech = Xenium	-1.26703
	Total counts by cell area	Intercept	2.31948
		Tech = Xenium	-1.75604
Four Xenium, full panel (Fig. 1d)	Diversity by cell area	Intercept	0.126692	4	66057 MT no seg (baseline class) 88978 MT with seg 66338 colon-specific 75389 5K	In terms of the full panel, Xenium 5K > colon-specific > MT with seg > MT without seg in both diversity and total counts by cell area
		Tech = MT with seg	0.274101
		Tech = colon-specific	0.339549
		Tech = 5K	2.77355
	Total counts by cell area	Intercept	0.212211
		Tech = MT with seg	0.725544
		Tech = colon-specific	0.879268
		Tech = 5K	3.16133
Four Xenium, overlapping panel (Fig. 1e)	Diversity by cell area	Intercept	0.036506	4	66057 MT no seg (baseline class) 88978 MT with seg 66338 colon-specific 75389 5K	In terms of the overlapping panel, Xenium MT with seg > colon-specific > MT without seg > 5K in both diversity and total counts by cell area
		Tech = MT with seg	0.036924
		Tech = colon-specific	0.022591
		Tech = 5K	-0.01905
	Total counts by cell area	Intercept	0.075093
		Tech = MT with seg	0.121315
		Tech = colon-specific	0.064616
		Tech = 5K	-0.066127
CosMx 6K vs Xenium 5K, full panel (Fig. 1g)	Diversity by cell area	Intercept	6.22846	4	89058 CosMx 6K (baseline class) 75389 Xenium 5K	CosMx 6K > Xenium 5K in both diversity and total counts by cell area
		Tech = Xenium	-3.35413
	Total counts by cell area	Intercept	8.9286
		Tech = Xenium	-5.54776
CosMx 6K vs Xenium 5K, overlapping panel (Supplementary Fig. 4)	Diversity by cell area	Intercept	2.46335	4	89058 CosMx 6K (baseline class) 75389 Xenium 5K	CosMx 6K > Xenium 5K in both diversity and total counts by cell area
		Tech = Xenium	-0.714895
	Total counts by cell area	Intercept	3.4171
		Tech = Xenium	-1.28848
Linear mixed models were fitted with data metric is the outcome variable, Tech (platform) as the fixed effect, and sample key (tissue ID) as the random effect Tech is a binary or multi-class variable (the classes treated as the baseline class are listed in the table) MT, multi-tissue; seg, segmentation
