# Supplementary material for: Spatial transcriptomics atlas of inflammatory bowel disease to guide implementation in research consortiums and clinical trials
Source: Nat Commun. 2026 Apr 28;17:5808. doi: 10.1038/s41467-026-72482-w (PMC13328602; doi:10.1038/s41467-026-72482-w)
Supplement: Supplementary file 6 — Supplementary Dataset 4 [file 41467_2026_72482_MOESM6_ESM.xlsx]

## Sheet: CosMx MT, Xenium MT
Sample ID	Tissue type	Disease type	Disease state	QuBit	DV200%	Number of cells				# excluded cells		% excluded cells		Median diversity by cell area, full panel				Median total counts by cell area, full panel				Median diversity by cell area, overlapping panel				Median total counts by cell area, overlapping panel
						Before QC		After QC						Before QC		After QC		Before QC		After QC		Before QC		After QC		Before QC		After QC
						CosMx	Xenium	CosMx	Xenium	CosMx	Xenium	CosMx	Xenium	CosMx	Xenium	CosMx	Xenium	CosMx	Xenium	CosMx	Xenium	CosMx	Xenium	CosMx	Xenium	CosMx	Xenium	CosMx	Xenium
I0294 ITDF00A	Ileum	Crohn's disease	Inflamed	27	0.14	16474	18573	15340	5138	1134	13435	0.0688357	0.723362	1.52657	0.0270924	1.60841	0.0763764	1.99506	0.0281389	2.10016	0.0977359	0.155305	0.00456887	0.164525	0.0212303	0.185432	0.00474611	0.197703	0.0256219
I0278 ITDF00A	Ileum	Crohn's disease	Non-inflamed	26.8	0.22	36351	43530	32171	29312	4180	14218	0.11499	0.326625	1.29558	0.0838266	1.42323	0.135582	1.67491	0.108584	1.85551	0.208611	0.128079	0.024497	0.142426	0.0370323	0.152564	0.0302532	0.171017	0.0499331
I0262 ITDF00A	Ileum	Crohn's disease	Non-inflamed	5.82	0.42	6656	14746	5954	12812	702	1934	0.105469	0.131154	0.777029	0.338029	0.845986	0.41239	1.05219	0.634879	1.1616	0.77278	0.0765981	0.115581	0.0852565	0.141655	0.0958764	0.205129	0.106813	0.262457
I0275 ITDF00A	Ileum	Crohn's disease	Inflamed	20.4	0.56	27662	32830	24419	16736	3243	16094	0.117237	0.490222	1.57988	0.0503303	1.7514	0.114243	2.16364	0.058048	2.41546	0.170121	0.157424	0.0161116	0.176535	0.032881	0.196401	0.0185355	0.220201	0.0437058
I0262 RSDF00A	Rectum	Crohn's disease	Inflamed	15.1	0.3	19820	39289	18756	19289	1064	20000	0.0536831	0.509048	1.07248	0.0469181	1.10777	0.140322	1.53929	0.0521312	1.60021	0.235689	0.10988	0.0165264	0.1146	0.0465629	0.144601	0.0190579	0.151038	0.0813312
I0303 RSDF00A	Rectum	Crohn's disease	Inflamed	40.4	0.7	31017	50568	29922	48828	1095	1740	0.0353032	0.0344091	1.47293	0.383694	1.50951	0.402285	2.2663	0.824921	2.33472	0.858925	0.142175	0.132069	0.146145	0.138487	0.18596	0.295271	0.191853	0.307869
I0275 RSDF00A	Rectum	Crohn's disease	Non-inflamed	25.4	0.7	28855	38405	25622	35147	3233	3258	0.112043	0.0848327	1.55251	0.257232	1.71381	0.282816	2.16462	0.589781	2.4072	0.660092	0.143349	0.0726341	0.160454	0.0797671	0.179823	0.146982	0.201761	0.1627
I0294 RSDF00A	Rectum	Crohn's disease	Non-inflamed	43.8	0.38	5881	37372	5172	29996	709	7376	0.120558	0.197367	0.670531	0.141331	0.752103	0.174594	1.10267	0.217704	1.22622	0.29373	0.064865	0.0467354	0.0749796	0.0574706	0.0818645	0.0733534	0.0947966	0.0982366
I0321 ITDF00A	Ileum	Ulcerative colitis	Non-inflamed	25	0.6	14728	18004	14366	9948	362	8056	0.024579	0.447456	1.89884	0.0766357	1.9287	0.136125	2.84095	0.0853933	2.90118	0.168499	0.181412	0.026613	0.184988	0.0471303	0.219493	0.0303465	0.223751	0.0620317
I0310 ITDF00A	Ileum	Ulcerative colitis	Non-inflamed	78.6	0.57	60856	60961	59222	11269	1634	49692	0.0268503	0.815144	2.12705	0.0277337	2.16577	0.0847398	3.18867	0.0286485	3.25962	0.096284	0.218006	0.0037707	0.222622	0.032881	0.267094	0.00413159	0.273103	0.0380722
I0310 RSDF00A	Rectum	Ulcerative colitis	Non-inflamed	17.5	0.71	10759	29364	9530	27184	1229	2180	0.11423	0.0742406	0.907375	0.195807	1.00558	0.213301	1.26409	0.397598	1.42009	0.448826	0.0940786	0.0616402	0.105175	0.0664028	0.120163	0.128334	0.135839	0.141542
I0321 RSDF00A	Rectum	Ulcerative colitis	Inflamed	21.8	0.6	21182	32860	19917	15093	1265	17767	0.0597205	0.540688	1.01261	0.0330492	1.053	0.108911	1.43001	0.0370117	1.49582	0.171403	0.104248	0.0116187	0.109221	0.0361114	0.136344	0.0132191	0.143341	0.0607971
I0286 RSDF00A	Rectum	Ulcerative colitis	Inflamed	25	0.61	27170	33863	25619	24317	1551	9546	0.057085	0.281901	1.58195	0.119446	1.65075	0.19324	2.11672	0.16921	2.20967	0.316838	0.157041	0.0394045	0.16456	0.0616432	0.191073	0.0538554	0.200852	0.0948814
I0276 RSDF00A	Rectum	Ulcerative colitis	Non-inflamed	15.5	0.68	12913	23801	12540	18755	373	5046	0.0288856	0.212008	1.45169	0.171006	1.4765	0.228695	2.37542	0.27536	2.41422	0.407739	0.149303	0.0606721	0.152114	0.080324	0.204369	0.103483	0.208609	0.1512
I0284 RSDF00A	Rectum	Ulcerative colitis	Inflamed	9.42	0.69	1557	19288	1185	16944	372	2344	0.238921	0.121526	0.492753	0.201925	0.652351	0.237575	0.684488	0.480116	0.969695	0.61139	0.0442729	0.0596106	0.0597261	0.0699126	0.0560811	0.148295	0.0766495	0.187796
I0277 RSDF00A	Rectum	Ulcerative colitis	Inflamed	82.2	0.68	25909	55979	24714	48563	1195	7416	0.046123	0.132478	1.01418	0.263635	1.04825	0.309063	1.62464	0.499136	1.68737	0.614437	0.0991355	0.0965639	0.102996	0.112535	0.125557	0.188107	0.13104	0.229394
QC, quality control; QC thresholds: CosMx nCount ≥ 20, Xenium nCount ≥ 5; nCount = total gene counts detected within a cell Compared data: CosMx multi-tissue and Xenium multi-tissue

## Sheet: CosMx 6K, Xenium 5K
Sample ID	Tissue type	Disease type	Disease state	Number of cells				# excluded cells		% excluded cells		Median diversity by cell area, full panel				Median total counts by cell area, full panel				Median diversity by cell area, overlapping panel				Median total counts by cell area, overlapping panel
				Before QC		After QC						Before QC		After QC		Before QC		After QC		Before QC		After QC		Before QC		After QC
				CosMx	Xenium	CosMx	Xenium	CosMx	Xenium	CosMx	Xenium	CosMx	Xenium	CosMx	Xenium	CosMx	Xenium	CosMx	Xenium	CosMx	Xenium	CosMx	Xenium	CosMx	Xenium	CosMx	Xenium
I0400 RSCF00A	Rectum	Healthy	Healthy	24060	37399	23596	29646	464	7753	0.0192851	0.207305	5.17708	2.81026	5.24087	3.43948	7.56329	3.27838	7.66979	4.10801	2.04514	1.71576	2.07237	2.09048	2.79799	2.00126	2.84375	2.51106
I0355 RSDF00A	Rectum	Ulcerative colitis	Non-inflamed	22395	35904	22115	17065	280	18839	0.0125028	0.524705	6.67412	0.812673	6.72805	2.26768	9.42001	0.859313	9.50786	2.5587	2.65397	0.476082	2.67892	1.33528	3.63511	0.507505	3.6692	1.51775
I0380 RSDF00A	Rectum	Ulcerative colitis	Inflamed	27160	39937	26720	3767	440	36170	0.0162003	0.905676	5.40618	0.141957	5.46297	1.06572	7.52839	0.145933	7.62317	1.13822	2.16609	0.0775216	2.19132	0.624663	2.99485	0.0794309	3.0355	0.670147
I0387 RSDF00A	Rectum	Ulcerative colitis	Inflamed	16855	34047	16627	24911	228	9136	0.0135271	0.268335	6.32916	1.89953	6.38881	2.38519	9.18934	2.13449	9.27524	2.76817	2.45455	1.18917	2.477	1.48484	3.3182	1.35014	3.35105	1.74508
QC, quality control; QC thresholds: CosMx nCount ≥ 50, Xenium nCount ≥ 50; nCount = total gene counts detected within a cell Compared data: CosMx 6K and Xenium 5K
