# Supplementary material for: Spatial transcriptomics atlas of inflammatory bowel disease to guide implementation in research consortiums and clinical trials
Source: Nat Commun. 2026 Apr 28;17:5808. doi: 10.1038/s41467-026-72482-w (PMC13328602; doi:10.1038/s41467-026-72482-w)
Supplement: Supplementary file 7 — Supplementary Dataset 5 [file 41467_2026_72482_MOESM7_ESM.xlsx]

## Sheet: MT vs MT full
CosMx MT vs Xenium MT, full panel
Sample	Tissue	Disease	State	CosMx, before QC			Xenium, original seg, before QC			Xenium, Baysor seg (m = 5), before QC			CosMx, after QC			Xenium, original seg, after QC			Xenium, Baysor seg (m = 5), after QC
				# cells	Median total counts / cell	Median diversity / cell	# cells	Median total counts / cell	Median diversity / cell	# cells	Median total counts / cell	Median diversity / cell	# cells	Median total counts / cell	Median diversity / cell	# cells	Median total counts / cell	Median diversity / cell	# cells	Median total counts / cell	Median diversity / cell
1	Ileum	CD	Inflamed	16474	128	100	18573	2	2	9235	6	5	15340	139	107	5138	10	8	6065	8	6
2	Ileum	CD	Non-inflamed	36351	105	83	43530	9	8	38947	9	7	32171	121	95	29312	16	12	31148	11	8
3	Ileum	CD	Non-inflamed	6656	68	49	14746	30	19	17577	17	11	5954	77	56	12812	36	21	15205	21	13
4	Ileum	UC	Non-inflamed	27662	134	101	32830	5	4	22866	8	6	24419	156	115	16736	13	10	17355	10	7
5	Ileum	CD	Inflamed	19820	124	89	39289	4	4	26671	10	7	18756	132	93	19289	18	13	19968	14	10
6	Rectum	UC	Non-inflamed	31017	175	117	50568	53	27	72338	24	14	29922	182	121	48828	55	28	64150	28	16
7	Ileum	UC	Non-inflamed	28855	121	89	38405	40	22	54265	22	13	25622	138	101	35147	44	23	47535	26	14
8	Rectum	CD	Inflamed	5881	92	57	37372	16	12	42014	13	9	5172	108	66	29996	22	15	35387	16	10
9	Rectum	CD	Inflamed	14728	162	112	18004	5	5	12537	8	7	14366	166	115	9948	12	10	9509	10	8
10	Rectum	UC	Inflamed	60856	210	144	60961	2	2	20589	5	5	59222	216	147	11269	7	6	12078	7	6
11	Rectum	CD	Non-inflamed	10759	115	84	29364	35	20	40403	17	11	9530	135	97	27184	39	22	33841	22	13
12	Rectum	UC	Inflamed	21182	111	80	32860	4	3	19978	9	7	19917	119	85	15093	16	11	15167	12	9
13	Rectum	CD	Non-inflamed	27170	126	96	33863	12	9	31863	10	8	25619	133	101	24317	20	14	25505	13	9
14	Rectum	UC	Non-inflamed	12913	202	128	23801	19	14	25398	15	10	12540	207	131	18755	29	18	21492	19	12
15	Rectum	UC	Inflamed	1557	58	43	19288	50	25	28568	21	13	1185	91	63	16944	61	28	23831	29	16
16	Rectum	UC	Inflamed	25909	121	77	55979	32	19	66108	19	12	24714	128	81	48563	39	22	57958	23	13
m: the minimum number of transcripts that is expected from a real cell

## Sheet: MT vs MT overlapping
CosMx MT vs Xenium MT, overlapping panel
Sample	Tissue	Disease	State	CosMx, before QC			Xenium, original seg, before QC			Xenium, Baysor seg (m = 5), before QC			CosMx, after QC			Xenium, original seg, after QC			Xenium, Baysor seg (m = 5), after QC
				# cells	Median total counts / cell	Median diversity / cell	# cells	Median total counts / cell	Median diversity / cell	# cells	Median total counts / cell	Median diversity / cell	# cells	Median total counts / cell	Median diversity / cell	# cells	Median total counts / cell	Median diversity / cell	# cells	Median total counts / cell	Median diversity / cell
1	Ileum	CD	Inflamed	16474	12	10	18573	1	1	9235	2	2	15340	13	11	5138	3	2	6065	2	2
2	Ileum	CD	Non-inflamed	36351	10	8	43530	3	2	38947	2	2	32171	11	9	29312	4	3	31148	3	2
3	Ileum	CD	Non-inflamed	6656	6	5	14746	11	7	17577	6	4	5954	7	6	12812	14	8	15205	8	5
4	Ileum	UC	Non-inflamed	27662	12	10	32830	1	1	22866	2	2	24419	15	12	16736	4	3	17355	3	2
5	Ileum	CD	Inflamed	19820	12	9	39289	2	1	26671	3	3	18756	12	10	19289	7	4	19968	5	3
6	Rectum	UC	Non-inflamed	31017	15	11	50568	21	10	72338	9	5	29922	15	12	48828	22	10	64150	11	6
7	Ileum	UC	Non-inflamed	28855	10	8	38405	11	6	54265	5	3	25622	12	9	35147	12	6	47535	6	4
8	Rectum	CD	Inflamed	5881	7	6	37372	6	4	42014	4	3	5172	8	7	29996	8	5	35387	5	4
9	Rectum	CD	Inflamed	14728	13	11	18004	2	2	12537	3	2	14366	13	11	9948	5	4	9509	4	3
10	Rectum	UC	Inflamed	60856	18	15	60961	1	1	20589	2	2	59222	18	15	11269	3	3	12078	3	2
11	Rectum	CD	Non-inflamed	10759	11	9	29364	11	6	40403	5	3	9530	13	10	27184	13	7	33841	7	4
12	Rectum	UC	Inflamed	21182	11	8	32860	1	1	19978	3	2	19917	12	9	15093	6	4	15167	5	3
13	Rectum	CD	Non-inflamed	27170	11	9	33863	4	3	31863	3	3	25619	12	10	24317	6	5	25505	4	3
14	Rectum	UC	Non-inflamed	12913	18	13	23801	7	5	25398	5	4	12540	18	13	18755	10	6	21492	7	4
15	Rectum	UC	Inflamed	1557	5	4	19288	16	7	28568	6	4	1185	7	6	16944	19	8	23831	9	5
16	Rectum	UC	Inflamed	25909	9	7	55979	12	7	66108	7	4	24714	10	8	48563	15	8	57958	9	5
m: the minimum number of transcripts that is expected from a real cell

## Sheet: 6K vs 5K full
CosMx 6K vs Xenium 5K, full panel
Sample	Tissue	Disease	State	CosMx, before QC			Xenium, original seg, before QC			Xenium, Baysor seg (m = 50), before QC			CosMx, after QC			Xenium, original seg, after QC			Xenium, Baysor seg (m = 50), after QC
				# cells	Median total counts / cell	Median diversity / cell	# cells	Median total counts / cell	Median diversity / cell	# cells	Median total counts / cell	Median diversity / cell	# cells	Median total counts / cell	Median diversity / cell	# cells	Median total counts / cell	Median diversity / cell	# cells	Median total counts / cell	Median diversity / cell
1	Rectum	Healthy	Healthy	24060	613	428.5	37399	150	132	85212	37	34	23596	623	436	29646	199	171	36658	123	108
2	Rectum	UC	Non-inflamed	22395	796	575	35904	44	42	54956	27	26	22115	805	582	17065	140	126	17537	91	82
3	Rectum	UC	Inflamed	27160	596	435	39937	7	7	20773	19	19	26720	606	441	3767	70	65	1236	60	55
4	Rectum	UC	Inflamed	16855	787	556	34047	108	98	67596	36	33	16627	801	562	24911	155	136	27456	103	91
m: the minimum number of transcripts that is expected from a real cell

## Sheet: 6K vs 5K overlapping
CosMx 6K vs Xenium 5K, overlapping panel
Sample	Tissue	Disease	State	CosMx, before QC			Xenium, original seg, before QC			Xenium, Baysor seg (m = 50), before QC			CosMx, after QC			Xenium, original seg, after QC			Xenium, Baysor seg (m = 50), after QC
				# cells	Median total counts / cell	Median diversity / cell	# cells	Median total counts / cell	Median diversity / cell	# cells	Median total counts / cell	Median diversity / cell	# cells	Median total counts / cell	Median diversity / cell	# cells	Median total counts / cell	Median diversity / cell	# cells	Median total counts / cell	Median diversity / cell
1	Rectum	Healthy	Healthy	24060	228	168	37399	91	80	85212	23	21	23596	232	171	29646	121	104	36658	74	65
2	Rectum	UC	Non-inflamed	22395	306	227	35904	26	24	54956	16	15	22115	310	230	17065	84	74	17537	54	48
3	Rectum	UC	Inflamed	27160	235	172	39937	4	4	20773	11	11	26720	239	175	3767	42	39	1236	35	33
4	Rectum	UC	Inflamed	16855	286	214	34047	68	61	67596	23	21	16627	291	217	24911	98	85	27456	65	57
m: the minimum number of transcripts that is expected from a real cell
