# Supplementary material for: Spatial transcriptomics atlas of inflammatory bowel disease to guide implementation in research consortiums and clinical trials
Source: Nat Commun. 2026 Apr 28;17:5808. doi: 10.1038/s41467-026-72482-w (PMC13328602; doi:10.1038/s41467-026-72482-w)
Supplement: Supplementary file 8 — Supplementary Dataset 6 [file 41467_2026_72482_MOESM8_ESM.xlsx]

## Sheet: Fig. 2b CosMx full DGE results
Group	Gene	Average log fold change	p-value	Adjusted p-value
Ileum, Inflamed CD	MALAT1	-1.37235	0	0
Ileum, Inflamed CD	IGKC	-2.61208	0	0
Ileum, Inflamed CD	B2M	-1.03098	0	0
Ileum, Inflamed CD	MHC I	-0.473797	0	0
Ileum, Inflamed CD	IGHG1	-2.0546	0	0
Ileum, Inflamed CD	S100A6	-1.2519	3.25717e-284	3.09431e-281
Ileum, Inflamed CD	IGHG2	-1.48756	2.74991e-178	2.61242e-175
Ileum, Inflamed CD	CD74	-0.813459	1.01785e-160	9.66959e-158
Ileum, Inflamed CD	KRT16	0.641812	1.15497e-157	1.09722e-154
Ileum, Inflamed CD	JCHAIN	-1.24246	5.38689e-136	5.11755e-133
Ileum, Inflamed CD	HSP90AA1	-0.756064	1.61945e-129	1.53848e-126
Ileum, Inflamed CD	PIGR	-1.0071	6.23563e-128	5.92385e-125
Ileum, Inflamed CD	CCL3/L1/L3	0.577614	6.92155e-119	6.57547e-116
Ileum, Inflamed CD	IGHA1	-1.43122	2.16319e-117	2.05503e-114
Ileum, Inflamed CD	NEAT1	-0.614676	6.27451e-110	5.96078e-107
Ileum, Inflamed CD	REG1A	1.19348	2.9048e-86	2.75956e-83
Ileum, Inflamed CD	CRIP1	-0.544916	7.91276e-86	7.51712e-83
Ileum, Inflamed CD	PPIA	0.125072	2.67283e-85	2.53919e-82
Ileum, Inflamed CD	KRT19	-0.738099	1.49564e-83	1.42085e-80
Ileum, Inflamed CD	PFN1	-0.42132	5.42442e-81	5.1532e-78
Ileum, Inflamed CD	EPCAM	-0.608621	4.36089e-72	4.14285e-69
Ileum, Inflamed CD	KRT20	-0.733546	4.88372e-61	4.63953e-58
Ileum, Inflamed CD	IL32	-0.534657	1.65842e-59	1.5755e-56
Ileum, Inflamed CD	ADM2	0.643838	3.96262e-55	3.76449e-52
Ileum, Inflamed CD	EZR	-0.527871	9.92456e-54	9.42833e-51
Ileum, Inflamed CD	RPL22	-0.217372	5.18551e-52	4.92623e-49
Ileum, Inflamed CD	KRT8	-0.475487	1.90844e-50	1.81302e-47
Ileum, Inflamed CD	CALM2	-0.338505	2.30187e-49	2.18677e-46
Ileum, Inflamed CD	KRT14	0.367656	3.3859e-41	3.2166e-38
Ileum, Inflamed CD	S100A10	-0.468373	1.83232e-40	1.7407e-37
Ileum, Inflamed CD	CCL4/L1/L2	0.348198	2.10424e-39	1.99902e-36
Ileum, Inflamed CD	HBA1/2	0.341473	5.73473e-39	5.448e-36
Ileum, Inflamed CD	CD63	-0.357452	1.10146e-38	1.04639e-35
Ileum, Inflamed CD	HSP90B1	-0.485637	5.22723e-38	4.96587e-35
Ileum, Inflamed CD	AGR2	-0.481884	5.49974e-36	5.22475e-33
Ileum, Inflamed CD	LGALS3	-0.391991	1.84372e-34	1.75153e-31
Ileum, Inflamed CD	MYL12A	-0.260254	2.6328e-34	2.50116e-31
Ileum, Inflamed CD	PTGS1	0.400995	5.18717e-33	4.92781e-30
Ileum, Inflamed CD	HLA-DRA	-0.423574	9.13194e-33	8.67535e-30
Ileum, Inflamed CD	CSHL1	0.34864	1.9333e-32	1.83664e-29
Ileum, Inflamed CD	TNFSF13B	0.38982	2.51254e-32	2.38691e-29
Ileum, Inflamed CD	C5AR2	0.382017	1.15476e-31	1.09702e-28
Ileum, Inflamed CD	JUN	-0.35517	1.82136e-31	1.7303e-28
Ileum, Inflamed CD	MRC2	0.361726	4.73318e-31	4.49652e-28
Ileum, Inflamed CD	SH3BGRL3	-0.297303	9.74792e-28	9.26052e-25
Ileum, Inflamed CD	SCGB3A1	0.4584	1.50841e-27	1.43299e-24
Ileum, Inflamed CD	FAM30A	0.372016	2.4219e-27	2.30081e-24
Ileum, Inflamed CD	VEGFC	0.364113	7.18035e-27	6.82134e-24
Ileum, Inflamed CD	QRFPR	0.355997	2.64337e-26	2.5112e-23
Ileum, Inflamed CD	XBP1	-0.255547	4.7134e-26	4.47773e-23
Ileum, Inflamed CD	IGFBP5	0.418035	4.75781e-26	4.51992e-23
Ileum, Inflamed CD	YBX3	-0.276632	5.0122e-26	4.76159e-23
Ileum, Inflamed CD	TNFSF14	0.311727	1.28692e-25	1.22257e-22
Ileum, Inflamed CD	ANXA2	-0.335372	6.03858e-25	5.73665e-22
Ileum, Inflamed CD	WNT7B	0.403147	7.74093e-25	7.35388e-22
Ileum, Inflamed CD	TTR	0.333457	1.55318e-24	1.47552e-21
Ileum, Inflamed CD	NRXN3	0.328192	2.29261e-24	2.17798e-21
Ileum, Inflamed CD	TCL1A	0.422797	3.26579e-24	3.1025e-21
Ileum, Inflamed CD	ADIRF	-0.328948	1.79897e-23	1.70902e-20
Ileum, Inflamed CD	TLR7	0.412801	2.0983e-23	1.99339e-20
Ileum, Inflamed CD	TNFRSF18	0.330769	4.10479e-23	3.89955e-20
Ileum, Inflamed CD	NRG1	0.385171	6.55347e-23	6.2258e-20
Ileum, Inflamed CD	MAF	-0.327317	8.20098e-23	7.79093e-20
Ileum, Inflamed CD	ETV5	0.3299	9.84763e-23	9.35525e-20
Ileum, Inflamed CD	ADGRG5	0.310514	9.89422e-23	9.39951e-20
Ileum, Inflamed CD	IGHD	0.348069	1.09857e-22	1.04364e-19
Ileum, Inflamed CD	GLUD1	0.263798	2.81594e-22	2.67514e-19
Ileum, Inflamed CD	CXCL5	0.323245	3.85477e-22	3.66203e-19
Ileum, Inflamed CD	CYP1B1	0.347986	3.86993e-22	3.67644e-19
Ileum, Inflamed CD	FOS	-0.286242	4.77963e-22	4.54065e-19
Ileum, Inflamed CD	FZD8	0.386069	6.33637e-22	6.01955e-19
Ileum, Inflamed CD	COL11A1	0.356352	6.56585e-22	6.23756e-19
Ileum, Inflamed CD	TPM1	-0.282847	6.98144e-22	6.63236e-19
Ileum, Inflamed CD	JUNB	-0.270819	7.1784e-22	6.81948e-19
Ileum, Inflamed CD	NPR3	0.314036	8.23172e-22	7.82014e-19
Ileum, Inflamed CD	WIF1	0.307458	1.05535e-21	1.00258e-18
Ileum, Inflamed CD	FAU	-0.195082	1.80917e-21	1.71871e-18
Ileum, Inflamed CD	VEGFD	0.338996	2.19661e-21	2.08678e-18
Ileum, Inflamed CD	TWIST2	0.378594	4.51225e-21	4.28664e-18
Ileum, Inflamed CD	TLR8	0.371478	5.00267e-21	4.75253e-18
Ileum, Inflamed CD	POU5F1	0.183638	7.27862e-21	6.91469e-18
Ileum, Inflamed CD	LAIR1	0.29106	9.9065e-21	9.41118e-18
Ileum, Inflamed CD	OASL	0.283852	1.74113e-20	1.65407e-17
Ileum, Inflamed CD	HCAR2/3	0.260845	1.78764e-20	1.69826e-17
Ileum, Inflamed CD	ACKR1	0.347355	5.84165e-20	5.54957e-17
Ileum, Inflamed CD	FGF12	0.327074	6.66964e-20	6.33616e-17
Ileum, Inflamed CD	COL16A1	0.37188	1.12614e-19	1.06983e-16
Ileum, Inflamed CD	EFNB1	0.325128	1.18259e-19	1.12346e-16
Ileum, Inflamed CD	CCL8	0.295454	1.37799e-19	1.30909e-16
Ileum, Inflamed CD	IFNL2/3	0.254531	2.6203e-19	2.48929e-16
Ileum, Inflamed CD	CD55	-0.281596	3.72912e-19	3.54267e-16
Ileum, Inflamed CD	G6PD	0.298806	4.74325e-19	4.50608e-16
Ileum, Inflamed CD	MS4A6A	0.251666	4.76046e-19	4.52244e-16
Ileum, Inflamed CD	ACKR3	0.296149	5.91648e-19	5.62066e-16
Ileum, Inflamed CD	VIM	-0.232686	6.47551e-19	6.15174e-16
Ileum, Inflamed CD	ALCAM	0.293769	6.54476e-19	6.21752e-16
Ileum, Inflamed CD	GZMK	0.334998	9.99123e-19	9.49167e-16
Ileum, Inflamed CD	ITGAX	0.312263	1.1661e-18	1.10779e-15
Ileum, Inflamed CD	ACKR4	0.244003	5.40834e-18	5.13793e-15
Ileum, Inflamed CD	ACVR1B	0.267505	6.81248e-18	6.47185e-15
Ileum, Inflamed CD	ADGRV1	0.358771	9.31656e-18	8.85073e-15
Ileum, Inflamed CD	ADGRG1	0.280019	1.21505e-17	1.1543e-14
Ileum, Inflamed CD	IL36G	0.276248	1.47649e-17	1.40267e-14
Ileum, Inflamed CD	CX3CL1	0.313129	1.48387e-17	1.40968e-14
Ileum, Inflamed CD	S100B	0.309488	1.68276e-17	1.59862e-14
Ileum, Inflamed CD	CRP	0.287968	1.90043e-17	1.80541e-14
Ileum, Inflamed CD	IL17RA	0.282713	2.00292e-17	1.90278e-14
Ileum, Inflamed CD	NRXN1	0.278619	2.06581e-17	1.96252e-14
Ileum, Inflamed CD	TNFRSF4	0.333191	2.81332e-17	2.67265e-14
Ileum, Inflamed CD	FGFR2	0.260367	4.07028e-17	3.86677e-14
Ileum, Inflamed CD	PF4/V1	0.250262	5.28065e-17	5.01662e-14
Ileum, Inflamed CD	OLFM4	-0.431583	5.86323e-17	5.57006e-14
Ileum, Inflamed CD	CLEC1A	0.290845	7.24408e-17	6.88187e-14
Ileum, Inflamed CD	LINC02446	0.254994	9.56028e-17	9.08227e-14
Ileum, Inflamed CD	BGN	0.309853	1.13849e-16	1.08156e-13
Ileum, Inflamed CD	DUSP1	-0.190315	2.1195e-16	2.01353e-13
Ileum, Inflamed CD	CD70	0.284576	2.38672e-16	2.26738e-13
Ileum, Inflamed CD	FOXP3	0.38676	4.04314e-16	3.84099e-13
Ileum, Inflamed CD	MTOR	0.281358	5.19225e-16	4.93263e-13
Ileum, Inflamed CD	VWF	0.28489	5.30858e-16	5.04315e-13
Ileum, Inflamed CD	LYZ	-0.186321	6.01213e-16	5.71152e-13
Ileum, Inflamed CD	VWA1	0.296631	6.16369e-16	5.85551e-13
Ileum, Inflamed CD	APOA1	-0.522919	6.53044e-16	6.20392e-13
Ileum, Inflamed CD	IL12RB1	0.239665	9.34793e-16	8.88054e-13
Ileum, Inflamed CD	GZMB	0.293483	1.4787e-15	1.40477e-12
Ileum, Inflamed CD	RARRES1	0.262308	1.52922e-15	1.45276e-12
Ileum, Inflamed CD	FCRLA	0.273662	1.78692e-15	1.69757e-12
Ileum, Inflamed CD	ITM2A	0.287203	1.89275e-15	1.79811e-12
Ileum, Inflamed CD	CLDN4	-0.268569	2.87462e-15	2.73089e-12
Ileum, Inflamed CD	SQSTM1	-0.185855	5.13724e-15	4.88038e-12
Ileum, Inflamed CD	COL5A3	0.270252	5.70953e-15	5.42405e-12
Ileum, Inflamed CD	PDCD1LG2	0.301049	6.27156e-15	5.95798e-12
Ileum, Inflamed CD	ATG5	0.235041	6.3441e-15	6.0269e-12
Ileum, Inflamed CD	BMP7	0.287414	6.3655e-15	6.04723e-12
Ileum, Inflamed CD	CD33	0.303572	6.38444e-15	6.06522e-12
Ileum, Inflamed CD	MARCO	0.326395	1.01957e-14	9.68589e-12
Ileum, Inflamed CD	SERPINA1	-0.291601	1.15862e-14	1.10069e-11
Ileum, Inflamed CD	ESR1	0.325222	1.35808e-14	1.29017e-11
Ileum, Inflamed CD	TXK	0.27188	1.39177e-14	1.32218e-11
Ileum, Inflamed CD	ARF1	-0.19864	1.63068e-14	1.54915e-11
Ileum, Inflamed CD	COL9A3	0.306488	1.71419e-14	1.62848e-11
Ileum, Inflamed CD	PRF1	0.275518	1.89023e-14	1.79572e-11
Ileum, Inflamed CD	FABP4	0.264423	2.12069e-14	2.01466e-11
Ileum, Inflamed CD	IDO1	0.276235	2.25696e-14	2.14411e-11
Ileum, Inflamed CD	MB	0.31768	2.52692e-14	2.40057e-11
Ileum, Inflamed CD	IL18R1	0.254103	3.12257e-14	2.96644e-11
Ileum, Inflamed CD	SMAD4	0.266014	3.37484e-14	3.2061e-11
Ileum, Inflamed CD	MERTK	0.271579	4.80484e-14	4.5646e-11
Ileum, Inflamed CD	NOD2	0.245343	5.36998e-14	5.10148e-11
Ileum, Inflamed CD	NPPC	0.259737	6.22263e-14	5.9115e-11
Ileum, Inflamed CD	SMO	0.224334	6.36166e-14	6.04358e-11
Ileum, Inflamed CD	FGF9	0.229149	6.65846e-14	6.32554e-11
Ileum, Inflamed CD	ITGA8	0.297165	6.7534e-14	6.41573e-11
Ileum, Inflamed CD	IFIT1	0.286713	6.93831e-14	6.5914e-11
Ileum, Inflamed CD	SNAI2	0.263926	8.73047e-14	8.29395e-11
Ileum, Inflamed CD	CHEK1	0.239861	1.09354e-13	1.03886e-10
Ileum, Inflamed CD	INS	0.304713	1.29431e-13	1.2296e-10
Ileum, Inflamed CD	IGF2	0.277971	1.45226e-13	1.37965e-10
Ileum, Inflamed CD	MET	0.248831	1.66224e-13	1.57913e-10
Ileum, Inflamed CD	TUBB4B	-0.200269	1.97699e-13	1.87815e-10
Ileum, Inflamed CD	TGFB2	0.282579	1.98545e-13	1.88617e-10
Ileum, Inflamed CD	OSM	0.258756	2.38874e-13	2.26931e-10
Ileum, Inflamed CD	NELL2	0.277999	2.62428e-13	2.49307e-10
Ileum, Inflamed CD	GPER1	0.256958	2.71183e-13	2.57623e-10
Ileum, Inflamed CD	ITGB8	0.254211	2.78254e-13	2.64342e-10
Ileum, Inflamed CD	PSAP	-0.245255	2.94514e-13	2.79789e-10
Ileum, Inflamed CD	KRT15	0.272497	2.9923e-13	2.84269e-10
Ileum, Inflamed CD	HLA-DRB	-0.201585	3.16114e-13	3.00308e-10
Ileum, Inflamed CD	NLRP2	0.226576	3.29879e-13	3.13385e-10
Ileum, Inflamed CD	MEG3	0.258986	3.31974e-13	3.15375e-10
Ileum, Inflamed CD	GPR183	0.251456	3.46428e-13	3.29107e-10
Ileum, Inflamed CD	FGF2	0.264093	3.94603e-13	3.74873e-10
Ileum, Inflamed CD	GLUL	0.190087	4.10063e-13	3.8956e-10
Ileum, Inflamed CD	LDB2	0.25507	4.2117e-13	4.00112e-10
Ileum, Inflamed CD	CSF1R	0.246447	4.59809e-13	4.36819e-10
Ileum, Inflamed CD	TNFRSF9	0.250622	6.03521e-13	5.73345e-10
Ileum, Inflamed CD	PTGES2	0.226953	6.16653e-13	5.85821e-10
Ileum, Inflamed CD	IFNA1/13	0.229528	6.97099e-13	6.62244e-10
Ileum, Inflamed CD	NCR1	0.243297	7.13041e-13	6.77389e-10
Ileum, Inflamed CD	ACVR1	0.228746	7.8901e-13	7.4956e-10
Ileum, Inflamed CD	PRTN3	0.239045	8.07925e-13	7.67528e-10
Ileum, Inflamed CD	HMGB2	-0.20557	1.00208e-12	9.51973e-10
Ileum, Inflamed CD	AZU1	0.225777	1.06654e-12	1.01321e-09
Ileum, Inflamed CD	DUSP4	0.212325	1.07334e-12	1.01967e-09
Ileum, Inflamed CD	FGF13	0.308859	1.10571e-12	1.05042e-09
Ileum, Inflamed CD	LIF	0.238212	1.17216e-12	1.11355e-09
Ileum, Inflamed CD	GPBAR1	0.250248	1.51242e-12	1.4368e-09
Ileum, Inflamed CD	HDAC11	0.249138	1.70335e-12	1.61818e-09
Ileum, Inflamed CD	LYN	0.259182	1.7242e-12	1.63799e-09
Ileum, Inflamed CD	ST6GAL1	0.240952	1.91529e-12	1.81952e-09
Ileum, Inflamed CD	ENO1	-0.209868	2.05957e-12	1.95659e-09
Ileum, Inflamed CD	IL7R	0.239458	2.58177e-12	2.45268e-09
Ileum, Inflamed CD	ITK	0.233262	3.19472e-12	3.03498e-09
Ileum, Inflamed CD	PGR	0.262934	3.32714e-12	3.16078e-09
Ileum, Inflamed CD	SLC40A1	0.229567	3.96192e-12	3.76383e-09
Ileum, Inflamed CD	CLEC4D	0.239813	3.97771e-12	3.77882e-09
Ileum, Inflamed CD	IL1RL1	0.249554	4.98515e-12	4.73589e-09
Ileum, Inflamed CD	PTGDR2	0.267745	5.13998e-12	4.88298e-09
Ileum, Inflamed CD	ITGA9	0.26483	5.18605e-12	4.92675e-09
Ileum, Inflamed CD	PTGIS	0.212542	5.83977e-12	5.54778e-09
Ileum, Inflamed CD	HSP90AB1	-0.157095	6.20907e-12	5.89862e-09
Ileum, Inflamed CD	CLEC14A	0.291456	7.92134e-12	7.52527e-09
Ileum, Inflamed CD	CXCL17	0.205793	9.05336e-12	8.60069e-09
Ileum, Inflamed CD	TLR4	0.220913	9.4519e-12	8.9793e-09
Ileum, Inflamed CD	LTF	0.257834	9.82857e-12	9.33714e-09
Ileum, Inflamed CD	CRYAB	0.198276	1.22459e-11	1.16336e-08
Ileum, Inflamed CD	CCL13	0.227436	1.38665e-11	1.31732e-08
Ileum, Inflamed CD	RELA	-0.186711	1.43278e-11	1.36114e-08
Ileum, Inflamed CD	MAP1LC3B/2	0.161987	1.51427e-11	1.43856e-08
Ileum, Inflamed CD	IL12B	0.23073	1.64902e-11	1.56657e-08
Ileum, Inflamed CD	NLRC5	0.204244	1.78576e-11	1.69647e-08
Ileum, Inflamed CD	NLRP3	0.234172	2.14987e-11	2.04238e-08
Ileum, Inflamed CD	MS4A4A	0.26686	2.46352e-11	2.34035e-08
Ileum, Inflamed CD	TTN	0.24325	2.6989e-11	2.56395e-08
Ileum, Inflamed CD	TNFSF12	0.242352	2.73183e-11	2.59524e-08
Ileum, Inflamed CD	SELENOP	-0.258687	3.27832e-11	3.1144e-08
Ileum, Inflamed CD	LMNA	-0.258798	3.2876e-11	3.12322e-08
Ileum, Inflamed CD	FZD6	0.233988	3.42304e-11	3.25188e-08
Ileum, Inflamed CD	SYK	0.208862	3.88842e-11	3.694e-08
Ileum, Inflamed CD	WNT7A	0.252311	3.89777e-11	3.70288e-08
Ileum, Inflamed CD	OLR1	0.250875	3.91011e-11	3.7146e-08
Ileum, Inflamed CD	RUNX3	0.191107	4.01977e-11	3.81878e-08
Ileum, Inflamed CD	TACSTD2	0.261317	4.19504e-11	3.98529e-08
Ileum, Inflamed CD	ITGAM	0.20786	4.4684e-11	4.24498e-08
Ileum, Inflamed CD	MZB1	-0.149052	4.69175e-11	4.45716e-08
Ileum, Inflamed CD	TLR1	0.228618	5.35282e-11	5.08518e-08
Ileum, Inflamed CD	CD40LG	0.272899	5.48119e-11	5.20713e-08
Ileum, Inflamed CD	CEACAM1	0.22691	5.90926e-11	5.61379e-08
Ileum, Inflamed CD	IRF4	0.209146	6.30262e-11	5.98749e-08
Ileum, Inflamed CD	IFI44L	0.217295	6.47343e-11	6.14976e-08
Ileum, Inflamed CD	CLEC7A	0.210614	6.48074e-11	6.1567e-08
Ileum, Inflamed CD	CCL20	0.213178	6.5844e-11	6.25518e-08
Ileum, Inflamed CD	MPO	0.237346	6.76021e-11	6.4222e-08
Ileum, Inflamed CD	COL18A1	0.224549	9.01051e-11	8.55998e-08
Ileum, Inflamed CD	CMKLR1	0.231796	9.02679e-11	8.57545e-08
Ileum, Inflamed CD	HDAC4	0.199686	9.48023e-11	9.00622e-08
Ileum, Inflamed CD	RELT	0.220407	1.19604e-10	1.13624e-07
Ileum, Inflamed CD	IFNG	0.257489	1.20358e-10	1.1434e-07
Ileum, Inflamed CD	RPL32	0.121807	1.58322e-10	1.50406e-07
Ileum, Inflamed CD	FGFR3	0.256738	1.66307e-10	1.57991e-07
Ileum, Inflamed CD	WNT5A	0.214439	1.77474e-10	1.68601e-07
Ileum, Inflamed CD	FZD3	0.221265	1.80965e-10	1.71916e-07
Ileum, Inflamed CD	INHBB	0.260218	2.36248e-10	2.24435e-07
Ileum, Inflamed CD	IAPP	0.264291	2.52232e-10	2.39621e-07
Ileum, Inflamed CD	PTK2	0.217402	2.54786e-10	2.42046e-07
Ileum, Inflamed CD	CALM1	-0.199313	2.62632e-10	2.49501e-07
Ileum, Inflamed CD	ABL2	0.212945	2.68159e-10	2.54752e-07
Ileum, Inflamed CD	ADGRA3	0.226753	2.71567e-10	2.57988e-07
Ileum, Inflamed CD	CD276	0.19954	2.85984e-10	2.71685e-07
Ileum, Inflamed CD	FHIT	0.21071	2.98291e-10	2.83377e-07
Ileum, Inflamed CD	CD52	0.217162	3.04349e-10	2.89131e-07
Ileum, Inflamed CD	EPHA2	0.182426	3.60502e-10	3.42477e-07
Ileum, Inflamed CD	IL34	0.186669	6.40116e-10	6.0811e-07
Ileum, Inflamed CD	CSF2RB	0.233632	6.46572e-10	6.14244e-07
Ileum, Inflamed CD	LCN2	-0.250411	6.65855e-10	6.32562e-07
Ileum, Inflamed CD	LEP	0.219831	6.8968e-10	6.55196e-07
Ileum, Inflamed CD	AR	0.249935	6.94658e-10	6.59925e-07
Ileum, Inflamed CD	LEFTY1	0.186327	7.02517e-10	6.67392e-07
Ileum, Inflamed CD	CCL5	-0.178509	7.0883e-10	6.73388e-07
Ileum, Inflamed CD	PPARA	0.203354	7.25537e-10	6.89261e-07
Ileum, Inflamed CD	GATA3	0.239028	7.55391e-10	7.17622e-07
Ileum, Inflamed CD	PDGFD	0.255268	8.0265e-10	7.62517e-07
Ileum, Inflamed CD	NR1H3	0.198755	8.17828e-10	7.76936e-07
Ileum, Inflamed CD	COL4A2	0.20939	9.04155e-10	8.58947e-07
Ileum, Inflamed CD	XKR4	0.222454	9.16659e-10	8.70826e-07
Ileum, Inflamed CD	MMP1	0.190669	9.40362e-10	8.93343e-07
Ileum, Inflamed CD	PTGES	0.197154	9.93533e-10	9.43856e-07
Ileum, Inflamed CD	EPHB6	0.217338	1.10832e-09	1.05291e-06
Ileum, Inflamed CD	COL14A1	0.233712	1.28698e-09	1.22263e-06
Ileum, Inflamed CD	FKBP11	-0.219027	1.37647e-09	1.30765e-06
Ileum, Inflamed CD	MFAP5	0.211438	1.53945e-09	1.46248e-06
Ileum, Inflamed CD	CFD	0.247975	1.61905e-09	1.5381e-06
Ileum, Inflamed CD	GC	0.195533	1.70947e-09	1.624e-06
Ileum, Inflamed CD	IL1RAP	0.18895	1.77307e-09	1.68441e-06
Ileum, Inflamed CD	DDX58	0.189624	1.83147e-09	1.73989e-06
Ileum, Inflamed CD	RBPJ	0.148641	1.91466e-09	1.81893e-06
Ileum, Inflamed CD	ST6GALNAC3	0.227534	2.28228e-09	2.16816e-06
Ileum, Inflamed CD	CD5L	0.200955	2.30319e-09	2.18803e-06
Ileum, Inflamed CD	IL17B	0.20618	2.72244e-09	2.58632e-06
Ileum, Inflamed CD	STAT6	-0.205722	2.74832e-09	2.61091e-06
Ileum, Inflamed CD	MSR1	0.228043	3.06374e-09	2.91055e-06
Ileum, Inflamed CD	SST	0.143847	3.20688e-09	3.04654e-06
Ileum, Inflamed CD	PSD3	0.19719	3.22103e-09	3.05998e-06
Ileum, Inflamed CD	IFITM3	0.147247	3.33487e-09	3.16812e-06
Ileum, Inflamed CD	OAS3	0.204931	3.59658e-09	3.41675e-06
Ileum, Inflamed CD	FCGBP	-0.302776	4.24824e-09	4.03583e-06
Ileum, Inflamed CD	PDGFB	0.213141	4.27693e-09	4.06308e-06
Ileum, Inflamed CD	SOX2	0.250257	4.4633e-09	4.24014e-06
Ileum, Inflamed CD	CXCR6	0.176018	4.61903e-09	4.38807e-06
Ileum, Inflamed CD	IL2	0.221601	5.49287e-09	5.21823e-06
Ileum, Inflamed CD	BMP5	0.232409	5.98798e-09	5.68858e-06
Ileum, Inflamed CD	CDH5	0.224846	6.14312e-09	5.83597e-06
Ileum, Inflamed CD	CACNA1C	0.22025	6.16947e-09	5.861e-06
Ileum, Inflamed CD	FGF18	0.230973	6.32954e-09	6.01307e-06
Ileum, Inflamed CD	HBB	0.196764	6.47424e-09	6.15053e-06
Ileum, Inflamed CD	CIDEA	0.236934	6.76433e-09	6.42612e-06
Ileum, Inflamed CD	CD300A	0.190493	6.85311e-09	6.51045e-06
Ileum, Inflamed CD	CCL15	0.176158	6.97271e-09	6.62407e-06
Ileum, Inflamed CD	EMP3	0.146155	7.76695e-09	7.3786e-06
Ileum, Inflamed CD	RACK1	-0.144613	8.4095e-09	7.98903e-06
Ileum, Inflamed CD	IL2RB	0.229599	9.01248e-09	8.56186e-06
Ileum, Inflamed CD	ENTPD1	0.200578	9.21058e-09	8.75005e-06
Ileum, Inflamed CD	RAG1	0.239384	9.3739e-09	8.9052e-06
Ileum, Inflamed CD	TNFRSF19	0.243499	9.60775e-09	9.12737e-06
Ileum, Inflamed CD	TNFRSF13B	0.209698	1.05722e-08	1.00436e-05
Ileum, Inflamed CD	HCST	0.179924	1.08899e-08	1.03454e-05
Ileum, Inflamed CD	CTNNB1	-0.145952	1.17533e-08	1.11656e-05
Ileum, Inflamed CD	SCG5	0.21262	1.24902e-08	1.18657e-05
Ileum, Inflamed CD	CXCL8	0.165592	1.31532e-08	1.24955e-05
Ileum, Inflamed CD	CCL26	0.203305	1.34288e-08	1.27573e-05
Ileum, Inflamed CD	CCR7	0.175391	1.5602e-08	1.48219e-05
Ileum, Inflamed CD	KRT13	0.229524	1.58751e-08	1.50813e-05
Ileum, Inflamed CD	LINC01781	0.217898	1.73622e-08	1.64941e-05
Ileum, Inflamed CD	FFAR4	0.203467	1.86038e-08	1.76736e-05
Ileum, Inflamed CD	TLR5	0.217138	1.94564e-08	1.84835e-05
Ileum, Inflamed CD	CCR5	0.173651	2.09013e-08	1.98563e-05
Ileum, Inflamed CD	TNFSF9	0.204968	2.24541e-08	2.13314e-05
Ileum, Inflamed CD	EPHB2	0.180736	2.50738e-08	2.38201e-05
Ileum, Inflamed CD	LAMP2	0.216745	2.55891e-08	2.43097e-05
Ileum, Inflamed CD	KRT5	0.235661	2.59608e-08	2.46627e-05
Ileum, Inflamed CD	TSHZ2	0.209781	2.77807e-08	2.63916e-05
Ileum, Inflamed CD	COTL1	-0.128556	2.92974e-08	2.78325e-05
Ileum, Inflamed CD	OAS2	0.167598	3.02622e-08	2.87491e-05
Ileum, Inflamed CD	DHRS2	0.173241	3.10476e-08	2.94952e-05
Ileum, Inflamed CD	COL4A5	0.277504	3.13602e-08	2.97922e-05
Ileum, Inflamed CD	EOMES	0.241873	3.34557e-08	3.17829e-05
Ileum, Inflamed CD	IL24	0.166605	3.80663e-08	3.6163e-05
Ileum, Inflamed CD	FGF7	0.20947	4.22617e-08	4.01486e-05
Ileum, Inflamed CD	CLEC12A	0.204195	4.25332e-08	4.04066e-05
Ileum, Inflamed CD	CCL2	0.210554	4.57567e-08	4.34688e-05
Ileum, Inflamed CD	EPHB3	-0.155916	4.75838e-08	4.52047e-05
Ileum, Inflamed CD	APP	0.2111	4.88163e-08	4.63755e-05
Ileum, Inflamed CD	MYH6	0.231388	5.03852e-08	4.7866e-05
Ileum, Inflamed CD	HDAC3	0.179896	5.1048e-08	4.84956e-05
Ileum, Inflamed CD	NGFR	0.194651	5.16658e-08	4.90825e-05
Ileum, Inflamed CD	TWIST1	0.222444	5.4818e-08	5.20771e-05
Ileum, Inflamed CD	NLRP1	0.220031	5.68639e-08	5.40207e-05
Ileum, Inflamed CD	NKG7	0.209234	5.80215e-08	5.51204e-05
Ileum, Inflamed CD	ESAM	0.180974	6.26631e-08	5.953e-05
Ileum, Inflamed CD	SERPINA3	0.216568	6.3169e-08	6.00105e-05
Ileum, Inflamed CD	RARG	0.179193	6.40295e-08	6.08281e-05
Ileum, Inflamed CD	MMP2	0.235338	6.74643e-08	6.40911e-05
Ileum, Inflamed CD	TNFRSF17	0.170929	6.89647e-08	6.55165e-05
Ileum, Inflamed CD	CD84	0.190156	7.09898e-08	6.74403e-05
Ileum, Inflamed CD	CARMN	-0.139041	7.68426e-08	7.30005e-05
Ileum, Inflamed CD	MYL7	0.173017	8.36431e-08	7.94609e-05
Ileum, Inflamed CD	VCAN	0.225322	8.49343e-08	8.06876e-05
Ileum, Inflamed CD	IL15	0.175105	9.11744e-08	8.66156e-05
Ileum, Inflamed CD	TGFB1	0.194802	9.58627e-08	9.10696e-05
Ileum, Inflamed CD	DNMT1	-0.120924	9.75156e-08	9.26398e-05
Ileum, Inflamed CD	CD9	-0.187614	1.03687e-07	9.85023e-05
Ileum, Inflamed CD	CD38	0.165019	1.04627e-07	9.9396e-05
Ileum, Inflamed CD	CASR	0.217327	1.0813e-07	0.000102724
Ileum, Inflamed CD	AXL	0.175954	1.10041e-07	0.000104539
Ileum, Inflamed CD	CD48	0.180623	1.47728e-07	0.000140341
Ileum, Inflamed CD	SAA1/2	0.143999	1.52054e-07	0.000144451
Ileum, Inflamed CD	CELSR2	0.165832	1.62844e-07	0.000154702
Ileum, Inflamed CD	CXCL16	0.167967	2.02049e-07	0.000191946
Ileum, Inflamed CD	COL9A2	0.179219	2.05998e-07	0.000195698
Ileum, Inflamed CD	SLC2A1	0.185894	2.53159e-07	0.000240501
Ileum, Inflamed CD	OSMR	0.160289	2.67537e-07	0.00025416
Ileum, Inflamed CD	ETS1	-0.157256	2.80397e-07	0.000266378
Ileum, Inflamed CD	SFN	-0.142037	2.83183e-07	0.000269024
Ileum, Inflamed CD	STAT5A	0.15579	2.87215e-07	0.000272854
Ileum, Inflamed CD	EZH2	-0.12702	2.8876e-07	0.000274322
Ileum, Inflamed CD	IL18	-0.165872	3.18339e-07	0.000302422
Ileum, Inflamed CD	THBS2	0.201706	3.2799e-07	0.00031159
Ileum, Inflamed CD	IGF1	0.172741	3.31876e-07	0.000315282
Ileum, Inflamed CD	LDHA	0.117407	3.4879e-07	0.000331351
Ileum, Inflamed CD	COL12A1	0.220597	3.55233e-07	0.000337472
Ileum, Inflamed CD	THSD4	0.201893	3.75364e-07	0.000356595
Ileum, Inflamed CD	COL8A1	0.201755	3.92295e-07	0.000372681
Ileum, Inflamed CD	P2RX5	0.190652	3.99617e-07	0.000379636
Ileum, Inflamed CD	UPK3A	0.174388	4.15507e-07	0.000394732
Ileum, Inflamed CD	PLAC9	0.152391	4.35398e-07	0.000413628
Ileum, Inflamed CD	EFNB2	0.208204	4.6515e-07	0.000441893
Ileum, Inflamed CD	FFAR2	0.148149	4.66946e-07	0.000443599
Ileum, Inflamed CD	ICAM2	0.161279	4.67976e-07	0.000444577
Ileum, Inflamed CD	IL6	0.180815	4.97333e-07	0.000472467
Ileum, Inflamed CD	DDR2	0.198679	5.11013e-07	0.000485463
Ileum, Inflamed CD	ATR	0.136513	5.50834e-07	0.000523292
Ileum, Inflamed CD	CXCL9	0.1584	6.61096e-07	0.000628042
Ileum, Inflamed CD	ADIPOQ	0.177829	6.61393e-07	0.000628323
Ileum, Inflamed CD	MYL4	0.167933	6.61548e-07	0.00062847
Ileum, Inflamed CD	INHBA	0.197298	7.29787e-07	0.000693298
Ileum, Inflamed CD	MAML2	0.184554	7.31906e-07	0.00069531
Ileum, Inflamed CD	ACE	-0.204655	7.82084e-07	0.00074298
Ileum, Inflamed CD	TIGIT	0.168325	8.12982e-07	0.000772333
Ileum, Inflamed CD	IL15RA	0.164601	8.88561e-07	0.000844133
Ileum, Inflamed CD	TNFSF8	0.164589	1.12641e-06	0.00107008
Ileum, Inflamed CD	CD83	0.141436	1.13009e-06	0.00107358
Ileum, Inflamed CD	CCR10	0.161715	1.18683e-06	0.00112749
Ileum, Inflamed CD	FASN	0.171219	1.20924e-06	0.00114878
Ileum, Inflamed CD	VPREB3	0.178753	1.20992e-06	0.00114942
Ileum, Inflamed CD	IGFBP3	0.190071	1.22541e-06	0.00116414
Ileum, Inflamed CD	KRT6A/B/C	0.14671	1.26986e-06	0.00120637
Ileum, Inflamed CD	CCL19	0.1441	1.28068e-06	0.00121664
Ileum, Inflamed CD	B3GNT7	-0.164131	1.31459e-06	0.00124886
Ileum, Inflamed CD	CD2	0.180283	1.34948e-06	0.00128201
Ileum, Inflamed CD	COL6A3	0.160448	1.4303e-06	0.00135878
Ileum, Inflamed CD	WNT9A	0.202817	1.44075e-06	0.00136871
Ileum, Inflamed CD	CELSR1	0.180274	1.65654e-06	0.00157371
Ileum, Inflamed CD	SELL	0.178586	1.6577e-06	0.00157482
Ileum, Inflamed CD	CD40	0.203439	1.69742e-06	0.00161255
Ileum, Inflamed CD	BIRC5	0.169858	1.74584e-06	0.00165855
Ileum, Inflamed CD	PLAC8	-0.125833	1.74744e-06	0.00166007
Ileum, Inflamed CD	FZD1	0.164196	1.77436e-06	0.00168565
Ileum, Inflamed CD	CCL21	0.125116	1.94082e-06	0.00184378
Ileum, Inflamed CD	MAPK14	0.164462	1.94553e-06	0.00184825
Ileum, Inflamed CD	TNXA/B	0.144373	2.10751e-06	0.00200214
Ileum, Inflamed CD	HILPDA	0.144716	2.16505e-06	0.0020568
Ileum, Inflamed CD	TPSAB1/B2	0.114293	2.19317e-06	0.00208351
Ileum, Inflamed CD	CX3CR1	0.175709	2.50738e-06	0.00238201
Ileum, Inflamed CD	GZMH	0.203031	2.53619e-06	0.00240938
Ileum, Inflamed CD	NOTCH2	0.202732	2.61123e-06	0.00248067
Ileum, Inflamed CD	YES1	0.157069	2.63615e-06	0.00250434
Ileum, Inflamed CD	MMP12	0.171199	2.67225e-06	0.00253864
Ileum, Inflamed CD	CYP2U1	0.151953	2.69866e-06	0.00256373
Ileum, Inflamed CD	CD36	0.172109	2.85229e-06	0.00270968
Ileum, Inflamed CD	MYC	0.197921	3.02848e-06	0.00287706
Ileum, Inflamed CD	CD8A	0.180607	3.08501e-06	0.00293076
Ileum, Inflamed CD	CSF3R	0.200798	3.14898e-06	0.00299153
Ileum, Inflamed CD	VTN	0.190052	3.70377e-06	0.00351858
Ileum, Inflamed CD	TNFRSF21	0.170487	3.97694e-06	0.00377809
Ileum, Inflamed CD	FFAR3	0.15534	4.10157e-06	0.00389649
Ileum, Inflamed CD	TEK	0.163084	4.25874e-06	0.0040458
Ileum, Inflamed CD	IL1R2	0.175362	4.34023e-06	0.00412322
Ileum, Inflamed CD	LGR5	0.187883	4.76882e-06	0.00453038
Ileum, Inflamed CD	C1QB	0.13818	5.14727e-06	0.00488991
Ileum, Inflamed CD	PSCA	0.18102	5.36252e-06	0.00509439
Ileum, Inflamed CD	TIMP1	0.183998	5.71383e-06	0.00542814
Ileum, Inflamed CD	S100A8	0.201183	5.87518e-06	0.00558142
Ileum, Inflamed CD	CDH1	-0.144866	5.91827e-06	0.00562236
Ileum, Inflamed CD	CTSG	0.213766	5.95557e-06	0.00565779
Ileum, Inflamed CD	KRT80	0.176102	6.22174e-06	0.00591065
Ileum, Inflamed CD	CDH19	0.183119	6.40372e-06	0.00608353
Ileum, Inflamed CD	ADGRG3	0.147018	6.56914e-06	0.00624069
Ileum, Inflamed CD	HCK	0.201161	8.15876e-06	0.00775082
Ileum, Inflamed CD	NTRK2	0.182994	8.45742e-06	0.00803455
Ileum, Inflamed CD	SLPI	0.156865	8.80466e-06	0.00836442
Ileum, Inflamed CD	LGALS3BP	-0.111585	9.25448e-06	0.00879176
Ileum, Inflamed CD	TGFBR1	0.171263	9.2863e-06	0.00882199
Ileum, Inflamed CD	CUZD1	0.158356	9.83812e-06	0.00934622
Ileum, Inflamed CD	NDRG1	-0.116598	9.86906e-06	0.00937561
Ileum, Inflamed CD	NPR2	0.145169	9.93727e-06	0.0094404
Ileum, Inflamed CD	SNAI1	-0.106446	1.08004e-05	0.0102604
Ileum, Inflamed CD	IL11	0.147615	1.08992e-05	0.0103543
Ileum, Inflamed CD	MST1R	-0.146208	1.10239e-05	0.0104727
Ileum, Inflamed CD	DLL1	0.128835	1.10245e-05	0.0104732
Ileum, Inflamed CD	DUSP2	0.164627	1.12571e-05	0.0106943
Ileum, Inflamed CD	TNFRSF10A	0.196983	1.13563e-05	0.0107885
Ileum, Inflamed CD	CD58	0.171462	1.24607e-05	0.0118376
Ileum, Inflamed CD	ITGAE	0.133216	1.29282e-05	0.0122818
Ileum, Inflamed CD	TBX21	0.173483	1.35618e-05	0.0128837
Ileum, Inflamed CD	TYK2	0.151899	1.36711e-05	0.0129875
Ileum, Inflamed CD	COL5A2	0.184372	1.39215e-05	0.0132254
Ileum, Inflamed CD	S100A2	0.160532	1.60774e-05	0.0152735
Ileum, Inflamed CD	DDR1	-0.102274	1.63323e-05	0.0155156
Ileum, Inflamed CD	GDF15	0.154152	1.63538e-05	0.0155361
Ileum, Inflamed CD	S100A9	0.175894	1.69093e-05	0.0160638
Ileum, Inflamed CD	RARB	0.146433	1.70624e-05	0.0162093
Ileum, Inflamed CD	FES	0.154183	1.72043e-05	0.0163441
Ileum, Inflamed CD	GZMA	0.184156	1.85337e-05	0.017607
Ileum, Inflamed CD	LY6D	0.167901	1.89209e-05	0.0179749
Ileum, Inflamed CD	CDKN3	0.147053	1.97145e-05	0.0187288
Ileum, Inflamed CD	SORBS1	0.166438	1.98793e-05	0.0188853
Ileum, Inflamed CD	CD59	0.135471	2.12792e-05	0.0202153
Ileum, Inflamed CD	TIE1	0.130553	2.16386e-05	0.0205567
Ileum, Inflamed CD	BMP4	0.152172	2.17967e-05	0.0207069
Ileum, Inflamed CD	CD209	0.153652	2.20001e-05	0.0209001
Ileum, Inflamed CD	FASLG	0.135122	2.33269e-05	0.0221605
Ileum, Inflamed CD	CPB1	0.165562	2.38274e-05	0.0226361
Ileum, Inflamed CD	IL12A	0.151104	2.47333e-05	0.0234966
Ileum, Inflamed CD	CD8B	0.159653	2.61076e-05	0.0248022
Ileum, Inflamed CD	PARP1	0.162476	2.62681e-05	0.0249547
Ileum, Inflamed CD	RGS5	0.139657	2.72396e-05	0.0258776
Ileum, Inflamed CD	BMPR1A	0.146261	2.8599e-05	0.0271691
Ileum, Inflamed CD	PECAM1	0.123735	2.86038e-05	0.0271736
Ileum, Inflamed CD	DMBT1	0.13769	2.93898e-05	0.0279203
Ileum, Inflamed CD	C11orf96	-0.145923	3.02493e-05	0.0287368
Ileum, Inflamed CD	CHEK2	0.143064	3.19035e-05	0.0303083
Ileum, Inflamed CD	RNF43	0.173638	3.19822e-05	0.0303831
Ileum, Inflamed CD	IL17A	0.136712	3.37042e-05	0.032019
Ileum, Inflamed CD	CLEC5A	0.173228	3.43777e-05	0.0326588
Ileum, Inflamed CD	CCR2	0.138108	3.69303e-05	0.0350838
Ileum, Inflamed CD	CPA3	0.206367	3.70836e-05	0.0352294
Ileum, Inflamed CD	COL5A1	0.15557	3.90858e-05	0.0371316
Ileum, Inflamed CD	NLRC4	0.150543	3.98504e-05	0.0378579
Ileum, Inflamed CD	ATG10	0.158295	4.09781e-05	0.0389292
Ileum, Inflamed CD	CSF2RA	0.141471	4.26049e-05	0.0404746
Ileum, Inflamed CD	BTK	0.151401	4.37035e-05	0.0415183
Ileum, Inflamed CD	NFKB1	0.167743	4.58704e-05	0.0435769
Ileum, Inflamed CD	BMP3	0.155761	4.75147e-05	0.045139
Ileum, Inflamed CD	TFEB	0.146113	4.87326e-05	0.0462959
Ileum, Inflamed CD	TNFRSF14	-0.107696	4.94647e-05	0.0469914
Ileum, Inflamed CD	DUSP5	0.127392	5.05234e-05	0.0479972
Ileum, Inflamed CD	LAMP3	0.203252	5.17687e-05	0.0491803
Ileum, Inflamed CD	ARHGDIB	-0.11035	5.20955e-05	0.0494907
Ileum, Inflamed CD	TNFRSF11B	0.139726	5.78979e-05	0.055003
Ileum, Inflamed CD	CASP3	0.130714	7.19549e-05	0.0683572
Ileum, Inflamed CD	WNT11	0.169118	7.29036e-05	0.0692584
Ileum, Inflamed CD	TCF7	0.124633	7.4615e-05	0.0708843
Ileum, Inflamed CD	IL20	0.150305	7.70297e-05	0.0731783
Ileum, Inflamed CD	JAG1	0.141202	7.94413e-05	0.0754693
Ileum, Inflamed CD	NOTCH3	0.144007	8.18867e-05	0.0777924
Ileum, Inflamed CD	SPARCL1	0.158653	8.18906e-05	0.077796
Ileum, Inflamed CD	OAS1	0.155734	8.34266e-05	0.0792553
Ileum, Inflamed CD	SERPINB5	0.142239	8.43666e-05	0.0801482
Ileum, Inflamed CD	MMP7	0.166391	8.54322e-05	0.0811606
Ileum, Inflamed CD	NOTCH1	0.160612	8.57345e-05	0.0814478
Ileum, Inflamed CD	RGCC	0.161085	8.64857e-05	0.0821614
Ileum, Inflamed CD	ADGRA2	0.131938	8.87878e-05	0.0843484
Ileum, Inflamed CD	FAS	0.135232	9.18739e-05	0.0872802
Ileum, Inflamed CD	LTB	-0.123973	0.000100234	0.0952226
Ileum, Inflamed CD	CAMP	0.140846	0.000101292	0.0962278
Ileum, Inflamed CD	SREBF1	0.159993	0.000103905	0.09871
Ileum, Inflamed CD	MGP	0.134453	0.000109649	0.104166
Ileum, Inflamed CD	ETV4	0.152814	0.000118424	0.112503
Ileum, Inflamed CD	CLEC2D	0.114828	0.000120218	0.114207
Ileum, Inflamed CD	SPRY2	0.123415	0.000127944	0.121547
Ileum, Inflamed CD	CLEC4E	0.187373	0.000131447	0.124875
Ileum, Inflamed CD	ITGB5	0.149872	0.000138085	0.131181
Ileum, Inflamed CD	COL21A1	0.182431	0.000139816	0.132825
Ileum, Inflamed CD	KLK3	0.158172	0.000156233	0.148422
Ileum, Inflamed CD	PCNA	0.120696	0.000164422	0.156201
Ileum, Inflamed CD	DCN	0.136442	0.000181954	0.172856
Ileum, Inflamed CD	CCL11	0.150162	0.000183515	0.174339
Ileum, Inflamed CD	ADGRL2	0.123391	0.000186269	0.176955
Ileum, Inflamed CD	ANGPT1	0.160534	0.000199124	0.189168
Ileum, Inflamed CD	PDCD1	0.171454	0.000200855	0.190812
Ileum, Inflamed CD	RYK	0.108493	0.000202198	0.192089
Ileum, Inflamed CD	FGR	0.187333	0.000209765	0.199277
Ileum, Inflamed CD	KRT23	0.149044	0.000211883	0.201289
Ileum, Inflamed CD	TNF	0.152304	0.000221918	0.210822
Ileum, Inflamed CD	TNFSF4	0.144565	0.000223268	0.212104
Ileum, Inflamed CD	TNNT2	0.145773	0.000229483	0.218009
Ileum, Inflamed CD	RB1	0.130105	0.000234069	0.222366
Ileum, Inflamed CD	CASP8	0.154679	0.000240989	0.22894
Ileum, Inflamed CD	CLEC2B	0.221823	0.000257663	0.24478
Ileum, Inflamed CD	BST2	0.121151	0.000266569	0.253241
Ileum, Inflamed CD	STAT3	-0.115081	0.000268768	0.25533
Ileum, Inflamed CD	IGF1R	0.157188	0.00027289	0.259246
Ileum, Inflamed CD	ANXA4	-0.100103	0.000297944	0.283047
Ileum, Inflamed CD	MAPK13	0.12674	0.000304692	0.289457
Ileum, Inflamed CD	ADGRF1	0.13856	0.000339535	0.322558
Ileum, Inflamed CD	KRT7	0.153846	0.000363469	0.345295
Ileum, Inflamed CD	IL17RE	0.13881	0.000366303	0.347988
Ileum, Inflamed CD	CDH11	0.186938	0.000366784	0.348445
Ileum, Inflamed CD	PTGS2	0.141472	0.000371153	0.352596
Ileum, Inflamed CD	LUM	0.133621	0.000373273	0.35461
Ileum, Inflamed CD	HIF1A	-0.107435	0.000423793	0.402604
Ileum, Inflamed CD	IL1B	0.129431	0.000425376	0.404107
Ileum, Inflamed CD	PPARD	0.152888	0.000445219	0.422958
Ileum, Inflamed CD	IL27RA	0.119613	0.00047955	0.455573
Ileum, Inflamed CD	COL1A2	0.136924	0.000480339	0.456322
Ileum, Inflamed CD	CTSW	0.127356	0.000515536	0.489759
Ileum, Inflamed CD	EPHA7	0.158343	0.000551128	0.523572
Ileum, Inflamed CD	CLEC10A	0.152195	0.000555624	0.527843
Ileum, Inflamed CD	SOSTDC1	0.132377	0.000588307	0.558892
Ileum, Inflamed CD	CDKN1A	-0.120844	0.00059639	0.56657
Ileum, Inflamed CD	NPR1	0.148035	0.000606964	0.576616
Ileum, Inflamed CD	ARG1	0.155595	0.000628211	0.596801
Ileum, Inflamed CD	BCL2	0.126145	0.000681669	0.647586
Ileum, Inflamed CD	ITGB6	0.143137	0.00068526	0.650997
Ileum, Inflamed CD	KITLG	0.112727	0.000697446	0.662573
Ileum, Inflamed CD	TAP2	0.137466	0.000713133	0.677477
Ileum, Inflamed CD	RAMP1	0.132952	0.000732446	0.695823
Ileum, Inflamed CD	TNFRSF10B	0.136354	0.00073291	0.696264
Ileum, Inflamed CD	CCR1	0.129155	0.00075102	0.713469
Ileum, Inflamed CD	BMP2	0.133887	0.000778574	0.739645
Ileum, Inflamed CD	TNFAIP6	0.117197	0.000780308	0.741292
Ileum, Inflamed CD	PTGDS	0.126535	0.000794591	0.754862
Ileum, Inflamed CD	PTPRC	-0.111689	0.000801605	0.761525
Ileum, Inflamed CD	SPP1	0.122464	0.000818339	0.777422
Ileum, Inflamed CD	SELPLG	0.14894	0.000867433	0.824062
Ileum, Inflamed CD	ICAM1	0.140298	0.000872892	0.829247
Ileum, Inflamed CD	ANXA1	0.116439	0.00106452	1
Ileum, Inflamed CD	RAMP3	0.149598	0.00120297	1
Ileum, Inflamed CD	DLL4	0.117625	0.00132874	1
Ileum, Inflamed CD	IL3RA	0.112912	0.00135353	1
Ileum, Inflamed CD	CXCR3	0.173766	0.00137804	1
Ileum, Inflamed CD	CD274	0.114084	0.00142141	1
Ileum, Inflamed CD	HEY1	0.117331	0.00143812	1
Ileum, Inflamed CD	IL33	0.121388	0.00144242	1
Ileum, Inflamed CD	ITGA3	0.124514	0.00145298	1
Ileum, Inflamed CD	ADGRE5	0.10594	0.00152062	1
Ileum, Inflamed CD	EPHA4	0.14667	0.00154884	1
Ileum, Inflamed CD	WNT5B	0.10878	0.00167419	1
Ileum, Inflamed CD	BECN1	0.112529	0.00176818	1
Ileum, Inflamed CD	SMARCB1	0.109072	0.00182847	1
Ileum, Inflamed CD	SOX9	0.123974	0.00182875	1
Ileum, Inflamed CD	VCAM1	0.10654	0.00214478	1
Ileum, Inflamed CD	CXCR2	0.115733	0.00215026	1
Ileum, Inflamed CD	PRSS2	0.102127	0.00224234	1
Ileum, Inflamed CD	IL2RG	0.121483	0.00226718	1
Ileum, Inflamed CD	KRAS	0.111282	0.00230751	1
Ileum, Inflamed CD	SOX4	0.12332	0.00273388	1
Ileum, Inflamed CD	COL27A1	0.140838	0.00277607	1
Ileum, Inflamed CD	MMP14	0.129998	0.00297608	1
Ileum, Inflamed CD	TYROBP	0.153476	0.00307104	1
Ileum, Inflamed CD	FZD5	0.106763	0.00348739	1
Ileum, Inflamed CD	BEST1	0.125802	0.00365593	1
Ileum, Inflamed CD	HDAC5	0.119423	0.00368841	1
Ileum, Inflamed CD	CEACAM6	-0.154002	0.00371989	1
Ileum, Inflamed CD	COL4A1	0.109843	0.00375532	1
Ileum, Inflamed CD	RYR2	0.11002	0.00393872	1
Ileum, Inflamed CD	LAG3	0.105819	0.00405574	1
Ileum, Inflamed CD	CENPF	0.150467	0.00410157	1
Ileum, Inflamed CD	CTLA4	0.123081	0.00422318	1
Ileum, Inflamed CD	ADGRL4	0.117267	0.00429406	1
Ileum, Inflamed CD	TGFB3	0.101489	0.00429948	1
Ileum, Inflamed CD	CXCL12	0.106534	0.00457086	1
Ileum, Inflamed CD	MKI67	0.145322	0.00528598	1
Ileum, Inflamed CD	IL17D	0.109356	0.00566268	1
Ileum, Inflamed CD	ITGB4	0.103669	0.0057183	1
Ileum, Inflamed CD	FGFR1	0.119056	0.00607784	1
Ileum, Inflamed CD	IL20RA	0.100483	0.00607978	1
Ileum, Inflamed CD	CXCR1	0.143097	0.00619264	1
Ileum, Inflamed CD	ACACB	0.110942	0.00650961	1
Ileum, Inflamed CD	HTT	0.115021	0.00673973	1
Ileum, Inflamed CD	CCRL2	0.115464	0.00685574	1
Ileum, Inflamed CD	IL23A	0.110201	0.00690061	1
Ileum, Inflamed CD	PPARG	0.101237	0.00738082	1
Ileum, Inflamed CD	CSF3	0.131434	0.00745166	1
Ileum, Inflamed CD	CXCR4	0.150146	0.00745994	1
Ileum, Inflamed CD	RARRES2	0.102093	0.00751529	1
Ileum, Inflamed CD	TM4SF1	0.1044	0.00771791	1
Ileum, Inflamed CD	CD3E	0.112984	0.00817507	1
Ileum, Inflamed CD	LIFR	0.122741	0.00829607	1
Ileum, Inflamed CD	EFNA5	0.115073	0.00844813	1
Ileum, Inflamed CD	UBE2C	0.102971	0.00851633	1
Ileum, Inflamed CD	IKZF3	0.112961	0.00880094	1
Ileum, Inflamed CD	CD3G	0.131982	0.00944468	1
Ileum, Inflamed CD	FZD4	0.106033	0.00996974	1
Ileum, Non-inflamed CD	IGHA1	-2.33469	0	0
Ileum, Non-inflamed CD	IGHG1	-2.91957	0	0
Ileum, Non-inflamed CD	IGKC	-2.64869	0	0
Ileum, Non-inflamed CD	B2M	-1.03569	0	0
Ileum, Non-inflamed CD	IGHG2	-2.15375	0	0
Ileum, Non-inflamed CD	PPIA	0.227111	0	0
Ileum, Non-inflamed CD	S100A6	-1.28162	2.30759e-294	2.19221e-291
Ileum, Non-inflamed CD	MHC I	-0.413943	1.72997e-239	1.64347e-236
Ileum, Non-inflamed CD	APOA1	0.92919	2.74428e-229	2.60707e-226
Ileum, Non-inflamed CD	PIGR	-1.2964	2.55018e-208	2.42267e-205
Ileum, Non-inflamed CD	JCHAIN	-1.20447	9.3906e-148	8.92107e-145
Ileum, Non-inflamed CD	IL3RA	0.604938	1.20549e-126	1.14521e-123
Ileum, Non-inflamed CD	RPS4Y1	0.618759	4.90294e-104	4.65779e-101
Ileum, Non-inflamed CD	AZGP1	0.492701	8.44776e-92	8.02537e-89
Ileum, Non-inflamed CD	CRYAB	0.509457	9.04771e-85	8.59532e-82
Ileum, Non-inflamed CD	MALAT1	-0.355779	3.15187e-82	2.99428e-79
Ileum, Non-inflamed CD	ANXA2	-0.559204	5.33225e-78	5.06563e-75
Ileum, Non-inflamed CD	CD74	-0.447619	9.26523e-76	8.80196e-73
Ileum, Non-inflamed CD	ICAM2	0.501648	1.68335e-71	1.59918e-68
Ileum, Non-inflamed CD	ADGRL2	0.527811	6.00873e-69	5.70829e-66
Ileum, Non-inflamed CD	DHRS2	0.440648	1.65869e-63	1.57575e-60
Ileum, Non-inflamed CD	MT2A	0.322704	1.20475e-60	1.14451e-57
Ileum, Non-inflamed CD	LGALS3BP	0.419577	3.43478e-60	3.26304e-57
Ileum, Non-inflamed CD	RPL22	-0.23536	3.4786e-60	3.30467e-57
Ileum, Non-inflamed CD	AGR2	-0.571225	5.49006e-57	5.21556e-54
Ileum, Non-inflamed CD	PF4/V1	0.439734	6.49958e-55	6.1746e-52
Ileum, Non-inflamed CD	ELANE	0.434678	2.94799e-54	2.80059e-51
Ileum, Non-inflamed CD	HSP90B1	-0.532054	7.03524e-53	6.68347e-50
Ileum, Non-inflamed CD	CRIP1	0.328843	5.63922e-51	5.35726e-48
Ileum, Non-inflamed CD	COL3A1	-0.550766	1.11358e-50	1.0579e-47
Ileum, Non-inflamed CD	HSP90AA1	-0.399004	1.11728e-50	1.06141e-47
Ileum, Non-inflamed CD	MAF	0.400856	1.30304e-49	1.23788e-46
Ileum, Non-inflamed CD	S100A10	-0.477318	4.42742e-49	4.20605e-46
Ileum, Non-inflamed CD	EFNA4	0.374973	1.89292e-47	1.79827e-44
Ileum, Non-inflamed CD	RPL32	0.212139	1.22236e-46	1.16124e-43
Ileum, Non-inflamed CD	CCL21	0.402511	1.04536e-44	9.93094e-42
Ileum, Non-inflamed CD	PSAP	-0.380794	1.2881e-44	1.2237e-41
Ileum, Non-inflamed CD	LEP	0.444091	4.00035e-44	3.80033e-41
Ileum, Non-inflamed CD	KRT18	-0.161434	2.64892e-42	2.51647e-39
Ileum, Non-inflamed CD	CALM1	-0.40622	1.154e-40	1.0963e-37
Ileum, Non-inflamed CD	BMP4	0.422834	1.88344e-40	1.78927e-37
Ileum, Non-inflamed CD	HLA-DRB	-0.235675	2.84314e-40	2.70099e-37
Ileum, Non-inflamed CD	ACTA2	-0.620839	1.8887e-39	1.79426e-36
Ileum, Non-inflamed CD	ROR1	0.359052	3.23997e-39	3.07797e-36
Ileum, Non-inflamed CD	BMP2	0.38959	3.59487e-39	3.41513e-36
Ileum, Non-inflamed CD	ACACB	0.440235	1.28593e-38	1.22163e-35
Ileum, Non-inflamed CD	TAGLN	-0.677822	2.73396e-38	2.59726e-35
Ileum, Non-inflamed CD	NEAT1	-0.33061	3.68343e-38	3.49926e-35
Ileum, Non-inflamed CD	CD55	-0.356788	2.72012e-36	2.58412e-33
Ileum, Non-inflamed CD	CD63	-0.311806	1.98377e-35	1.88458e-32
Ileum, Non-inflamed CD	HLA-DQA1	0.386276	4.2104e-35	3.99988e-32
Ileum, Non-inflamed CD	EPHB2	0.321445	1.82944e-33	1.73797e-30
Ileum, Non-inflamed CD	CEACAM6	-0.481356	2.98408e-33	2.83487e-30
Ileum, Non-inflamed CD	AATK	0.363779	8.6548e-33	8.22206e-30
Ileum, Non-inflamed CD	KRT7	0.378414	8.64005e-32	8.20805e-29
Ileum, Non-inflamed CD	LINC02446	-0.265086	3.37424e-31	3.20553e-28
Ileum, Non-inflamed CD	TPM2	-0.496452	9.64139e-31	9.15932e-28
Ileum, Non-inflamed CD	SOD2	-0.338032	1.16668e-30	1.10835e-27
Ileum, Non-inflamed CD	IL12RB1	0.311513	2.19514e-30	2.08538e-27
Ileum, Non-inflamed CD	CCR10	0.351123	4.54517e-30	4.31791e-27
Ileum, Non-inflamed CD	VIM	-0.269551	6.38091e-30	6.06187e-27
Ileum, Non-inflamed CD	MIF	0.340307	8.73065e-30	8.29412e-27
Ileum, Non-inflamed CD	KLF2	-0.309513	2.85128e-29	2.70872e-26
Ileum, Non-inflamed CD	BTK	-0.34946	7.37103e-29	7.00248e-26
Ileum, Non-inflamed CD	IL17RE	0.317619	7.69021e-29	7.3057e-26
Ileum, Non-inflamed CD	KRT16	0.243664	7.77397e-29	7.38528e-26
Ileum, Non-inflamed CD	TNFRSF12A	0.273204	8.43602e-29	8.01422e-26
Ileum, Non-inflamed CD	MYL12A	-0.210115	2.45957e-28	2.33659e-25
Ileum, Non-inflamed CD	COL1A1	-0.372309	2.17016e-27	2.06165e-24
Ileum, Non-inflamed CD	IFNGR2	-0.258961	6.0887e-27	5.78427e-24
Ileum, Non-inflamed CD	MAML2	0.324194	1.58539e-26	1.50612e-23
Ileum, Non-inflamed CD	FGF9	0.287761	1.90939e-26	1.81392e-23
Ileum, Non-inflamed CD	LGALS3	-0.311346	1.98314e-26	1.88399e-23
Ileum, Non-inflamed CD	HCAR2/3	0.281058	2.34722e-26	2.22986e-23
Ileum, Non-inflamed CD	EPHA2	0.310697	4.21988e-26	4.00888e-23
Ileum, Non-inflamed CD	BBLN	0.270004	7.03954e-26	6.68757e-23
Ileum, Non-inflamed CD	LMNA	-0.404115	7.524e-26	7.1478e-23
Ileum, Non-inflamed CD	RUNX3	0.28379	9.92125e-26	9.42518e-23
Ileum, Non-inflamed CD	KRT20	-0.474178	1.18069e-25	1.12166e-22
Ileum, Non-inflamed CD	VEGFB	0.29961	1.78203e-25	1.69293e-22
Ileum, Non-inflamed CD	ETV4	0.33365	2.57036e-25	2.44184e-22
Ileum, Non-inflamed CD	FZD4	0.314059	5.87596e-25	5.58216e-22
Ileum, Non-inflamed CD	LCN2	-0.442316	7.3521e-25	6.98449e-22
Ileum, Non-inflamed CD	TIE1	0.293718	2.1376e-24	2.03072e-21
Ileum, Non-inflamed CD	PTGDR2	0.364004	2.37816e-24	2.25925e-21
Ileum, Non-inflamed CD	ACKR4	0.272671	2.86965e-24	2.72616e-21
Ileum, Non-inflamed CD	DNMT1	0.280524	4.66443e-24	4.43121e-21
Ileum, Non-inflamed CD	TWIST1	0.357947	6.82936e-24	6.4879e-21
Ileum, Non-inflamed CD	CD14	0.325142	7.55001e-24	7.17251e-21
Ileum, Non-inflamed CD	IFNL2/3	0.283033	8.45864e-24	8.03571e-21
Ileum, Non-inflamed CD	PHLDA2	0.306533	2.72151e-23	2.58543e-20
Ileum, Non-inflamed CD	PRSS2	0.248587	3.46819e-23	3.29478e-20
Ileum, Non-inflamed CD	ACKR3	0.293015	4.86873e-23	4.62529e-20
Ileum, Non-inflamed CD	ERBB2	0.291366	5.96055e-23	5.66253e-20
Ileum, Non-inflamed CD	FCGBP	-0.479536	6.55756e-23	6.22968e-20
Ileum, Non-inflamed CD	CXCL5	0.300344	7.13463e-23	6.7779e-20
Ileum, Non-inflamed CD	TNFRSF21	0.354103	8.60626e-23	8.17595e-20
Ileum, Non-inflamed CD	FGFR3	0.358049	1.27977e-22	1.21578e-19
Ileum, Non-inflamed CD	SPRY4	0.339774	2.41623e-22	2.29542e-19
Ileum, Non-inflamed CD	TNFRSF4	0.324265	5.95662e-22	5.65879e-19
Ileum, Non-inflamed CD	XBP1	-0.215233	6.62554e-22	6.29427e-19
Ileum, Non-inflamed CD	SEC23A	-0.273191	1.04442e-21	9.92203e-19
Ileum, Non-inflamed CD	TPT1	-0.111852	1.35218e-21	1.28457e-18
Ileum, Non-inflamed CD	SOD1	-0.240529	1.35337e-21	1.2857e-18
Ileum, Non-inflamed CD	CALM2	-0.16588	1.73339e-21	1.64672e-18
Ileum, Non-inflamed CD	CLEC4D	0.314354	2.16119e-21	2.05313e-18
Ileum, Non-inflamed CD	HDAC4	0.283418	2.48396e-21	2.35976e-18
Ileum, Non-inflamed CD	FN1	-0.332741	4.73582e-21	4.49903e-18
Ileum, Non-inflamed CD	SPRY2	0.300549	5.14868e-21	4.89124e-18
Ileum, Non-inflamed CD	EPCAM	-0.276806	8.52766e-21	8.10127e-18
Ileum, Non-inflamed CD	PPARD	0.311409	1.44534e-20	1.37307e-17
Ileum, Non-inflamed CD	HSP90AB1	-0.180544	2.74326e-20	2.6061e-17
Ileum, Non-inflamed CD	CXCL1/2/3	0.231133	2.88815e-20	2.74374e-17
Ileum, Non-inflamed CD	TNXA/B	0.265589	7.14771e-20	6.79033e-17
Ileum, Non-inflamed CD	ACVR1B	0.286658	7.25712e-20	6.89426e-17
Ileum, Non-inflamed CD	ACE	0.239386	7.62052e-20	7.23949e-17
Ileum, Non-inflamed CD	MYH11	-0.470649	2.8553e-19	2.71254e-16
Ileum, Non-inflamed CD	FASLG	0.32174	4.01328e-19	3.81261e-16
Ileum, Non-inflamed CD	TLR8	-0.320085	4.55481e-19	4.32707e-16
Ileum, Non-inflamed CD	EFNA1	0.257466	4.66843e-19	4.43501e-16
Ileum, Non-inflamed CD	ACTG2	-0.358901	4.8532e-19	4.61054e-16
Ileum, Non-inflamed CD	NACA	-0.193527	6.2885e-19	5.97407e-16
Ileum, Non-inflamed CD	CDKN1A	0.2564	7.59186e-19	7.21227e-16
Ileum, Non-inflamed CD	ITGAE	0.297927	1.22392e-18	1.16272e-15
Ileum, Non-inflamed CD	COL4A5	-0.392088	2.85836e-18	2.71544e-15
Ileum, Non-inflamed CD	SOSTDC1	0.297156	3.24741e-18	3.08504e-15
Ileum, Non-inflamed CD	KRT6A/B/C	0.233703	5.56341e-18	5.28524e-15
Ileum, Non-inflamed CD	FGFR2	0.25062	6.15855e-18	5.85062e-15
Ileum, Non-inflamed CD	NOTCH1	0.279808	6.43266e-18	6.11103e-15
Ileum, Non-inflamed CD	COL17A1	0.284822	1.06423e-17	1.01102e-14
Ileum, Non-inflamed CD	MS4A1	-0.242701	1.4421e-17	1.36999e-14
Ileum, Non-inflamed CD	IL1R1	-0.296472	2.05276e-17	1.95012e-14
Ileum, Non-inflamed CD	VPREB3	0.253296	2.20921e-17	2.09875e-14
Ileum, Non-inflamed CD	ITGA5	-0.279507	2.2746e-17	2.16087e-14
Ileum, Non-inflamed CD	FYB1	-0.339882	2.77106e-17	2.63251e-14
Ileum, Non-inflamed CD	TNFSF10	0.224521	3.262e-17	3.0989e-14
Ileum, Non-inflamed CD	CD24	0.197002	3.4485e-17	3.27607e-14
Ileum, Non-inflamed CD	DLL4	0.276313	3.91168e-17	3.7161e-14
Ileum, Non-inflamed CD	ERBB3	0.267029	6.00753e-17	5.70715e-14
Ileum, Non-inflamed CD	SST	0.257005	6.33945e-17	6.02248e-14
Ileum, Non-inflamed CD	WNT7B	0.292195	8.43254e-17	8.01091e-14
Ileum, Non-inflamed CD	OLFM4	-0.465029	9.66358e-17	9.1804e-14
Ileum, Non-inflamed CD	HLA-DPA1	-0.160753	1.03652e-16	9.84697e-14
Ileum, Non-inflamed CD	WNT11	0.349305	1.26161e-16	1.19853e-13
Ileum, Non-inflamed CD	ZFP36	-0.167758	1.7227e-16	1.63657e-13
Ileum, Non-inflamed CD	TNFRSF10D	0.288318	1.78787e-16	1.69848e-13
Ileum, Non-inflamed CD	TLR7	-0.257538	2.06284e-16	1.95969e-13
Ileum, Non-inflamed CD	ANXA1	-0.231483	2.11219e-16	2.00658e-13
Ileum, Non-inflamed CD	PDS5A	-0.22784	3.38839e-16	3.21897e-13
Ileum, Non-inflamed CD	GPBAR1	0.243265	3.94397e-16	3.74677e-13
Ileum, Non-inflamed CD	TIMP1	-0.223698	3.97653e-16	3.7777e-13
Ileum, Non-inflamed CD	IL6R	0.204064	7.62383e-16	7.24264e-13
Ileum, Non-inflamed CD	CDKN3	0.269592	1.06841e-15	1.01499e-12
Ileum, Non-inflamed CD	MX1	0.238556	1.37249e-15	1.30386e-12
Ileum, Non-inflamed CD	UPK3A	0.233013	1.57176e-15	1.49317e-12
Ileum, Non-inflamed CD	CCR7	0.249671	3.12855e-15	2.97213e-12
Ileum, Non-inflamed CD	IGHD	0.252765	3.4138e-15	3.24311e-12
Ileum, Non-inflamed CD	PTPRC	-0.272862	3.45147e-15	3.2789e-12
Ileum, Non-inflamed CD	CCL8	0.267909	3.49233e-15	3.31772e-12
Ileum, Non-inflamed CD	FKBP11	-0.266548	6.33262e-15	6.01599e-12
Ileum, Non-inflamed CD	ANGPTL1	0.279981	6.43617e-15	6.11436e-12
Ileum, Non-inflamed CD	IFIT3	0.289677	8.25904e-15	7.84609e-12
Ileum, Non-inflamed CD	SLPI	0.208223	1.00926e-14	9.58801e-12
Ileum, Non-inflamed CD	WIF1	0.252753	1.13384e-14	1.07715e-11
Ileum, Non-inflamed CD	RELA	-0.217566	1.32542e-14	1.25915e-11
Ileum, Non-inflamed CD	LEFTY1	0.227349	1.88347e-14	1.7893e-11
Ileum, Non-inflamed CD	CCL15	-0.165212	1.90474e-14	1.8095e-11
Ileum, Non-inflamed CD	FCGR3A/B	-0.150863	2.87617e-14	2.73236e-11
Ileum, Non-inflamed CD	CELSR2	0.271665	3.07346e-14	2.91979e-11
Ileum, Non-inflamed CD	TNFSF13B	0.233021	3.62189e-14	3.4408e-11
Ileum, Non-inflamed CD	HBA1/2	0.184876	4.35549e-14	4.13772e-11
Ileum, Non-inflamed CD	TLR4	0.272607	4.82611e-14	4.58481e-11
Ileum, Non-inflamed CD	CMKLR1	0.277367	4.95079e-14	4.70325e-11
Ileum, Non-inflamed CD	RAMP2	0.220104	5.0507e-14	4.79817e-11
Ileum, Non-inflamed CD	PDCD1	0.255428	5.26397e-14	5.00077e-11
Ileum, Non-inflamed CD	CD36	0.21731	7.52139e-14	7.14532e-11
Ileum, Non-inflamed CD	IL23A	0.286205	1.01178e-13	9.61186e-11
Ileum, Non-inflamed CD	ITGB8	0.215878	1.14228e-13	1.08517e-10
Ileum, Non-inflamed CD	IL17RA	0.206374	1.60934e-13	1.52887e-10
Ileum, Non-inflamed CD	VEGFA	0.216386	1.67495e-13	1.5912e-10
Ileum, Non-inflamed CD	BGN	-0.237496	1.95319e-13	1.85553e-10
Ileum, Non-inflamed CD	RGS5	-0.241455	1.99902e-13	1.89907e-10
Ileum, Non-inflamed CD	IL13RA1	-0.224954	2.09655e-13	1.99172e-10
Ileum, Non-inflamed CD	HLA-DQB1/2	-0.130135	2.74497e-13	2.60772e-10
Ileum, Non-inflamed CD	CCL20	0.243818	3.25278e-13	3.09015e-10
Ileum, Non-inflamed CD	GPX3	0.239726	3.35871e-13	3.19077e-10
Ileum, Non-inflamed CD	IGHM	-0.58175	3.65985e-13	3.47686e-10
Ileum, Non-inflamed CD	FGF18	0.260444	5.08121e-13	4.82715e-10
Ileum, Non-inflamed CD	LY6D	0.257148	6.96082e-13	6.61278e-10
Ileum, Non-inflamed CD	TNFRSF1A	0.202151	8.14117e-13	7.73411e-10
Ileum, Non-inflamed CD	CD79A	-0.179188	1.37318e-12	1.30452e-09
Ileum, Non-inflamed CD	IFNA1/13	0.204574	1.5485e-12	1.47108e-09
Ileum, Non-inflamed CD	TNFSF4	0.261798	1.57413e-12	1.49543e-09
Ileum, Non-inflamed CD	FFAR2	0.219367	1.70247e-12	1.61735e-09
Ileum, Non-inflamed CD	EPHB6	0.236217	2.63998e-12	2.50798e-09
Ileum, Non-inflamed CD	NRXN1	0.284779	2.66946e-12	2.53599e-09
Ileum, Non-inflamed CD	ACKR1	0.288134	3.46258e-12	3.28945e-09
Ileum, Non-inflamed CD	TNFRSF10B	0.218706	4.11531e-12	3.90955e-09
Ileum, Non-inflamed CD	SRGN	-0.150006	4.91025e-12	4.66474e-09
Ileum, Non-inflamed CD	CTSW	0.216221	5.48413e-12	5.20993e-09
Ileum, Non-inflamed CD	COL1A2	-0.236934	6.38162e-12	6.06254e-09
Ileum, Non-inflamed CD	C5AR2	-0.224249	7.40168e-12	7.0316e-09
Ileum, Non-inflamed CD	SCGB3A1	0.245913	8.59314e-12	8.16348e-09
Ileum, Non-inflamed CD	SEC61G	-0.159937	1.1103e-11	1.05478e-08
Ileum, Non-inflamed CD	FOXF1	0.225652	1.33337e-11	1.2667e-08
Ileum, Non-inflamed CD	CYSTM1	0.183988	1.43356e-11	1.36188e-08
Ileum, Non-inflamed CD	IL10RA	-0.253986	1.47283e-11	1.39919e-08
Ileum, Non-inflamed CD	HSD17B2	0.22087	1.55609e-11	1.47828e-08
Ileum, Non-inflamed CD	CDH5	0.257671	1.57713e-11	1.49828e-08
Ileum, Non-inflamed CD	INSR	-0.20149	2.14186e-11	2.03477e-08
Ileum, Non-inflamed CD	INS	0.2584	3.09124e-11	2.93668e-08
Ileum, Non-inflamed CD	LAMP2	-0.190408	3.71254e-11	3.52691e-08
Ileum, Non-inflamed CD	BEST1	0.238529	3.85971e-11	3.66673e-08
Ileum, Non-inflamed CD	TWIST2	0.286831	4.11487e-11	3.90913e-08
Ileum, Non-inflamed CD	PLAC9	0.205033	4.24331e-11	4.03114e-08
Ileum, Non-inflamed CD	CD276	0.207573	4.27669e-11	4.06286e-08
Ileum, Non-inflamed CD	QRFPR	0.258072	4.74639e-11	4.50907e-08
Ileum, Non-inflamed CD	LTBR	0.215738	5.06739e-11	4.81402e-08
Ileum, Non-inflamed CD	IL17RB	0.194337	5.28962e-11	5.02514e-08
Ileum, Non-inflamed CD	CALB1	0.22277	5.29425e-11	5.02954e-08
Ileum, Non-inflamed CD	RAC2	-0.148476	5.86089e-11	5.56785e-08
Ileum, Non-inflamed CD	ACVRL1	0.219274	6.87656e-11	6.53273e-08
Ileum, Non-inflamed CD	MAP1LC3B/2	0.195241	9.23071e-11	8.76918e-08
Ileum, Non-inflamed CD	FZD3	0.225136	9.35179e-11	8.8842e-08
Ileum, Non-inflamed CD	CCL3/L1/L3	0.178443	9.46841e-11	8.99499e-08
Ileum, Non-inflamed CD	CD3G	0.250875	1.07954e-10	1.02556e-07
Ileum, Non-inflamed CD	MTOR	0.228331	1.09589e-10	1.0411e-07
Ileum, Non-inflamed CD	IL24	0.213946	1.25285e-10	1.1902e-07
Ileum, Non-inflamed CD	AZU1	0.206786	1.46361e-10	1.39043e-07
Ileum, Non-inflamed CD	NPR2	0.222527	1.61937e-10	1.5384e-07
Ileum, Non-inflamed CD	DUSP5	0.203629	1.82917e-10	1.73771e-07
Ileum, Non-inflamed CD	RARA	0.214819	2.15403e-10	2.04632e-07
Ileum, Non-inflamed CD	HEY1	0.228421	2.22635e-10	2.11503e-07
Ileum, Non-inflamed CD	TTR	0.240749	2.74782e-10	2.61043e-07
Ileum, Non-inflamed CD	TCAP	0.227015	3.00892e-10	2.85848e-07
Ileum, Non-inflamed CD	CELSR1	0.234854	3.55457e-10	3.37684e-07
Ileum, Non-inflamed CD	GPER1	0.244209	4.31631e-10	4.10049e-07
Ileum, Non-inflamed CD	RSPO3	-0.247877	4.91768e-10	4.6718e-07
Ileum, Non-inflamed CD	CD33	0.252922	5.14518e-10	4.88792e-07
Ileum, Non-inflamed CD	SH3BGRL3	-0.161405	5.31223e-10	5.04662e-07
Ileum, Non-inflamed CD	IL22RA1	0.274292	5.84503e-10	5.55278e-07
Ileum, Non-inflamed CD	C1QB	0.230262	6.08749e-10	5.78312e-07
Ileum, Non-inflamed CD	IL16	-0.137017	7.58321e-10	7.20405e-07
Ileum, Non-inflamed CD	MRC2	0.201772	8.51695e-10	8.0911e-07
Ileum, Non-inflamed CD	LAG3	0.187077	9.97161e-10	9.47302e-07
Ileum, Non-inflamed CD	MYL9	-0.243171	1.01059e-09	9.60063e-07
Ileum, Non-inflamed CD	WNT5A	0.233936	1.03839e-09	9.86473e-07
Ileum, Non-inflamed CD	SLC40A1	0.197535	1.25611e-09	1.19331e-06
Ileum, Non-inflamed CD	BMP3	0.229736	1.39325e-09	1.32359e-06
Ileum, Non-inflamed CD	COL18A1	0.209216	1.60308e-09	1.52292e-06
Ileum, Non-inflamed CD	ADGRF1	0.200906	1.61571e-09	1.53492e-06
Ileum, Non-inflamed CD	LIF	0.207986	1.65959e-09	1.57661e-06
Ileum, Non-inflamed CD	CCR5	0.193296	1.71876e-09	1.63282e-06
Ileum, Non-inflamed CD	MMP2	-0.180241	1.7275e-09	1.64113e-06
Ileum, Non-inflamed CD	NPPC	0.236698	1.89721e-09	1.80235e-06
Ileum, Non-inflamed CD	CLEC14A	0.223321	2.06155e-09	1.95848e-06
Ileum, Non-inflamed CD	IGFBP6	0.184485	2.17431e-09	2.0656e-06
Ileum, Non-inflamed CD	CXCL14	-0.195853	3.08346e-09	2.92928e-06
Ileum, Non-inflamed CD	NOD2	0.209179	3.2102e-09	3.04969e-06
Ileum, Non-inflamed CD	CAMP	0.222209	3.38512e-09	3.21586e-06
Ileum, Non-inflamed CD	COL5A1	0.184691	3.62393e-09	3.44273e-06
Ileum, Non-inflamed CD	IFNGR1	-0.19593	3.78017e-09	3.59116e-06
Ileum, Non-inflamed CD	POU5F1	0.130579	3.83725e-09	3.64539e-06
Ileum, Non-inflamed CD	AR	-0.181364	4.70252e-09	4.46739e-06
Ileum, Non-inflamed CD	BCL2	0.197196	5.26059e-09	4.99756e-06
Ileum, Non-inflamed CD	IL18	-0.182373	5.34248e-09	5.07536e-06
Ileum, Non-inflamed CD	TNFSF12	0.215733	5.96778e-09	5.66939e-06
Ileum, Non-inflamed CD	WNT7A	0.209943	6.58304e-09	6.25389e-06
Ileum, Non-inflamed CD	CHI3L1	-0.19814	8.98098e-09	8.53193e-06
Ileum, Non-inflamed CD	FABP5	0.115527	1.04465e-08	9.92415e-06
Ileum, Non-inflamed CD	KRT14	0.177239	1.07154e-08	1.01796e-05
Ileum, Non-inflamed CD	CTSG	0.241926	1.10543e-08	1.05016e-05
Ileum, Non-inflamed CD	YBX3	-0.119239	1.21919e-08	1.15823e-05
Ileum, Non-inflamed CD	SELENOP	0.176749	1.23673e-08	1.17489e-05
Ileum, Non-inflamed CD	ITM2A	-0.178906	1.24769e-08	1.18531e-05
Ileum, Non-inflamed CD	MYL4	0.187888	1.46993e-08	1.39643e-05
Ileum, Non-inflamed CD	ADIRF	0.130384	1.72543e-08	1.63915e-05
Ileum, Non-inflamed CD	IL2RG	-0.140364	1.81935e-08	1.72838e-05
Ileum, Non-inflamed CD	BST2	0.16993	1.89517e-08	1.80041e-05
Ileum, Non-inflamed CD	ESAM	0.184302	1.96697e-08	1.86862e-05
Ileum, Non-inflamed CD	CYP2U1	0.204808	2.3255e-08	2.20923e-05
Ileum, Non-inflamed CD	FOS	-0.146822	2.47934e-08	2.35537e-05
Ileum, Non-inflamed CD	FKBP5	-0.174849	2.64847e-08	2.51605e-05
Ileum, Non-inflamed CD	GDF15	0.179688	2.87711e-08	2.73326e-05
Ileum, Non-inflamed CD	SPP1	0.181707	4.02155e-08	3.82047e-05
Ileum, Non-inflamed CD	CHEK2	0.1998	4.85405e-08	4.61135e-05
Ileum, Non-inflamed CD	ITGB5	0.187147	4.89752e-08	4.65265e-05
Ileum, Non-inflamed CD	CXCR6	0.152118	5.37319e-08	5.10453e-05
Ileum, Non-inflamed CD	C1QC	0.219598	5.89356e-08	5.59889e-05
Ileum, Non-inflamed CD	IGFBP5	-0.149297	6.18593e-08	5.87663e-05
Ileum, Non-inflamed CD	VWA1	0.164028	6.3335e-08	6.01683e-05
Ileum, Non-inflamed CD	TLR5	0.19775	6.54183e-08	6.21474e-05
Ileum, Non-inflamed CD	PRTN3	0.170331	6.7858e-08	6.44651e-05
Ileum, Non-inflamed CD	ARF1	-0.120363	7.30916e-08	6.9437e-05
Ileum, Non-inflamed CD	HLA-DPB1	-0.154754	7.37512e-08	7.00636e-05
Ileum, Non-inflamed CD	HLA-DRA	-0.151697	7.58927e-08	7.20981e-05
Ileum, Non-inflamed CD	IL11	0.176631	7.88336e-08	7.4892e-05
Ileum, Non-inflamed CD	TNFAIP6	-0.116502	8.4338e-08	8.01211e-05
Ileum, Non-inflamed CD	SERPINB5	0.222674	8.72068e-08	8.28465e-05
Ileum, Non-inflamed CD	FLT3LG	-0.153839	1.00357e-07	9.53387e-05
Ileum, Non-inflamed CD	CCL19	0.16784	1.0854e-07	0.000103113
Ileum, Non-inflamed CD	KRT5	0.216522	1.08804e-07	0.000103364
Ileum, Non-inflamed CD	OSM	0.184833	1.09262e-07	0.000103799
Ileum, Non-inflamed CD	CRP	0.175503	1.19367e-07	0.000113399
Ileum, Non-inflamed CD	STMN1	-0.166764	1.32847e-07	0.000126205
Ileum, Non-inflamed CD	CD8B	0.150016	1.35411e-07	0.000128641
Ileum, Non-inflamed CD	IL34	0.194668	1.40555e-07	0.000133527
Ileum, Non-inflamed CD	IFNAR1	-0.13979	1.52092e-07	0.000144487
Ileum, Non-inflamed CD	SNAI1	-0.133022	1.55101e-07	0.000147346
Ileum, Non-inflamed CD	VSIR	0.179241	1.6174e-07	0.000153653
Ileum, Non-inflamed CD	CLEC10A	0.235019	1.68843e-07	0.000160401
Ileum, Non-inflamed CD	LPAR5	0.171434	1.72324e-07	0.000163708
Ileum, Non-inflamed CD	FZD8	0.181413	1.90344e-07	0.000180827
Ileum, Non-inflamed CD	SOX9	0.176547	2.07821e-07	0.00019743
Ileum, Non-inflamed CD	FZD5	0.179144	2.14649e-07	0.000203916
Ileum, Non-inflamed CD	MEG3	0.203427	2.50477e-07	0.000237953
Ileum, Non-inflamed CD	IGFBP7	-0.176771	2.52881e-07	0.000240237
Ileum, Non-inflamed CD	MMP9	-0.12315	2.58582e-07	0.000245653
Ileum, Non-inflamed CD	TCL1A	0.220252	2.76546e-07	0.000262719
Ileum, Non-inflamed CD	GZMB	0.20224	3.24396e-07	0.000308176
Ileum, Non-inflamed CD	BAX	0.134863	3.60778e-07	0.000342739
Ileum, Non-inflamed CD	CD40LG	-0.154689	3.6718e-07	0.000348821
Ileum, Non-inflamed CD	ADGRL1	0.169204	4.13543e-07	0.000392866
Ileum, Non-inflamed CD	IGF2	0.193477	4.16507e-07	0.000395682
Ileum, Non-inflamed CD	ITGB6	0.1953	4.26485e-07	0.000405161
Ileum, Non-inflamed CD	ADM2	0.240417	4.30955e-07	0.000409407
Ileum, Non-inflamed CD	TUBB4B	-0.125341	4.6194e-07	0.000438843
Ileum, Non-inflamed CD	PDGFRB	0.148033	5.80302e-07	0.000551287
Ileum, Non-inflamed CD	INHBB	0.149336	5.90674e-07	0.00056114
Ileum, Non-inflamed CD	PTGES	0.147614	6.29657e-07	0.000598175
Ileum, Non-inflamed CD	DMBT1	0.116391	6.77891e-07	0.000643996
Ileum, Non-inflamed CD	DDX58	0.164673	7.16954e-07	0.000681106
Ileum, Non-inflamed CD	IL1A	-0.118725	7.3265e-07	0.000696017
Ileum, Non-inflamed CD	TNFRSF14	0.169549	9.08296e-07	0.000862881
Ileum, Non-inflamed CD	LGALS9	0.130989	9.12176e-07	0.000866567
Ileum, Non-inflamed CD	ITGA1	0.192216	9.59906e-07	0.00091191
Ileum, Non-inflamed CD	TNFRSF11B	0.215313	1.04647e-06	0.000994145
Ileum, Non-inflamed CD	FOXP3	-0.21197	1.05574e-06	0.00100295
Ileum, Non-inflamed CD	ITGA3	0.163932	1.10534e-06	0.00105008
Ileum, Non-inflamed CD	NCR1	0.210492	1.22961e-06	0.00116813
Ileum, Non-inflamed CD	CIITA	-0.128357	1.24797e-06	0.00118557
Ileum, Non-inflamed CD	HCST	-0.116714	1.28989e-06	0.0012254
Ileum, Non-inflamed CD	CD84	0.165472	1.35056e-06	0.00128304
Ileum, Non-inflamed CD	RARB	0.160273	1.36263e-06	0.0012945
Ileum, Non-inflamed CD	CTLA4	0.191604	1.38647e-06	0.00131715
Ileum, Non-inflamed CD	RGCC	0.188082	1.43233e-06	0.00136071
Ileum, Non-inflamed CD	CXCR4	-0.102183	1.50587e-06	0.00143058
Ileum, Non-inflamed CD	MRC1	-0.176108	1.87467e-06	0.00178094
Ileum, Non-inflamed CD	TSC22D1	0.139539	2.01251e-06	0.00191188
Ileum, Non-inflamed CD	TGFBR1	-0.113077	2.09568e-06	0.0019909
Ileum, Non-inflamed CD	CYP1B1	0.175405	2.42178e-06	0.00230069
Ileum, Non-inflamed CD	FHIT	0.19302	2.68233e-06	0.00254822
Ileum, Non-inflamed CD	TNFSF15	0.178053	2.98777e-06	0.00283838
Ileum, Non-inflamed CD	RGS2	0.16201	3.08125e-06	0.00292719
Ileum, Non-inflamed CD	CASR	0.190137	3.16447e-06	0.00300625
Ileum, Non-inflamed CD	PTGDS	0.169428	3.2305e-06	0.00306898
Ileum, Non-inflamed CD	IGF2R	-0.132758	3.25474e-06	0.003092
Ileum, Non-inflamed CD	JUN	-0.115691	3.32365e-06	0.00315747
Ileum, Non-inflamed CD	CCL11	0.161617	3.34159e-06	0.00317451
Ileum, Non-inflamed CD	CSF3	0.176504	3.36514e-06	0.00319688
Ileum, Non-inflamed CD	ADGRA2	0.175832	3.51669e-06	0.00334086
Ileum, Non-inflamed CD	WNT9A	0.191627	3.62053e-06	0.00343951
Ileum, Non-inflamed CD	CCR2	0.177641	3.6279e-06	0.0034465
Ileum, Non-inflamed CD	H4C3	-0.125865	3.98051e-06	0.00378149
Ileum, Non-inflamed CD	IFIH1	0.175238	4.1666e-06	0.00395827
Ileum, Non-inflamed CD	KRT8	-0.135381	4.22436e-06	0.00401314
Ileum, Non-inflamed CD	TPM1	-0.161021	4.33727e-06	0.0041204
Ileum, Non-inflamed CD	KRT19	-0.377178	4.38295e-06	0.0041638
Ileum, Non-inflamed CD	THBS1	-0.123134	4.43555e-06	0.00421378
Ileum, Non-inflamed CD	THSD4	0.166769	4.8379e-06	0.004596
Ileum, Non-inflamed CD	SPINK1	-0.122084	4.88649e-06	0.00464217
Ileum, Non-inflamed CD	EPOR	0.168988	5.53698e-06	0.00526013
Ileum, Non-inflamed CD	FAM30A	-0.103167	5.80747e-06	0.0055171
Ileum, Non-inflamed CD	CPB1	-0.140099	5.97498e-06	0.00567623
Ileum, Non-inflamed CD	FASN	0.166323	6.36396e-06	0.00604577
Ileum, Non-inflamed CD	MYL7	0.175949	6.69712e-06	0.00636226
Ileum, Non-inflamed CD	SFN	0.150244	7.67417e-06	0.00729046
Ileum, Non-inflamed CD	ICA1	-0.111689	8.20307e-06	0.00779292
Ileum, Non-inflamed CD	ADGRF3	-0.123234	8.41317e-06	0.00799251
Ileum, Non-inflamed CD	CALD1	-0.118902	9.47022e-06	0.00899671
Ileum, Non-inflamed CD	ENG	0.141595	1.05021e-05	0.00997701
Ileum, Non-inflamed CD	VTN	0.166238	1.06829e-05	0.0101487
Ileum, Non-inflamed CD	ITGB2	0.131159	1.15547e-05	0.0109769
Ileum, Non-inflamed CD	COL14A1	0.15084	1.16224e-05	0.0110412
Ileum, Non-inflamed CD	SERPINH1	0.146936	1.2308e-05	0.0116926
Ileum, Non-inflamed CD	CD83	0.144616	1.33913e-05	0.0127217
Ileum, Non-inflamed CD	MT1X	0.15451	1.58466e-05	0.0150543
Ileum, Non-inflamed CD	SRC	0.12448	1.66403e-05	0.0158083
Ileum, Non-inflamed CD	LAIR1	0.150314	1.73741e-05	0.0165054
Ileum, Non-inflamed CD	SIGIRR	0.144966	1.84181e-05	0.0174972
Ileum, Non-inflamed CD	IAPP	0.195857	2.06837e-05	0.0196495
Ileum, Non-inflamed CD	ESR1	0.174414	2.35556e-05	0.0223778
Ileum, Non-inflamed CD	CX3CR1	0.146184	2.38997e-05	0.0227047
Ileum, Non-inflamed CD	FFAR4	0.146644	2.69658e-05	0.0256175
Ileum, Non-inflamed CD	CLDN4	-0.125778	2.78781e-05	0.0264842
Ileum, Non-inflamed CD	EZR	-0.116838	2.82241e-05	0.0268128
Ileum, Non-inflamed CD	NR1H2	0.129073	2.88378e-05	0.0273959
Ileum, Non-inflamed CD	CLEC5A	0.149351	2.91494e-05	0.0276919
Ileum, Non-inflamed CD	CD4	-0.131298	3.56977e-05	0.0339128
Ileum, Non-inflamed CD	KRT4	0.16357	3.88699e-05	0.0369264
Ileum, Non-inflamed CD	MXRA8	0.144731	3.92965e-05	0.0373317
Ileum, Non-inflamed CD	MET	0.164035	4.09438e-05	0.0388966
Ileum, Non-inflamed CD	CCRL2	0.135528	4.37276e-05	0.0415412
Ileum, Non-inflamed CD	SERPINA3	0.184326	4.47507e-05	0.0425132
Ileum, Non-inflamed CD	IL17A	0.16254	4.61585e-05	0.0438505
Ileum, Non-inflamed CD	ABL1	0.155019	5.71957e-05	0.0543359
Ileum, Non-inflamed CD	COL6A2	-0.152748	5.9939e-05	0.056942
Ileum, Non-inflamed CD	TNFSF9	0.140726	6.14073e-05	0.0583369
Ileum, Non-inflamed CD	CLU	-0.118818	6.5533e-05	0.0622563
Ileum, Non-inflamed CD	CSK	0.142225	7.1492e-05	0.0679174
Ileum, Non-inflamed CD	CD8A	0.160972	7.75262e-05	0.0736499
Ileum, Non-inflamed CD	BMPR2	-0.116418	8.64217e-05	0.0821006
Ileum, Non-inflamed CD	ACVR2A	0.134245	9.52464e-05	0.090484
Ileum, Non-inflamed CD	BCL2L1	0.138246	9.84736e-05	0.0935499
Ileum, Non-inflamed CD	IL36G	0.142707	0.000102225	0.0971135
Ileum, Non-inflamed CD	ADGRG6	0.147777	0.000105871	0.100577
Ileum, Non-inflamed CD	TXK	0.144046	0.000112261	0.106648
Ileum, Non-inflamed CD	COL9A2	0.141804	0.000128569	0.122141
Ileum, Non-inflamed CD	EIF5A/L1	0.122828	0.000133688	0.127004
Ileum, Non-inflamed CD	ETV5	0.140623	0.000134409	0.127688
Ileum, Non-inflamed CD	SORBS1	0.136628	0.000138598	0.131668
Ileum, Non-inflamed CD	NLRC4	0.149555	0.000142169	0.135061
Ileum, Non-inflamed CD	TNFRSF13B	0.17225	0.000144408	0.137187
Ileum, Non-inflamed CD	TSHZ2	0.151112	0.000148933	0.141487
Ileum, Non-inflamed CD	DDC	0.150665	0.000152076	0.144472
Ileum, Non-inflamed CD	FGF7	0.164294	0.000153157	0.145499
Ileum, Non-inflamed CD	FGFR1	0.163098	0.000155143	0.147386
Ileum, Non-inflamed CD	OASL	0.129556	0.000159789	0.151799
Ileum, Non-inflamed CD	HDAC5	0.149129	0.00016056	0.152532
Ileum, Non-inflamed CD	LINC01857	0.122793	0.000162308	0.154192
Ileum, Non-inflamed CD	FCER1G	-0.145608	0.000191159	0.181601
Ileum, Non-inflamed CD	CCL4/L1/L2	0.147857	0.000195065	0.185312
Ileum, Non-inflamed CD	CDH1	-0.106364	0.000209268	0.198805
Ileum, Non-inflamed CD	CYTOR	0.145135	0.000224191	0.212981
Ileum, Non-inflamed CD	CD3E	0.139123	0.00024382	0.231629
Ileum, Non-inflamed CD	COTL1	0.109229	0.000254512	0.241786
Ileum, Non-inflamed CD	EGF	-0.106266	0.000262166	0.249058
Ileum, Non-inflamed CD	GPX1	0.119126	0.000274273	0.260559
Ileum, Non-inflamed CD	CD70	0.111003	0.000290656	0.276123
Ileum, Non-inflamed CD	B3GNT7	-0.111438	0.000308278	0.292864
Ileum, Non-inflamed CD	PTGIS	0.111731	0.000325909	0.309613
Ileum, Non-inflamed CD	PTGS1	0.134559	0.000351407	0.333836
Ileum, Non-inflamed CD	HAVCR2	-0.10566	0.000364074	0.345871
Ileum, Non-inflamed CD	EPHA4	-0.114225	0.000395754	0.375966
Ileum, Non-inflamed CD	EFNB2	0.139421	0.000421018	0.399968
Ileum, Non-inflamed CD	WNT10B	0.140307	0.000519203	0.493243
Ileum, Non-inflamed CD	FZD6	0.156339	0.000529752	0.503265
Ileum, Non-inflamed CD	FPR1	0.138974	0.000552451	0.524828
Ileum, Non-inflamed CD	KRT15	0.116201	0.000586569	0.55724
Ileum, Non-inflamed CD	PRF1	0.115682	0.0006521	0.619495
Ileum, Non-inflamed CD	BMP5	0.112291	0.000660364	0.627345
Ileum, Non-inflamed CD	CXCL17	0.121364	0.000742283	0.705169
Ileum, Non-inflamed CD	SNAI2	0.126631	0.00078317	0.744011
Ileum, Non-inflamed CD	ABL2	0.146183	0.000816896	0.776051
Ileum, Non-inflamed CD	MST1R	0.131301	0.000832242	0.79063
Ileum, Non-inflamed CD	FABP4	0.15146	0.000842209	0.800099
Ileum, Non-inflamed CD	IGFBP3	0.151594	0.000858237	0.815325
Ileum, Non-inflamed CD	TNNC1	0.141911	0.000974479	0.925755
Ileum, Non-inflamed CD	CD19	0.125533	0.000989741	0.940254
Ileum, Non-inflamed CD	ATG10	0.131096	0.00104502	0.992768
Ileum, Non-inflamed CD	LGR5	0.136963	0.00108534	1
Ileum, Non-inflamed CD	LINC01781	0.142118	0.00110935	1
Ileum, Non-inflamed CD	MGP	0.154816	0.00121995	1
Ileum, Non-inflamed CD	NLRP3	0.152089	0.00150781	1
Ileum, Non-inflamed CD	CD9	0.100891	0.00151097	1
Ileum, Non-inflamed CD	S100A9	0.135826	0.00151954	1
Ileum, Non-inflamed CD	CSF1R	0.10689	0.00160866	1
Ileum, Non-inflamed CD	PSD3	0.112198	0.00170711	1
Ileum, Non-inflamed CD	CACNA1C	0.146981	0.00173935	1
Ileum, Non-inflamed CD	IFI44L	0.124868	0.0019676	1
Ileum, Non-inflamed CD	AQP3	0.112945	0.00210439	1
Ileum, Non-inflamed CD	MECOM	0.114281	0.00217825	1
Ileum, Non-inflamed CD	IL12B	0.130413	0.00238551	1
Ileum, Non-inflamed CD	ADGRG1	0.11171	0.00254981	1
Ileum, Non-inflamed CD	IL15RA	0.114408	0.00281095	1
Ileum, Non-inflamed CD	CD68	0.115688	0.00325622	1
Ileum, Non-inflamed CD	RAG1	0.142875	0.0033424	1
Ileum, Non-inflamed CD	CD3D	0.142881	0.00349811	1
Ileum, Non-inflamed CD	DLL1	0.126668	0.00353853	1
Ileum, Non-inflamed CD	EFNA5	0.114511	0.00401028	1
Ileum, Non-inflamed CD	ADIPOQ	0.133013	0.00433436	1
Ileum, Non-inflamed CD	NPR3	0.135287	0.00494479	1
Ileum, Non-inflamed CD	NRG1	0.113218	0.00503249	1
Ileum, Non-inflamed CD	PPARA	0.114666	0.00543073	1
Ileum, Non-inflamed CD	MMP14	0.123464	0.00598978	1
Ileum, Non-inflamed CD	CCL28	0.138732	0.00603933	1
Ileum, Non-inflamed CD	THBS2	0.125579	0.00640694	1
Ileum, Non-inflamed CD	LUM	0.113403	0.00653715	1
Ileum, Non-inflamed CD	TOX	0.107394	0.00713198	1
Ileum, Non-inflamed CD	IL17B	0.12494	0.00738868	1
Ileum, Non-inflamed CD	TOP2A	0.110945	0.00832646	1
Ileum, Non-inflamed CD	EFNB1	0.108708	0.00847888	1
Ileum, Non-inflamed CD	KITLG	0.123876	0.00858291	1
Ileum, Non-inflamed CD	GADD45B	0.10692	0.00885185	1
Ileum, Non-inflamed CD	CD274	0.115316	0.00947176	1
Ileum, Non-inflamed CD	MAPK13	0.115399	0.00971237	1
Ileum, Non-inflamed UC	IGHA1	-2.63033	0	0
Ileum, Non-inflamed UC	IGHG1	-3.03815	0	0
Ileum, Non-inflamed UC	IGKC	-2.45146	0	0
Ileum, Non-inflamed UC	IL32	1.44734	0	0
Ileum, Non-inflamed UC	IGHG2	-2.23998	0	0
Ileum, Non-inflamed UC	ADIRF	1.22145	0	0
Ileum, Non-inflamed UC	APOA1	1.76145	0	0
Ileum, Non-inflamed UC	RPL21	0.249186	0	0
Ileum, Non-inflamed UC	SERPINA1	1.18852	0	0
Ileum, Non-inflamed UC	REG1A	0.862253	0	0
Ileum, Non-inflamed UC	MAF	1.0111	0	0
Ileum, Non-inflamed UC	ACE	1.11166	0	0
Ileum, Non-inflamed UC	CRIP1	0.723678	1.02594e-245	9.74643e-243
Ileum, Non-inflamed UC	LGALS3BP	0.713254	4.41196e-236	4.19136e-233
Ileum, Non-inflamed UC	JCHAIN	-1.2019	1.505e-204	1.42975e-201
Ileum, Non-inflamed UC	NEAT1	0.614498	1.06194e-200	1.00884e-197
Ileum, Non-inflamed UC	SELENOP	0.862482	1.38825e-200	1.31884e-197
Ileum, Non-inflamed UC	AZGP1	0.616032	1.29742e-168	1.23255e-165
Ileum, Non-inflamed UC	KRT20	0.638396	1.12999e-149	1.07349e-146
Ileum, Non-inflamed UC	ROR1	0.631986	8.83485e-146	8.39311e-143
Ileum, Non-inflamed UC	EZR	0.633141	2.70642e-141	2.5711e-138
Ileum, Non-inflamed UC	IL3RA	0.591796	7.20111e-127	6.84106e-124
Ileum, Non-inflamed UC	KRT16	-0.6071	3.60143e-124	3.42136e-121
Ileum, Non-inflamed UC	DUSP1	0.486714	1.19469e-122	1.13496e-119
Ileum, Non-inflamed UC	SQSTM1	0.493331	2.12921e-111	2.02275e-108
Ileum, Non-inflamed UC	FCGBP	0.593354	5.0382e-110	4.78629e-107
Ileum, Non-inflamed UC	EPCAM	0.444176	2.44512e-105	2.32286e-102
Ileum, Non-inflamed UC	LTBR	0.477466	4.85767e-94	4.61478e-91
Ileum, Non-inflamed UC	FZD5	0.504187	9.11968e-88	8.6637e-85
Ileum, Non-inflamed UC	JUN	0.378113	2.68286e-87	2.54872e-84
Ileum, Non-inflamed UC	DNMT1	0.429119	1.14944e-86	1.09197e-83
Ileum, Non-inflamed UC	COL17A1	0.517886	9.11934e-86	8.66338e-83
Ileum, Non-inflamed UC	BTF3	0.291418	5.2887e-85	5.02427e-82
Ileum, Non-inflamed UC	KRT19	0.228377	7.31508e-84	6.94932e-81
Ileum, Non-inflamed UC	PDGFA	0.413176	9.89262e-82	9.39799e-79
Ileum, Non-inflamed UC	CLDN4	0.386277	3.30861e-80	3.14318e-77
Ileum, Non-inflamed UC	HSP90AA1	0.405395	8.92731e-79	8.48095e-76
Ileum, Non-inflamed UC	DLL4	0.461637	1.17015e-77	1.11164e-74
Ileum, Non-inflamed UC	CDKN1A	0.466196	9.45979e-69	8.9868e-66
Ileum, Non-inflamed UC	VEGFA	0.37814	9.96736e-69	9.46899e-66
Ileum, Non-inflamed UC	MT2A	0.278474	5.5167e-67	5.24087e-64
Ileum, Non-inflamed UC	ELANE	0.409736	1.79303e-66	1.70338e-63
Ileum, Non-inflamed UC	EFNA1	0.35514	4.61195e-64	4.38135e-61
Ileum, Non-inflamed UC	MT1X	0.366048	1.20558e-62	1.1453e-59
Ileum, Non-inflamed UC	ACTG2	-0.583868	4.40734e-61	4.18697e-58
Ileum, Non-inflamed UC	HMGN2	0.169472	8.27724e-59	7.86338e-56
Ileum, Non-inflamed UC	NDRG1	0.388515	3.47447e-57	3.30075e-54
Ileum, Non-inflamed UC	VSIR	0.361518	5.75926e-56	5.4713e-53
Ileum, Non-inflamed UC	TSC22D1	0.38119	1.31852e-55	1.2526e-52
Ileum, Non-inflamed UC	FGFR3	0.477418	4.87325e-55	4.62958e-52
Ileum, Non-inflamed UC	BAX	0.307163	6.50653e-55	6.1812e-52
Ileum, Non-inflamed UC	IFIT3	0.443969	2.18315e-54	2.07399e-51
Ileum, Non-inflamed UC	NOSIP	0.366025	2.8885e-54	2.74408e-51
Ileum, Non-inflamed UC	DPP4	0.424808	2.51718e-53	2.39132e-50
Ileum, Non-inflamed UC	MYL12A	0.288596	4.05808e-53	3.85517e-50
Ileum, Non-inflamed UC	ACACB	0.446974	1.1954e-52	1.13563e-49
Ileum, Non-inflamed UC	CXCR3	0.412352	4.1313e-52	3.92474e-49
Ileum, Non-inflamed UC	MST1R	0.402685	9.27078e-52	8.80724e-49
Ileum, Non-inflamed UC	COL3A1	-0.493042	1.22431e-51	1.1631e-48
Ileum, Non-inflamed UC	CNTFR	0.407949	8.36263e-50	7.9445e-47
Ileum, Non-inflamed UC	SOX4	0.322023	2.04401e-49	1.94181e-46
Ileum, Non-inflamed UC	RPL32	0.157826	2.36884e-49	2.2504e-46
Ileum, Non-inflamed UC	CDH1	0.384033	1.08459e-48	1.03036e-45
Ileum, Non-inflamed UC	BTG1	0.343105	1.09502e-48	1.04027e-45
Ileum, Non-inflamed UC	CALM2	0.26084	1.47862e-48	1.40469e-45
Ileum, Non-inflamed UC	HSPA1A/B	0.308445	7.93771e-47	7.54082e-44
Ileum, Non-inflamed UC	DDR1	0.328513	7.98501e-47	7.58576e-44
Ileum, Non-inflamed UC	TIE1	0.355761	8.02008e-47	7.61907e-44
Ileum, Non-inflamed UC	OLFM4	0.268676	8.56482e-47	8.13658e-44
Ileum, Non-inflamed UC	LCN2	-0.566546	4.34922e-46	4.13176e-43
Ileum, Non-inflamed UC	CSF1	0.281026	2.61187e-45	2.48128e-42
Ileum, Non-inflamed UC	CARMN	0.347152	8.79056e-45	8.35103e-42
Ileum, Non-inflamed UC	CD63	0.302608	2.63492e-44	2.50318e-41
Ileum, Non-inflamed UC	AQP3	0.301425	6.12613e-44	5.81983e-41
Ileum, Non-inflamed UC	RELA	0.325975	1.00358e-43	9.53403e-41
Ileum, Non-inflamed UC	EFNA4	0.313546	1.8858e-43	1.79151e-40
Ileum, Non-inflamed UC	PPARG	0.323128	5.65553e-43	5.37275e-40
Ileum, Non-inflamed UC	IGFBP7	-0.365722	9.73509e-43	9.24834e-40
Ileum, Non-inflamed UC	AATK	0.380508	1.04093e-41	9.88882e-39
Ileum, Non-inflamed UC	JAG1	0.313712	1.52312e-41	1.44696e-38
Ileum, Non-inflamed UC	IL17RE	0.306229	1.64909e-41	1.56663e-38
Ileum, Non-inflamed UC	EPHB3	0.325287	8.7713e-41	8.33273e-38
Ileum, Non-inflamed UC	CD68	0.336357	1.07732e-40	1.02345e-37
Ileum, Non-inflamed UC	RNF43	0.386031	1.84614e-40	1.75383e-37
Ileum, Non-inflamed UC	MX1	0.322121	3.54552e-40	3.36825e-37
Ileum, Non-inflamed UC	EFNB1	0.350462	3.24618e-39	3.08387e-36
Ileum, Non-inflamed UC	SIGIRR	0.329311	4.54053e-39	4.31351e-36
Ileum, Non-inflamed UC	LGALS3	0.306577	2.63618e-38	2.50437e-35
Ileum, Non-inflamed UC	IGHM	-0.42078	3.18718e-38	3.02782e-35
Ileum, Non-inflamed UC	SOD1	0.295177	6.35478e-38	6.03704e-35
Ileum, Non-inflamed UC	WNT3	0.314442	8.74744e-38	8.31007e-35
Ileum, Non-inflamed UC	SOX9	0.356293	1.61244e-37	1.53182e-34
Ileum, Non-inflamed UC	CLEC1A	-0.405253	5.20405e-37	4.94385e-34
Ileum, Non-inflamed UC	PDGFRB	0.29858	5.21439e-37	4.95367e-34
Ileum, Non-inflamed UC	VEGFC	-0.451535	7.0928e-37	6.73816e-34
Ileum, Non-inflamed UC	ERBB3	0.296357	8.86427e-37	8.42106e-34
Ileum, Non-inflamed UC	ST6GAL1	-0.381511	1.73357e-36	1.64689e-33
Ileum, Non-inflamed UC	GPX1	0.225961	2.55015e-36	2.42264e-33
Ileum, Non-inflamed UC	TNFRSF1A	0.250077	3.62894e-36	3.44749e-33
Ileum, Non-inflamed UC	TNFRSF12A	0.269604	3.83872e-36	3.64678e-33
Ileum, Non-inflamed UC	RXRA	0.33647	8.86253e-35	8.4194e-32
Ileum, Non-inflamed UC	IRF3	0.29461	1.08256e-34	1.02843e-31
Ileum, Non-inflamed UC	IGFBP6	0.296081	1.2089e-34	1.14845e-31
Ileum, Non-inflamed UC	RBM47	0.35542	1.79697e-34	1.70712e-31
Ileum, Non-inflamed UC	APOC1	0.249975	4.31452e-34	4.0988e-31
Ileum, Non-inflamed UC	ACTA2	-0.523116	5.07104e-34	4.81749e-31
Ileum, Non-inflamed UC	MYH11	-0.534095	7.04522e-34	6.69296e-31
Ileum, Non-inflamed UC	DDC	0.272193	1.13569e-33	1.07891e-30
Ileum, Non-inflamed UC	LGALS9	0.230725	2.26212e-33	2.14901e-30
Ileum, Non-inflamed UC	ICAM2	0.281565	2.98412e-33	2.83491e-30
Ileum, Non-inflamed UC	RAC1	0.21309	4.11154e-33	3.90596e-30
Ileum, Non-inflamed UC	FZD7	0.311551	4.95835e-33	4.71043e-30
Ileum, Non-inflamed UC	SEC23A	0.300911	2.00611e-32	1.90581e-29
Ileum, Non-inflamed UC	ANXA2	-0.359534	2.50439e-32	2.37917e-29
Ileum, Non-inflamed UC	PDS5A	0.3042	6.66563e-32	6.33235e-29
Ileum, Non-inflamed UC	PTGES3	0.202773	1.0768e-31	1.02296e-28
Ileum, Non-inflamed UC	ITGB5	0.256061	1.37194e-31	1.30335e-28
Ileum, Non-inflamed UC	BCL2L1	0.249372	2.69065e-31	2.55611e-28
Ileum, Non-inflamed UC	CCND1	0.27127	1.8928e-30	1.79816e-27
Ileum, Non-inflamed UC	PPARA	0.243604	2.55403e-30	2.42633e-27
Ileum, Non-inflamed UC	TNFRSF14	0.245621	7.69527e-30	7.31051e-27
Ileum, Non-inflamed UC	IGFBP5	-0.379926	1.04694e-29	9.94595e-27
Ileum, Non-inflamed UC	PGR	-0.394076	1.1359e-29	1.0791e-26
Ileum, Non-inflamed UC	TNFSF15	0.287887	1.30841e-29	1.24299e-26
Ileum, Non-inflamed UC	CD33	-0.4421	1.38693e-29	1.31759e-26
Ileum, Non-inflamed UC	B2M	0.13753	1.18368e-28	1.1245e-25
Ileum, Non-inflamed UC	JAK1	0.271932	1.41134e-28	1.34077e-25
Ileum, Non-inflamed UC	PTK6	0.229514	9.63784e-28	9.15594e-25
Ileum, Non-inflamed UC	STAT6	0.311507	1.03355e-27	9.8187e-25
Ileum, Non-inflamed UC	MAP1LC3B/2	0.188961	1.49881e-27	1.42387e-24
Ileum, Non-inflamed UC	CLCF1	0.25908	1.66733e-27	1.58397e-24
Ileum, Non-inflamed UC	EIF5A/L1	0.151863	2.38372e-27	2.26453e-24
Ileum, Non-inflamed UC	ICAM3	0.277539	2.51567e-27	2.38988e-24
Ileum, Non-inflamed UC	NFKBIA	0.255607	3.14478e-27	2.98754e-24
Ileum, Non-inflamed UC	RPL34	0.114018	3.51326e-27	3.3376e-24
Ileum, Non-inflamed UC	COL1A1	-0.341595	3.82491e-27	3.63367e-24
Ileum, Non-inflamed UC	PTGS1	-0.368606	6.06634e-27	5.76302e-24
Ileum, Non-inflamed UC	EGFR	0.289238	6.70498e-27	6.36973e-24
Ileum, Non-inflamed UC	RGS5	-0.320536	8.86938e-27	8.42592e-24
Ileum, Non-inflamed UC	CD164	0.279022	1.52845e-26	1.45202e-23
Ileum, Non-inflamed UC	MALAT1	-0.297841	4.24338e-26	4.03121e-23
Ileum, Non-inflamed UC	RPL22	0.144965	4.70511e-26	4.46986e-23
Ileum, Non-inflamed UC	ITGA8	-0.373854	1.00181e-25	9.51723e-23
Ileum, Non-inflamed UC	CRYAB	0.217836	1.31856e-25	1.25263e-22
Ileum, Non-inflamed UC	PHLDA2	0.26797	1.93509e-25	1.83833e-22
Ileum, Non-inflamed UC	C5AR2	-0.341155	6.81243e-25	6.47181e-22
Ileum, Non-inflamed UC	TNFSF10	0.199025	5.14722e-24	4.88986e-21
Ileum, Non-inflamed UC	CEACAM6	-0.411898	8.12514e-24	7.71889e-21
Ileum, Non-inflamed UC	NR1H3	0.246495	3.14224e-23	2.98512e-20
Ileum, Non-inflamed UC	APOE	-0.372425	3.14644e-23	2.98911e-20
Ileum, Non-inflamed UC	XCL1/2	0.179221	3.6227e-23	3.44156e-20
Ileum, Non-inflamed UC	CCRL2	0.244785	5.67857e-23	5.39464e-20
Ileum, Non-inflamed UC	HBB	-0.249033	5.83576e-23	5.54397e-20
Ileum, Non-inflamed UC	ACKR1	-0.369693	1.28115e-22	1.2171e-19
Ileum, Non-inflamed UC	TCL1A	-0.377934	2.22468e-22	2.11345e-19
Ileum, Non-inflamed UC	MFAP5	-0.287111	2.8115e-22	2.67093e-19
Ileum, Non-inflamed UC	NOTCH1	0.244135	4.16035e-22	3.95234e-19
Ileum, Non-inflamed UC	FGF12	-0.313756	5.37067e-22	5.10213e-19
Ileum, Non-inflamed UC	VWA1	0.276173	1.64519e-21	1.56293e-18
Ileum, Non-inflamed UC	CXCR5	0.241735	3.56662e-21	3.38829e-18
Ileum, Non-inflamed UC	MAPK13	0.240034	4.24376e-21	4.03157e-18
Ileum, Non-inflamed UC	LAG3	0.213229	5.06812e-21	4.81471e-18
Ileum, Non-inflamed UC	TPM2	-0.422505	6.78955e-21	6.45007e-18
Ileum, Non-inflamed UC	BMP3	0.237527	7.16822e-21	6.80981e-18
Ileum, Non-inflamed UC	ITGA3	0.259721	1.61819e-20	1.53729e-17
Ileum, Non-inflamed UC	CD79A	-0.268298	1.92648e-20	1.83016e-17
Ileum, Non-inflamed UC	PLAC9	0.196363	2.8052e-20	2.66494e-17
Ileum, Non-inflamed UC	CD8B	0.191009	3.13862e-20	2.98169e-17
Ileum, Non-inflamed UC	IAPP	-0.343272	4.15101e-20	3.94346e-17
Ileum, Non-inflamed UC	PECAM1	-0.222751	6.21536e-20	5.90459e-17
Ileum, Non-inflamed UC	HLA-DPB1	-0.297467	6.7441e-20	6.40689e-17
Ileum, Non-inflamed UC	BCL2	0.190287	7.85557e-20	7.46279e-17
Ileum, Non-inflamed UC	CALD1	-0.296288	8.22208e-20	7.81098e-17
Ileum, Non-inflamed UC	TOX	0.23462	8.54513e-20	8.11787e-17
Ileum, Non-inflamed UC	TSHZ2	-0.333545	1.09566e-19	1.04088e-16
Ileum, Non-inflamed UC	RGS2	0.193956	1.11143e-19	1.05586e-16
Ileum, Non-inflamed UC	HAVCR2	-0.335779	1.49466e-19	1.41993e-16
Ileum, Non-inflamed UC	NR1H2	0.211197	1.58708e-19	1.50772e-16
Ileum, Non-inflamed UC	LIFR	-0.303404	1.87081e-19	1.77727e-16
Ileum, Non-inflamed UC	ADGRF5	0.226728	3.17836e-19	3.01944e-16
Ileum, Non-inflamed UC	ANXA4	0.223848	3.46407e-19	3.29087e-16
Ileum, Non-inflamed UC	CTNNB1	0.210211	3.52657e-19	3.35025e-16
Ileum, Non-inflamed UC	RARA	0.238867	4.76795e-19	4.52955e-16
Ileum, Non-inflamed UC	FFAR2	0.222109	5.00761e-19	4.75723e-16
Ileum, Non-inflamed UC	PTGDR2	0.264592	5.78492e-19	5.49567e-16
Ileum, Non-inflamed UC	ABL1	0.204193	8.35802e-19	7.94012e-16
Ileum, Non-inflamed UC	ADGRA2	0.19904	8.94235e-19	8.49523e-16
Ileum, Non-inflamed UC	FOS	0.168024	1.27406e-18	1.21036e-15
Ileum, Non-inflamed UC	LPAR5	0.251517	1.44623e-18	1.37391e-15
Ileum, Non-inflamed UC	PDGFD	-0.364096	1.51273e-18	1.43709e-15
Ileum, Non-inflamed UC	VWF	-0.284362	1.51965e-18	1.44367e-15
Ileum, Non-inflamed UC	LINC01857	0.239592	1.64561e-18	1.56333e-15
Ileum, Non-inflamed UC	NLRP1	-0.32722	2.6335e-18	2.50182e-15
Ileum, Non-inflamed UC	GDF15	0.209743	3.68277e-18	3.49863e-15
Ileum, Non-inflamed UC	GADD45B	0.193245	3.74549e-18	3.55821e-15
Ileum, Non-inflamed UC	CCL4/L1/L2	-0.224495	3.98113e-18	3.78208e-15
Ileum, Non-inflamed UC	NRXN1	-0.292072	7.52307e-18	7.14692e-15
Ileum, Non-inflamed UC	IER3	0.189598	8.70736e-18	8.27199e-15
Ileum, Non-inflamed UC	FOXF1	0.222161	1.07451e-17	1.02078e-14
Ileum, Non-inflamed UC	MAML2	0.228998	1.18167e-17	1.12259e-14
Ileum, Non-inflamed UC	INSR	0.210327	1.18497e-17	1.12573e-14
Ileum, Non-inflamed UC	PRSS2	0.448935	1.21432e-17	1.1536e-14
Ileum, Non-inflamed UC	COL5A2	-0.315892	1.27026e-17	1.20675e-14
Ileum, Non-inflamed UC	BMPR1A	0.178377	1.42446e-17	1.35323e-14
Ileum, Non-inflamed UC	IFNG	-0.283235	1.51355e-17	1.43787e-14
Ileum, Non-inflamed UC	SRC	0.221473	1.61479e-17	1.53405e-14
Ileum, Non-inflamed UC	EPHA7	-0.363546	1.8237e-17	1.73252e-14
Ileum, Non-inflamed UC	H2AZ1	0.161744	2.01356e-17	1.91288e-14
Ileum, Non-inflamed UC	SPRY2	0.207035	2.10779e-17	2.0024e-14
Ileum, Non-inflamed UC	NPR3	-0.230882	2.24279e-17	2.13065e-14
Ileum, Non-inflamed UC	HSD17B2	0.267795	2.4566e-17	2.33377e-14
Ileum, Non-inflamed UC	CXCL1/2/3	0.154893	2.78506e-17	2.64581e-14
Ileum, Non-inflamed UC	IL36G	-0.266013	3.46849e-17	3.29507e-14
Ileum, Non-inflamed UC	YBX3	0.178478	4.69746e-17	4.46258e-14
Ileum, Non-inflamed UC	SNAI1	0.178499	5.24265e-17	4.98052e-14
Ileum, Non-inflamed UC	IL7R	-0.282767	5.67317e-17	5.38952e-14
Ileum, Non-inflamed UC	AHI1	0.227156	5.78908e-17	5.49963e-14
Ileum, Non-inflamed UC	GPNMB	-0.267172	6.34957e-17	6.03209e-14
Ileum, Non-inflamed UC	NCR1	-0.265045	7.23368e-17	6.872e-14
Ileum, Non-inflamed UC	JUNB	0.170943	9.85049e-17	9.35797e-14
Ileum, Non-inflamed UC	CCL18	-0.27999	1.51437e-16	1.43865e-13
Ileum, Non-inflamed UC	UPK3A	0.200636	1.55614e-16	1.47834e-13
Ileum, Non-inflamed UC	TNFRSF11A	0.223029	1.78247e-16	1.69334e-13
Ileum, Non-inflamed UC	SAT1	0.237932	2.18063e-16	2.0716e-13
Ileum, Non-inflamed UC	IGF1R	-0.320765	2.19569e-16	2.08591e-13
Ileum, Non-inflamed UC	ANGPT2	0.238615	2.37058e-16	2.25205e-13
Ileum, Non-inflamed UC	CXCL8	-0.245808	2.79808e-16	2.65818e-13
Ileum, Non-inflamed UC	BBLN	0.172492	3.47319e-16	3.29953e-13
Ileum, Non-inflamed UC	ADGRF1	0.223718	3.67113e-16	3.48757e-13
Ileum, Non-inflamed UC	ITGA9	0.202933	4.72403e-16	4.48783e-13
Ileum, Non-inflamed UC	HMGB2	0.186283	7.39887e-16	7.02892e-13
Ileum, Non-inflamed UC	CSF2RB	-0.263878	7.76212e-16	7.37402e-13
Ileum, Non-inflamed UC	TNFSF14	-0.242967	1.43041e-15	1.35889e-12
Ileum, Non-inflamed UC	AHR	0.199295	1.54084e-15	1.4638e-12
Ileum, Non-inflamed UC	ESR1	-0.268762	1.56205e-15	1.48394e-12
Ileum, Non-inflamed UC	IL17RB	0.194517	2.49795e-15	2.37305e-12
Ileum, Non-inflamed UC	CALM3	0.229697	2.60737e-15	2.477e-12
Ileum, Non-inflamed UC	TNFRSF17	-0.199698	2.83033e-15	2.68882e-12
Ileum, Non-inflamed UC	CPB1	-0.259387	3.4236e-15	3.25242e-12
Ileum, Non-inflamed UC	IFIH1	0.216145	4.02277e-15	3.82163e-12
Ileum, Non-inflamed UC	ETV4	0.202183	4.24443e-15	4.03221e-12
Ileum, Non-inflamed UC	ADGRL4	-0.287219	4.49536e-15	4.27059e-12
Ileum, Non-inflamed UC	COL1A2	-0.253112	4.68908e-15	4.45462e-12
Ileum, Non-inflamed UC	PNOC	0.190376	5.65221e-15	5.3696e-12
Ileum, Non-inflamed UC	ADGRV1	-0.281377	6.98945e-15	6.63998e-12
Ileum, Non-inflamed UC	GLUL	-0.186809	7.60242e-15	7.2223e-12
Ileum, Non-inflamed UC	S100A9	-0.306758	8.3625e-15	7.94438e-12
Ileum, Non-inflamed UC	IL18R1	-0.230471	1.43504e-14	1.36329e-11
Ileum, Non-inflamed UC	TTN	-0.248967	1.6836e-14	1.59942e-11
Ileum, Non-inflamed UC	RACK1	0.164235	1.99826e-14	1.89834e-11
Ileum, Non-inflamed UC	TNFRSF19	-0.292892	2.94092e-14	2.79387e-11
Ileum, Non-inflamed UC	CALM1	0.248663	3.41617e-14	3.24536e-11
Ileum, Non-inflamed UC	BEST1	0.198658	4.61144e-14	4.38087e-11
Ileum, Non-inflamed UC	CCL11	0.213983	6.35956e-14	6.04158e-11
Ileum, Non-inflamed UC	MAPK14	0.173036	1.06231e-13	1.00919e-10
Ileum, Non-inflamed UC	CD59	-0.23002	1.15816e-13	1.10026e-10
Ileum, Non-inflamed UC	ERBB2	0.174798	1.1795e-13	1.12053e-10
Ileum, Non-inflamed UC	CSF2	0.212922	1.27378e-13	1.21009e-10
Ileum, Non-inflamed UC	EZH2	0.215057	1.27639e-13	1.21257e-10
Ileum, Non-inflamed UC	B3GNT7	0.204597	1.46288e-13	1.38974e-10
Ileum, Non-inflamed UC	ZFP36	0.149015	1.63343e-13	1.55176e-10
Ileum, Non-inflamed UC	MSMB	0.182237	1.84288e-13	1.75073e-10
Ileum, Non-inflamed UC	PCNA	0.157187	2.09328e-13	1.98861e-10
Ileum, Non-inflamed UC	S100A8	-0.274416	2.15827e-13	2.05036e-10
Ileum, Non-inflamed UC	ICOSLG	0.165394	2.17187e-13	2.06328e-10
Ileum, Non-inflamed UC	PTGES	0.19313	2.23278e-13	2.12114e-10
Ileum, Non-inflamed UC	CD28	0.169523	2.47181e-13	2.34822e-10
Ileum, Non-inflamed UC	KRT10	0.209835	3.07087e-13	2.91733e-10
Ileum, Non-inflamed UC	NLRP2	-0.220009	3.1625e-13	3.00437e-10
Ileum, Non-inflamed UC	EGF	0.218873	3.27229e-13	3.10867e-10
Ileum, Non-inflamed UC	NRG1	-0.239514	3.68971e-13	3.50522e-10
Ileum, Non-inflamed UC	IL18	0.210064	3.83871e-13	3.64678e-10
Ileum, Non-inflamed UC	EPHA2	0.189409	3.93522e-13	3.73846e-10
Ileum, Non-inflamed UC	COL11A1	-0.238868	4.34826e-13	4.13084e-10
Ileum, Non-inflamed UC	FN1	-0.199472	5.25509e-13	4.99233e-10
Ileum, Non-inflamed UC	IL17D	0.188671	5.96879e-13	5.67035e-10
Ileum, Non-inflamed UC	PIGR	-0.443622	6.63428e-13	6.30257e-10
Ileum, Non-inflamed UC	PDCD1LG2	-0.234155	6.82037e-13	6.47935e-10
Ileum, Non-inflamed UC	IGF1	-0.208736	8.33318e-13	7.91652e-10
Ileum, Non-inflamed UC	TNFSF13B	-0.204825	8.7831e-13	8.34395e-10
Ileum, Non-inflamed UC	COL6A1	-0.24211	9.40727e-13	8.9369e-10
Ileum, Non-inflamed UC	BID	0.157136	9.86542e-13	9.37215e-10
Ileum, Non-inflamed UC	GPBAR1	0.160888	1.0514e-12	9.98829e-10
Ileum, Non-inflamed UC	CLEC14A	0.23224	1.15794e-12	1.10004e-09
Ileum, Non-inflamed UC	S100B	-0.241394	1.55337e-12	1.4757e-09
Ileum, Non-inflamed UC	RAC2	-0.193183	1.64961e-12	1.56713e-09
Ileum, Non-inflamed UC	DNMT3A	0.164343	1.95187e-12	1.85428e-09
Ileum, Non-inflamed UC	S100A10	-0.229939	2.15128e-12	2.04371e-09
Ileum, Non-inflamed UC	TAP1	0.178056	2.35021e-12	2.2327e-09
Ileum, Non-inflamed UC	BMP1	0.172342	2.66546e-12	2.53219e-09
Ileum, Non-inflamed UC	MECOM	0.224167	3.68399e-12	3.49979e-09
Ileum, Non-inflamed UC	AREG	0.190361	3.71178e-12	3.52619e-09
Ileum, Non-inflamed UC	CLEC4E	-0.282999	4.24539e-12	4.03312e-09
Ileum, Non-inflamed UC	CD14	0.139525	4.26505e-12	4.0518e-09
Ileum, Non-inflamed UC	CD58	0.15575	4.36104e-12	4.14299e-09
Ileum, Non-inflamed UC	TPSAB1/B2	0.108904	6.26892e-12	5.95548e-09
Ileum, Non-inflamed UC	PTGES2	0.186658	6.81408e-12	6.47337e-09
Ileum, Non-inflamed UC	CYSTM1	0.164276	7.14569e-12	6.78841e-09
Ileum, Non-inflamed UC	TLR7	-0.267438	7.55436e-12	7.17664e-09
Ileum, Non-inflamed UC	CD40	-0.224066	7.64077e-12	7.25873e-09
Ileum, Non-inflamed UC	FLT3LG	0.159042	8.08255e-12	7.67842e-09
Ileum, Non-inflamed UC	SREBF1	0.184484	8.6027e-12	8.17257e-09
Ileum, Non-inflamed UC	CD5L	-0.196024	9.59452e-12	9.11479e-09
Ileum, Non-inflamed UC	IFI44L	-0.196995	1.22794e-11	1.16654e-08
Ileum, Non-inflamed UC	MYL7	0.181532	1.28254e-11	1.21842e-08
Ileum, Non-inflamed UC	TGFB3	0.152935	1.28725e-11	1.22289e-08
Ileum, Non-inflamed UC	CCL20	0.142548	1.53055e-11	1.45402e-08
Ileum, Non-inflamed UC	CCR10	0.164211	1.57449e-11	1.49576e-08
Ileum, Non-inflamed UC	TUBB4B	0.145037	1.70841e-11	1.62299e-08
Ileum, Non-inflamed UC	ARF1	0.16574	1.78728e-11	1.69792e-08
Ileum, Non-inflamed UC	MMP19	0.195721	1.8728e-11	1.77916e-08
Ileum, Non-inflamed UC	NRXN3	-0.206193	2.06494e-11	1.96169e-08
Ileum, Non-inflamed UC	TYROBP	-0.238929	2.30046e-11	2.18543e-08
Ileum, Non-inflamed UC	IL6R	0.146543	2.75841e-11	2.62049e-08
Ileum, Non-inflamed UC	MARCO	-0.25863	3.15114e-11	2.99358e-08
Ileum, Non-inflamed UC	TNNC1	0.14898	3.16169e-11	3.0036e-08
Ileum, Non-inflamed UC	CXCL17	0.163131	3.76254e-11	3.57441e-08
Ileum, Non-inflamed UC	IFI27	-0.218801	3.83568e-11	3.64389e-08
Ileum, Non-inflamed UC	GPX3	0.161404	4.31372e-11	4.09803e-08
Ileum, Non-inflamed UC	TGFB1	-0.215202	4.67534e-11	4.44158e-08
Ileum, Non-inflamed UC	TNFSF9	-0.226516	4.85669e-11	4.61385e-08
Ileum, Non-inflamed UC	RSPO3	-0.286543	4.96762e-11	4.71924e-08
Ileum, Non-inflamed UC	RB1	-0.199437	5.86676e-11	5.57342e-08
Ileum, Non-inflamed UC	LYZ	0.905554	5.88702e-11	5.59267e-08
Ileum, Non-inflamed UC	MYL9	-0.273712	6.03002e-11	5.72852e-08
Ileum, Non-inflamed UC	MXRA8	0.156756	6.69523e-11	6.36046e-08
Ileum, Non-inflamed UC	MSR1	-0.22707	7.30447e-11	6.93925e-08
Ileum, Non-inflamed UC	CCL13	-0.216184	7.96906e-11	7.57061e-08
Ileum, Non-inflamed UC	NLRP3	-0.211281	8.52913e-11	8.10268e-08
Ileum, Non-inflamed UC	INHA	0.142466	8.86117e-11	8.41811e-08
Ileum, Non-inflamed UC	RGS1	-0.175333	1.05472e-10	1.00198e-07
Ileum, Non-inflamed UC	ATG5	-0.168192	1.0576e-10	1.00472e-07
Ileum, Non-inflamed UC	CLEC2D	-0.186469	1.22841e-10	1.16699e-07
Ileum, Non-inflamed UC	IL2RG	0.194567	1.30295e-10	1.2378e-07
Ileum, Non-inflamed UC	CD8A	0.175249	1.31889e-10	1.25294e-07
Ileum, Non-inflamed UC	LYN	-0.173469	1.44784e-10	1.37544e-07
Ileum, Non-inflamed UC	TNFRSF13B	-0.228736	1.50807e-10	1.43267e-07
Ileum, Non-inflamed UC	CDH11	-0.251072	1.54026e-10	1.46325e-07
Ileum, Non-inflamed UC	NOTCH2	-0.281356	1.74884e-10	1.6614e-07
Ileum, Non-inflamed UC	MMP12	-0.226113	1.91403e-10	1.81832e-07
Ileum, Non-inflamed UC	COL12A1	-0.205222	1.94568e-10	1.84839e-07
Ileum, Non-inflamed UC	TNFAIP6	-0.178203	1.97262e-10	1.87398e-07
Ileum, Non-inflamed UC	BMP4	0.152263	2.17148e-10	2.0629e-07
Ileum, Non-inflamed UC	VEGFB	0.121053	2.41395e-10	2.29325e-07
Ileum, Non-inflamed UC	APP	-0.20797	2.43638e-10	2.31456e-07
Ileum, Non-inflamed UC	CD36	0.141612	2.55044e-10	2.42292e-07
Ileum, Non-inflamed UC	IL2	-0.19321	2.56364e-10	2.43546e-07
Ileum, Non-inflamed UC	IL17RA	-0.180191	2.63047e-10	2.49895e-07
Ileum, Non-inflamed UC	CXCL14	-0.175279	2.95417e-10	2.80646e-07
Ileum, Non-inflamed UC	FAS	0.162622	3.03235e-10	2.88073e-07
Ileum, Non-inflamed UC	CCL2	-0.220653	3.89218e-10	3.69758e-07
Ileum, Non-inflamed UC	TNFRSF10B	0.180533	4.2336e-10	4.02192e-07
Ileum, Non-inflamed UC	MRC2	-0.213663	4.71944e-10	4.48347e-07
Ileum, Non-inflamed UC	SERPINA3	-0.231533	5.57012e-10	5.29161e-07
Ileum, Non-inflamed UC	LDLR	0.140148	5.64345e-10	5.36128e-07
Ileum, Non-inflamed UC	FZD1	0.157775	5.99957e-10	5.69959e-07
Ileum, Non-inflamed UC	ACVR1	-0.177033	6.2246e-10	5.91337e-07
Ileum, Non-inflamed UC	SLPI	-0.177839	6.52881e-10	6.20237e-07
Ileum, Non-inflamed UC	RORA	0.153343	7.21956e-10	6.85858e-07
Ileum, Non-inflamed UC	MRC1	0.189033	7.73217e-10	7.34556e-07
Ileum, Non-inflamed UC	IL1RN	0.162318	9.41999e-10	8.94899e-07
Ileum, Non-inflamed UC	PF4/V1	-0.177345	1.16937e-09	1.1109e-06
Ileum, Non-inflamed UC	RYK	0.123008	1.55999e-09	1.48199e-06
Ileum, Non-inflamed UC	MS4A6A	-0.173592	2.0005e-09	1.90048e-06
Ileum, Non-inflamed UC	ANXA1	-0.181133	2.01073e-09	1.9102e-06
Ileum, Non-inflamed UC	LAIR1	-0.171491	2.15578e-09	2.04799e-06
Ileum, Non-inflamed UC	KRT86	-0.178494	2.45383e-09	2.33114e-06
Ileum, Non-inflamed UC	FPR1	-0.184806	2.64637e-09	2.51405e-06
Ileum, Non-inflamed UC	TAGLN	-0.470655	2.68546e-09	2.55118e-06
Ileum, Non-inflamed UC	OASL	-0.173035	2.82953e-09	2.68805e-06
Ileum, Non-inflamed UC	IFNA1/13	-0.164601	2.99515e-09	2.8454e-06
Ileum, Non-inflamed UC	CD163	-0.222432	3.23202e-09	3.07042e-06
Ileum, Non-inflamed UC	TIMP1	-0.181848	3.24985e-09	3.08736e-06
Ileum, Non-inflamed UC	TNFRSF11B	0.158923	4.03114e-09	3.82958e-06
Ileum, Non-inflamed UC	ARHGDIB	-0.150987	4.27458e-09	4.06085e-06
Ileum, Non-inflamed UC	CELSR2	0.157374	4.57199e-09	4.34339e-06
Ileum, Non-inflamed UC	FOXP3	-0.288685	4.6072e-09	4.37684e-06
Ileum, Non-inflamed UC	CTSG	-0.210069	4.69227e-09	4.45766e-06
Ileum, Non-inflamed UC	ITGB6	0.176735	5.01057e-09	4.76004e-06
Ileum, Non-inflamed UC	OSMR	-0.176285	5.10806e-09	4.85266e-06
Ileum, Non-inflamed UC	CHEK1	-0.172417	5.27157e-09	5.008e-06
Ileum, Non-inflamed UC	XKR4	-0.220501	5.37529e-09	5.10652e-06
Ileum, Non-inflamed UC	QRFPR	-0.174231	5.77379e-09	5.4851e-06
Ileum, Non-inflamed UC	IL6	-0.165988	6.90219e-09	6.55708e-06
Ileum, Non-inflamed UC	RGCC	-0.18744	8.31441e-09	7.89869e-06
Ileum, Non-inflamed UC	HCST	-0.170198	8.33824e-09	7.92133e-06
Ileum, Non-inflamed UC	NANOG	0.111469	8.63333e-09	8.20167e-06
Ileum, Non-inflamed UC	LTF	-0.208672	8.72963e-09	8.29315e-06
Ileum, Non-inflamed UC	CENPF	-0.286988	9.36033e-09	8.89232e-06
Ileum, Non-inflamed UC	ITGA5	0.134253	1.01636e-08	9.65541e-06
Ileum, Non-inflamed UC	SPINK1	0.150395	1.02679e-08	9.75451e-06
Ileum, Non-inflamed UC	FCRLA	-0.157579	1.16967e-08	1.11118e-05
Ileum, Non-inflamed UC	IL15	-0.153379	1.21157e-08	1.15099e-05
Ileum, Non-inflamed UC	YES1	0.128911	1.34431e-08	1.27709e-05
Ileum, Non-inflamed UC	CD48	-0.150905	1.36019e-08	1.29218e-05
Ileum, Non-inflamed UC	FCGR3A/B	0.122839	1.44062e-08	1.36859e-05
Ileum, Non-inflamed UC	KLRK1	0.145635	1.84875e-08	1.75631e-05
Ileum, Non-inflamed UC	EPHB4	0.148215	1.88035e-08	1.78633e-05
Ileum, Non-inflamed UC	CFLAR	0.131112	1.91978e-08	1.82379e-05
Ileum, Non-inflamed UC	TNNT2	0.154771	2.09492e-08	1.99017e-05
Ileum, Non-inflamed UC	DUSP6	0.127628	2.18191e-08	2.07282e-05
Ileum, Non-inflamed UC	PRF1	0.151177	2.28217e-08	2.16806e-05
Ileum, Non-inflamed UC	BMP2	0.141449	2.32467e-08	2.20843e-05
Ileum, Non-inflamed UC	DLL1	0.123523	2.7964e-08	2.65658e-05
Ileum, Non-inflamed UC	ITK	-0.155236	3.9033e-08	3.70813e-05
Ileum, Non-inflamed UC	ITGAX	-0.201931	4.43595e-08	4.21416e-05
Ileum, Non-inflamed UC	THSD4	0.167588	4.75571e-08	4.51793e-05
Ileum, Non-inflamed UC	ATP5F1E	0.164241	4.85526e-08	4.6125e-05
Ileum, Non-inflamed UC	ACKR4	0.108307	5.23271e-08	4.97108e-05
Ileum, Non-inflamed UC	IRF4	-0.150028	5.39276e-08	5.12312e-05
Ileum, Non-inflamed UC	KLF2	-0.134032	5.77272e-08	5.48408e-05
Ileum, Non-inflamed UC	CSHL1	-0.14195	5.83541e-08	5.54364e-05
Ileum, Non-inflamed UC	CD209	-0.141323	6.11694e-08	5.81109e-05
Ileum, Non-inflamed UC	CD55	0.115392	6.30227e-08	5.98715e-05
Ileum, Non-inflamed UC	ADGRL1	0.147962	6.4619e-08	6.1388e-05
Ileum, Non-inflamed UC	NPR2	0.124273	6.46489e-08	6.14164e-05
Ileum, Non-inflamed UC	TYK2	-0.181049	6.6775e-08	6.34362e-05
Ileum, Non-inflamed UC	TNFRSF1B	0.12691	6.69805e-08	6.36314e-05
Ileum, Non-inflamed UC	RAMP1	0.128614	6.81537e-08	6.4746e-05
Ileum, Non-inflamed UC	COL8A1	-0.206604	7.68288e-08	7.29873e-05
Ileum, Non-inflamed UC	OAS2	-0.147351	7.72223e-08	7.33612e-05
Ileum, Non-inflamed UC	CD69	-0.165637	8.37561e-08	7.95683e-05
Ileum, Non-inflamed UC	ITM2A	-0.179282	9.41219e-08	8.94158e-05
Ileum, Non-inflamed UC	CD9	0.150863	9.89259e-08	9.39796e-05
Ileum, Non-inflamed UC	LY75	0.118429	1.11156e-07	0.000105599
Ileum, Non-inflamed UC	IL4R	0.158831	1.1538e-07	0.000109611
Ileum, Non-inflamed UC	G6PD	0.144916	1.16011e-07	0.000110211
Ileum, Non-inflamed UC	TLR3	0.145846	1.18492e-07	0.000112567
Ileum, Non-inflamed UC	IL10RA	-0.190809	1.48351e-07	0.000140933
Ileum, Non-inflamed UC	RARRES1	0.126547	1.53761e-07	0.000146073
Ileum, Non-inflamed UC	CST7	0.143679	1.76345e-07	0.000167527
Ileum, Non-inflamed UC	FKBP11	0.159511	1.79247e-07	0.000170285
Ileum, Non-inflamed UC	IL15RA	0.129626	1.80243e-07	0.000171231
Ileum, Non-inflamed UC	ARID5B	0.145675	1.99557e-07	0.000189579
Ileum, Non-inflamed UC	PTGS2	-0.158218	2.09814e-07	0.000199324
Ileum, Non-inflamed UC	CLEC10A	-0.213697	2.24855e-07	0.000213612
Ileum, Non-inflamed UC	GC	-0.163193	2.70336e-07	0.000256819
Ileum, Non-inflamed UC	TGFBR2	0.118594	2.74378e-07	0.000260659
Ileum, Non-inflamed UC	SELL	-0.165394	2.7963e-07	0.000265649
Ileum, Non-inflamed UC	CCL26	-0.136486	2.90033e-07	0.000275531
Ileum, Non-inflamed UC	GATA3	-0.18118	3.05057e-07	0.000289804
Ileum, Non-inflamed UC	CXCR1	0.132007	3.24673e-07	0.00030844
Ileum, Non-inflamed UC	LMNA	-0.154743	3.46285e-07	0.000328971
Ileum, Non-inflamed UC	FABP4	-0.160965	3.57e-07	0.00033915
Ileum, Non-inflamed UC	PGF	0.106323	3.58281e-07	0.000340367
Ileum, Non-inflamed UC	COL9A2	-0.172292	3.72996e-07	0.000354346
Ileum, Non-inflamed UC	FGF2	-0.168392	3.95416e-07	0.000375645
Ileum, Non-inflamed UC	PARP1	-0.149611	4.00947e-07	0.000380899
Ileum, Non-inflamed UC	CLEC2B	-0.253212	4.01812e-07	0.000381721
Ileum, Non-inflamed UC	LIF	0.118749	4.26583e-07	0.000405254
Ileum, Non-inflamed UC	ATM	0.147314	4.4847e-07	0.000426047
Ileum, Non-inflamed UC	IKZF3	-0.172146	4.70429e-07	0.000446908
Ileum, Non-inflamed UC	TNFRSF4	-0.181056	4.76754e-07	0.000452916
Ileum, Non-inflamed UC	CSK	0.112153	5.18229e-07	0.000492318
Ileum, Non-inflamed UC	GNLY	-0.16474	5.29567e-07	0.000503089
Ileum, Non-inflamed UC	FASLG	-0.158025	5.74956e-07	0.000546209
Ileum, Non-inflamed UC	COL6A3	-0.153902	6.15986e-07	0.000585187
Ileum, Non-inflamed UC	GAS6	0.114235	6.34737e-07	0.000603
Ileum, Non-inflamed UC	CCL28	-0.145046	6.37206e-07	0.000605346
Ileum, Non-inflamed UC	TNFRSF10D	0.133587	8.46671e-07	0.000804337
Ileum, Non-inflamed UC	ANGPTL1	0.130809	8.91107e-07	0.000846551
Ileum, Non-inflamed UC	MMP9	-0.189292	9.47689e-07	0.000900304
Ileum, Non-inflamed UC	VPREB3	0.130855	9.83488e-07	0.000934313
Ileum, Non-inflamed UC	CYP1B1	-0.16704	1.06046e-06	0.00100743
Ileum, Non-inflamed UC	TNFRSF9	-0.151102	1.4707e-06	0.00139717
Ileum, Non-inflamed UC	NUSAP1	0.123763	1.67763e-06	0.00159375
Ileum, Non-inflamed UC	HLA-DPA1	-0.116351	1.70399e-06	0.00161879
Ileum, Non-inflamed UC	CD38	-0.127013	1.83103e-06	0.00173948
Ileum, Non-inflamed UC	ANGPT1	-0.185521	1.86749e-06	0.00177411
Ileum, Non-inflamed UC	S100A2	0.112016	1.91671e-06	0.00182087
Ileum, Non-inflamed UC	GZMA	-0.156329	2.17315e-06	0.00206449
Ileum, Non-inflamed UC	IL10	-0.122339	2.36547e-06	0.0022472
Ileum, Non-inflamed UC	FCER1G	-0.184675	2.4536e-06	0.00233092
Ileum, Non-inflamed UC	ACVR2A	0.115664	2.57241e-06	0.00244379
Ileum, Non-inflamed UC	FYB1	-0.158525	2.6511e-06	0.00251854
Ileum, Non-inflamed UC	SELPLG	-0.141709	2.81517e-06	0.00267441
Ileum, Non-inflamed UC	RAMP2	0.102931	3.07945e-06	0.00292548
Ileum, Non-inflamed UC	HLA-DQA1	-0.143362	3.21174e-06	0.00305115
Ileum, Non-inflamed UC	KRT7	-0.157069	3.23505e-06	0.0030733
Ileum, Non-inflamed UC	ADGRG3	-0.16025	3.26634e-06	0.00310302
Ileum, Non-inflamed UC	ADGRL2	0.15539	3.86252e-06	0.00366939
Ileum, Non-inflamed UC	GPR183	-0.158834	3.88094e-06	0.00368689
Ileum, Non-inflamed UC	COL5A3	-0.138277	4.10897e-06	0.00390353
Ileum, Non-inflamed UC	KDR	-0.130541	5.89921e-06	0.00560425
Ileum, Non-inflamed UC	CD24	-0.105808	6.36592e-06	0.00604763
Ileum, Non-inflamed UC	FGF13	-0.177197	6.57898e-06	0.00625003
Ileum, Non-inflamed UC	TGFB2	-0.134238	7.16347e-06	0.0068053
Ileum, Non-inflamed UC	NELL2	0.109718	7.32936e-06	0.00696289
Ileum, Non-inflamed UC	CLEC4A	-0.126317	7.41114e-06	0.00704058
Ileum, Non-inflamed UC	CD34	0.106404	7.4949e-06	0.00712015
Ileum, Non-inflamed UC	HLA-DQB1/2	-0.114917	7.68841e-06	0.00730399
Ileum, Non-inflamed UC	PDCD1	-0.164908	9.99546e-06	0.00949569
Ileum, Non-inflamed UC	TIGIT	-0.137586	1.16166e-05	0.0110357
Ileum, Non-inflamed UC	SPOCK2	-0.138975	1.26803e-05	0.0120463
Ileum, Non-inflamed UC	COL27A1	-0.165919	1.32325e-05	0.0125709
Ileum, Non-inflamed UC	MET	-0.149495	1.32709e-05	0.0126074
Ileum, Non-inflamed UC	SERPINH1	0.102325	1.35725e-05	0.0128938
Ileum, Non-inflamed UC	CASP8	-0.166979	1.37358e-05	0.013049
Ileum, Non-inflamed UC	CD3G	0.125003	1.37927e-05	0.0131031
Ileum, Non-inflamed UC	MGP	-0.113976	1.41682e-05	0.0134598
Ileum, Non-inflamed UC	CIDEA	-0.138558	1.50488e-05	0.0142964
Ileum, Non-inflamed UC	DDR2	-0.14243	1.55522e-05	0.0147746
Ileum, Non-inflamed UC	CXCR4	-0.114309	1.5626e-05	0.0148447
Ileum, Non-inflamed UC	CMKLR1	-0.135983	1.60771e-05	0.0152732
Ileum, Non-inflamed UC	SRGN	-0.10323	1.67165e-05	0.0158806
Ileum, Non-inflamed UC	LTB	-0.121783	2.33993e-05	0.0222293
Ileum, Non-inflamed UC	IL1RAP	-0.11411	2.37774e-05	0.0225885
Ileum, Non-inflamed UC	IL23A	0.117519	2.44026e-05	0.0231825
Ileum, Non-inflamed UC	CD81	0.104613	2.67706e-05	0.025432
Ileum, Non-inflamed UC	COL6A2	-0.151956	2.68593e-05	0.0255163
Ileum, Non-inflamed UC	ICAM1	-0.142211	2.68624e-05	0.0255193
Ileum, Non-inflamed UC	IL2RB	-0.154677	3.00705e-05	0.028567
Ileum, Non-inflamed UC	CXCL5	-0.126156	3.31088e-05	0.0314533
Ileum, Non-inflamed UC	TCAP	0.107485	3.37361e-05	0.0320493
Ileum, Non-inflamed UC	STAT3	0.108991	3.40083e-05	0.0323079
Ileum, Non-inflamed UC	CCL19	-0.156287	3.46456e-05	0.0329133
Ileum, Non-inflamed UC	WNT9A	0.123653	3.53296e-05	0.0335631
Ileum, Non-inflamed UC	VCAM1	-0.105669	3.62744e-05	0.0344607
Ileum, Non-inflamed UC	P2RX5	-0.153208	3.68195e-05	0.0349785
Ileum, Non-inflamed UC	CDH19	-0.124384	3.80004e-05	0.0361004
Ileum, Non-inflamed UC	ITGA2	0.101162	3.89122e-05	0.0369666
Ileum, Non-inflamed UC	FAM30A	-0.15889	3.89193e-05	0.0369733
Ileum, Non-inflamed UC	SMAD4	-0.11781	4.35395e-05	0.0413625
Ileum, Non-inflamed UC	DST	0.116141	4.5238e-05	0.0429761
Ileum, Non-inflamed UC	LINC02446	-0.110852	4.99896e-05	0.0474901
Ileum, Non-inflamed UC	ITGAL	0.131077	5.05987e-05	0.0480688
Ileum, Non-inflamed UC	HBA1/2	-0.124145	5.84165e-05	0.0554957
Ileum, Non-inflamed UC	CLEC4D	-0.122565	6.1481e-05	0.0584069
Ileum, Non-inflamed UC	NPR1	-0.141722	6.17416e-05	0.0586546
Ileum, Non-inflamed UC	BMP7	-0.147002	6.30444e-05	0.0598922
Ileum, Non-inflamed UC	CACNA1C	-0.147786	7.79609e-05	0.0740629
Ileum, Non-inflamed UC	COL14A1	-0.113144	9.92576e-05	0.0942947
Ileum, Non-inflamed UC	IL1R2	-0.120641	9.94677e-05	0.0944943
Ileum, Non-inflamed UC	CCL21	-0.153702	0.000101282	0.0962177
Ileum, Non-inflamed UC	SPRY4	0.103795	0.00010275	0.0976128
Ileum, Non-inflamed UC	CD300A	-0.109853	0.000107284	0.10192
Ileum, Non-inflamed UC	IL12B	-0.111089	0.000115514	0.109738
Ileum, Non-inflamed UC	IL20RA	0.103199	0.000125022	0.118771
Ileum, Non-inflamed UC	IL20	0.104785	0.000131646	0.125063
Ileum, Non-inflamed UC	SMO	-0.130477	0.000144726	0.13749
Ileum, Non-inflamed UC	DDIT3	0.101974	0.000156151	0.148344
Ileum, Non-inflamed UC	SOX2	-0.141404	0.000162277	0.154163
Ileum, Non-inflamed UC	GLUD1	-0.102516	0.000165401	0.157131
Ileum, Non-inflamed UC	KRT5	-0.14388	0.000165974	0.157675
Ileum, Non-inflamed UC	WNT7A	-0.121026	0.000171337	0.162771
Ileum, Non-inflamed UC	BMP5	-0.100275	0.000212001	0.201401
Ileum, Non-inflamed UC	IFNGR1	0.115454	0.000212182	0.201572
Ileum, Non-inflamed UC	COL9A3	-0.143568	0.00021944	0.208468
Ileum, Non-inflamed UC	NFKB1	-0.112478	0.000223572	0.212393
Ileum, Non-inflamed UC	TNFSF8	-0.101891	0.000227635	0.216254
Ileum, Non-inflamed UC	NR3C1	0.102262	0.000251751	0.239164
Ileum, Non-inflamed UC	MEG3	-0.111506	0.000257576	0.244697
Ileum, Non-inflamed UC	CAMP	-0.124505	0.000293316	0.278651
Ileum, Non-inflamed UC	HCK	-0.142986	0.000313538	0.297861
Ileum, Non-inflamed UC	HGF	-0.103545	0.000345695	0.32841
Ileum, Non-inflamed UC	FGF7	-0.110045	0.000374692	0.355958
Ileum, Non-inflamed UC	S100P	-0.117054	0.00040173	0.381644
Ileum, Non-inflamed UC	TWIST2	-0.126244	0.000504658	0.479425
Ileum, Non-inflamed UC	SOD2	-0.123142	0.000536358	0.50954
Ileum, Non-inflamed UC	AR	0.115495	0.000549479	0.522005
Ileum, Non-inflamed UC	CRP	-0.118053	0.000591856	0.562264
Ileum, Non-inflamed UC	FGR	-0.139773	0.000602439	0.572317
Ileum, Non-inflamed UC	MS4A4A	-0.120431	0.000613179	0.58252
Ileum, Non-inflamed UC	TEK	-0.109377	0.000616283	0.585469
Ileum, Non-inflamed UC	NTRK2	-0.111286	0.000661849	0.628757
Ileum, Non-inflamed UC	CD40LG	-0.102418	0.000817268	0.776405
Ileum, Non-inflamed UC	FKBP5	0.103476	0.000910405	0.864885
Ileum, Non-inflamed UC	WNT11	-0.134567	0.00112549	1
Ileum, Non-inflamed UC	ITGA6	0.107061	0.00139252	1
Ileum, Non-inflamed UC	TTR	-0.104506	0.00176576	1
Ileum, Non-inflamed UC	FLT1	-0.103916	0.00302207	1
Ileum, Non-inflamed UC	EPHA4	-0.100689	0.00322162	1
Ileum, Non-inflamed UC	COL4A5	-0.134758	0.00335676	1
Ileum, Non-inflamed UC	CPA3	-0.101333	0.00345656	1
Ileum, Non-inflamed UC	IGF2	-0.11582	0.00486455	1
Ileum, Non-inflamed UC	HDAC11	-0.101161	0.00640309	1
Ileum, Non-inflamed UC	ADM2	-0.125363	0.00997548	1
Rectum, Non-inflamed UC	MALAT1	0.758442	0	0
Rectum, Non-inflamed UC	S100A6	1.10569	0	0
Rectum, Non-inflamed UC	B2M	0.6982	0	0
Rectum, Non-inflamed UC	PIGR	1.72797	0	0
Rectum, Non-inflamed UC	CD74	0.807718	0	0
Rectum, Non-inflamed UC	PPIA	-0.29896	0	0
Rectum, Non-inflamed UC	AGR2	1.09345	0	0
Rectum, Non-inflamed UC	FOS	0.874735	6.6804e-308	6.34638e-305
Rectum, Non-inflamed UC	RPS4Y1	-1.91909	8.39622e-299	7.97641e-296
Rectum, Non-inflamed UC	LMNA	0.983312	7.34184e-288	6.97474e-285
Rectum, Non-inflamed UC	OLFM4	1.13687	5.74939e-273	5.46193e-270
Rectum, Non-inflamed UC	MHC I	0.25158	1.15811e-255	1.1002e-252
Rectum, Non-inflamed UC	S100A10	0.705837	1.14005e-254	1.08305e-251
Rectum, Non-inflamed UC	JCHAIN	1.14324	3.02045e-242	2.86942e-239
Rectum, Non-inflamed UC	HSP90B1	0.826666	2.94334e-240	2.79617e-237
Rectum, Non-inflamed UC	JUNB	0.709575	9.0561e-217	8.6033e-214
Rectum, Non-inflamed UC	IGKC	0.955061	2.43588e-209	2.31409e-206
Rectum, Non-inflamed UC	HSP90AA1	0.585637	7.54952e-208	7.17204e-205
Rectum, Non-inflamed UC	VIM	0.648621	2.6887e-194	2.55426e-191
Rectum, Non-inflamed UC	REG1A	-1.32959	3.45409e-180	3.28139e-177
Rectum, Non-inflamed UC	CCL3/L1/L3	-0.762095	1.76587e-163	1.67758e-160
Rectum, Non-inflamed UC	RPL22	0.33403	3.96507e-161	3.76682e-158
Rectum, Non-inflamed UC	TPM2	0.897156	3.78624e-160	3.59693e-157
Rectum, Non-inflamed UC	KRT16	-0.748068	6.4037e-160	6.08351e-157
Rectum, Non-inflamed UC	IGHG1	-0.250065	1.4823e-147	1.40818e-144
Rectum, Non-inflamed UC	PSAP	0.579544	1.14591e-137	1.08861e-134
Rectum, Non-inflamed UC	TPM1	0.650366	1.81642e-137	1.72559e-134
Rectum, Non-inflamed UC	EPCAM	0.525832	7.91183e-133	7.51623e-130
Rectum, Non-inflamed UC	COL3A1	0.618318	1.7266e-129	1.64027e-126
Rectum, Non-inflamed UC	CCL4/L1/L2	-0.701982	3.16661e-128	3.00828e-125
Rectum, Non-inflamed UC	ANXA2	0.397081	6.28419e-118	5.96998e-115
Rectum, Non-inflamed UC	TAGLN	0.943666	2.8343e-117	2.69258e-114
Rectum, Non-inflamed UC	HLA-DRA	0.617872	3.01642e-116	2.8656e-113
Rectum, Non-inflamed UC	CALM2	0.383302	9.28439e-112	8.82017e-109
Rectum, Non-inflamed UC	HSP90AB1	0.42265	6.0541e-111	5.7514e-108
Rectum, Non-inflamed UC	NEAT1	0.387413	5.29979e-105	5.0348e-102
Rectum, Non-inflamed UC	JUN	0.560574	3.44919e-104	3.27673e-101
Rectum, Non-inflamed UC	ACTA2	0.80705	1.90602e-103	1.81072e-100
Rectum, Non-inflamed UC	MYH11	0.866726	6.15392e-103	5.84623e-100
Rectum, Non-inflamed UC	APOA1	-1.06978	3.38438e-100	3.21516e-97
Rectum, Non-inflamed UC	LGALS3	0.445075	1.20235e-97	1.14223e-94
Rectum, Non-inflamed UC	FN1	0.584614	3.73748e-97	3.55061e-94
Rectum, Non-inflamed UC	COL6A2	0.620999	8.74344e-97	8.30627e-94
Rectum, Non-inflamed UC	CXCL14	0.509552	1.89249e-92	1.79786e-89
Rectum, Non-inflamed UC	B3GNT7	0.580909	2.86676e-92	2.72343e-89
Rectum, Non-inflamed UC	ACTG2	0.831962	1.02517e-83	9.7391e-81
Rectum, Non-inflamed UC	KRT19	0.543461	2.24476e-82	2.13252e-79
Rectum, Non-inflamed UC	CEACAM6	0.587947	1.30331e-81	1.23814e-78
Rectum, Non-inflamed UC	ZFP36	0.411304	2.4876e-79	2.36322e-76
Rectum, Non-inflamed UC	IFNGR2	0.408869	3.73545e-79	3.54868e-76
Rectum, Non-inflamed UC	SH3BGRL3	0.373793	1.66237e-78	1.57925e-75
Rectum, Non-inflamed UC	COL6A1	0.528978	1.87094e-78	1.7774e-75
Rectum, Non-inflamed UC	CD63	0.372031	4.7877e-78	4.54832e-75
Rectum, Non-inflamed UC	CALM1	0.42599	2.47751e-76	2.35363e-73
Rectum, Non-inflamed UC	KRT20	0.680924	5.66707e-75	5.38372e-72
Rectum, Non-inflamed UC	AZGP1	-0.560268	2.02365e-72	1.92246e-69
Rectum, Non-inflamed UC	TPT1	0.264565	3.59895e-72	3.41901e-69
Rectum, Non-inflamed UC	ARF1	0.360315	3.38906e-70	3.2196e-67
Rectum, Non-inflamed UC	BTK	0.458309	2.27009e-65	2.15658e-62
Rectum, Non-inflamed UC	SPINK1	0.460168	2.46006e-65	2.33706e-62
Rectum, Non-inflamed UC	PFN1	0.239419	2.08444e-60	1.98021e-57
Rectum, Non-inflamed UC	PNOC	-0.447838	7.62718e-59	7.24582e-56
Rectum, Non-inflamed UC	C11orf96	0.497145	1.52912e-57	1.45267e-54
Rectum, Non-inflamed UC	KRT18	0.200917	4.26034e-56	4.04732e-53
Rectum, Non-inflamed UC	COL1A1	0.292158	7.34622e-55	6.97891e-52
Rectum, Non-inflamed UC	S100A4	0.391869	2.81543e-54	2.67466e-51
Rectum, Non-inflamed UC	CCL15	0.337094	9.03791e-54	8.58601e-51
Rectum, Non-inflamed UC	HSPB1	0.304714	7.68303e-52	7.29888e-49
Rectum, Non-inflamed UC	KLF2	0.349927	1.4395e-51	1.36752e-48
Rectum, Non-inflamed UC	IL13RA1	0.412301	2.42752e-51	2.30614e-48
Rectum, Non-inflamed UC	CD9	0.428697	5.37164e-50	5.10306e-47
Rectum, Non-inflamed UC	POU5F1	-0.264937	2.16315e-48	2.055e-45
Rectum, Non-inflamed UC	THBS1	0.446785	2.55403e-47	2.42633e-44
Rectum, Non-inflamed UC	TIMP1	0.35644	2.78947e-47	2.65e-44
Rectum, Non-inflamed UC	IGHM	1.03279	3.99679e-47	3.79695e-44
Rectum, Non-inflamed UC	TUBB4B	0.3107	3.67285e-46	3.4892e-43
Rectum, Non-inflamed UC	ACE	-0.54665	2.63432e-43	2.50261e-40
Rectum, Non-inflamed UC	CLDN4	0.374402	3.37141e-43	3.20284e-40
Rectum, Non-inflamed UC	FABP5	-0.219085	8.19792e-42	7.78803e-39
Rectum, Non-inflamed UC	VEGFB	-0.386557	8.77787e-42	8.33897e-39
Rectum, Non-inflamed UC	KRT6A/B/C	-0.374375	3.96344e-41	3.76527e-38
Rectum, Non-inflamed UC	HCAR2/3	-0.369561	1.56105e-40	1.483e-37
Rectum, Non-inflamed UC	HLA-DQB1/2	0.268106	7.28207e-40	6.91797e-37
Rectum, Non-inflamed UC	MYL9	0.503543	8.88246e-40	8.43834e-37
Rectum, Non-inflamed UC	SAA1/2	-0.337735	1.61871e-39	1.53777e-36
Rectum, Non-inflamed UC	LAMP2	0.352242	1.01815e-38	9.67238e-36
Rectum, Non-inflamed UC	ENO1	0.278173	1.86023e-38	1.76722e-35
Rectum, Non-inflamed UC	ITGB1	0.394265	4.90532e-38	4.66006e-35
Rectum, Non-inflamed UC	COL4A5	0.449644	6.65639e-38	6.32357e-35
Rectum, Non-inflamed UC	FGF9	-0.425451	9.06771e-38	8.61432e-35
Rectum, Non-inflamed UC	CALD1	0.384742	1.05856e-37	1.00564e-34
Rectum, Non-inflamed UC	LGALS1	0.317001	8.22668e-37	7.81535e-34
Rectum, Non-inflamed UC	FGF13	0.401989	8.36304e-37	7.94489e-34
Rectum, Non-inflamed UC	LCN2	0.2727	3.16721e-36	3.00885e-33
Rectum, Non-inflamed UC	RACK1	0.277366	5.28707e-36	5.02271e-33
Rectum, Non-inflamed UC	ELANE	-0.383419	7.21086e-36	6.85032e-33
Rectum, Non-inflamed UC	HLA-DPA1	0.322948	2.46757e-35	2.34419e-32
Rectum, Non-inflamed UC	CCL18	0.37423	7.25037e-35	6.88785e-32
Rectum, Non-inflamed UC	IL12RB1	-0.361083	1.11858e-34	1.06266e-31
Rectum, Non-inflamed UC	MAP1LC3B/2	-0.291798	1.13778e-34	1.08089e-31
Rectum, Non-inflamed UC	IL3RA	-0.405496	1.23902e-34	1.17706e-31
Rectum, Non-inflamed UC	MYL12A	0.190335	6.79853e-34	6.45861e-31
Rectum, Non-inflamed UC	IFNL2/3	-0.34361	6.24982e-32	5.93733e-29
Rectum, Non-inflamed UC	HLA-DRB	0.26605	2.31163e-31	2.19604e-28
Rectum, Non-inflamed UC	IL11	-0.357665	4.92624e-31	4.67992e-28
Rectum, Non-inflamed UC	EFNA1	-0.329938	1.45976e-30	1.38677e-27
Rectum, Non-inflamed UC	TLR7	0.348758	3.07175e-30	2.91817e-27
Rectum, Non-inflamed UC	FFAR2	-0.388088	6.45864e-30	6.13571e-27
Rectum, Non-inflamed UC	VEGFD	0.285536	1.2676e-29	1.20422e-26
Rectum, Non-inflamed UC	TLR8	0.306844	1.90724e-29	1.81188e-26
Rectum, Non-inflamed UC	HLA-DQA1	0.307035	4.67672e-29	4.44288e-26
Rectum, Non-inflamed UC	IFNA1/13	-0.343978	4.77102e-29	4.53247e-26
Rectum, Non-inflamed UC	YBX3	0.238319	7.27081e-29	6.90727e-26
Rectum, Non-inflamed UC	ICAM2	-0.363078	8.45118e-29	8.02862e-26
Rectum, Non-inflamed UC	TIE1	-0.357507	1.29425e-28	1.22954e-25
Rectum, Non-inflamed UC	PF4/V1	-0.356294	2.03474e-28	1.933e-25
Rectum, Non-inflamed UC	CSHL1	-0.355158	2.25941e-28	2.14644e-25
Rectum, Non-inflamed UC	ACKR4	-0.285864	4.9747e-28	4.72597e-25
Rectum, Non-inflamed UC	IL32	-0.414512	1.01755e-27	9.6667e-25
Rectum, Non-inflamed UC	CCR10	-0.384714	1.43933e-27	1.36737e-24
Rectum, Non-inflamed UC	ITM2A	0.317314	3.7285e-27	3.54208e-24
Rectum, Non-inflamed UC	ACVR1B	-0.347356	4.29904e-27	4.08409e-24
Rectum, Non-inflamed UC	TNFSF14	-0.341443	4.78177e-27	4.54268e-24
Rectum, Non-inflamed UC	CYTOR	-0.244567	8.34044e-27	7.92342e-24
Rectum, Non-inflamed UC	RUNX3	-0.338127	1.4873e-26	1.41293e-23
Rectum, Non-inflamed UC	ACACB	-0.400894	2.38153e-26	2.26246e-23
Rectum, Non-inflamed UC	NACA	0.223046	1.49717e-25	1.42231e-22
Rectum, Non-inflamed UC	KRT7	-0.401111	1.9634e-25	1.86523e-22
Rectum, Non-inflamed UC	ITGA5	0.350772	4.14178e-25	3.93469e-22
Rectum, Non-inflamed UC	CLEC4D	-0.371577	7.41073e-25	7.0402e-22
Rectum, Non-inflamed UC	GZMB	-0.393875	1.60137e-24	1.5213e-21
Rectum, Non-inflamed UC	IL1R1	0.315808	2.29166e-24	2.17707e-21
Rectum, Non-inflamed UC	C1QA	0.266944	7.91002e-24	7.51452e-21
Rectum, Non-inflamed UC	ATF3	0.316133	8.14572e-24	7.73843e-21
Rectum, Non-inflamed UC	CRYAB	-0.2853	2.84721e-23	2.70485e-20
Rectum, Non-inflamed UC	G6PD	0.243559	3.2155e-23	3.05472e-20
Rectum, Non-inflamed UC	C5AR2	0.280516	8.22012e-23	7.80911e-20
Rectum, Non-inflamed UC	SOD1	0.200751	1.4801e-22	1.4061e-19
Rectum, Non-inflamed UC	CXCL1/2/3	-0.265137	1.49851e-22	1.42358e-19
Rectum, Non-inflamed UC	FGFR2	-0.309119	1.68478e-22	1.60055e-19
Rectum, Non-inflamed UC	APOE	0.328728	1.98415e-22	1.88494e-19
Rectum, Non-inflamed UC	SPRY2	-0.328013	2.20845e-22	2.09803e-19
Rectum, Non-inflamed UC	ERBB3	-0.31714	3.37182e-22	3.20323e-19
Rectum, Non-inflamed UC	LAIR1	-0.313514	7.44942e-22	7.07695e-19
Rectum, Non-inflamed UC	CXCL5	-0.328537	7.74136e-22	7.35429e-19
Rectum, Non-inflamed UC	SAT1	0.226283	1.04875e-21	9.96309e-19
Rectum, Non-inflamed UC	CD19	-0.265485	2.36112e-21	2.24307e-18
Rectum, Non-inflamed UC	ETV4	-0.343975	2.53056e-21	2.40403e-18
Rectum, Non-inflamed UC	GPBAR1	-0.332031	2.88784e-21	2.74345e-18
Rectum, Non-inflamed UC	LEP	-0.335953	3.89637e-21	3.70155e-18
Rectum, Non-inflamed UC	KRT86	0.237321	5.67262e-21	5.38899e-18
Rectum, Non-inflamed UC	IFITM1	0.20316	1.25256e-20	1.18993e-17
Rectum, Non-inflamed UC	DHRS2	-0.284046	1.27941e-20	1.21544e-17
Rectum, Non-inflamed UC	ACKR3	-0.306045	1.53601e-20	1.45921e-17
Rectum, Non-inflamed UC	AR	0.236655	2.2823e-20	2.16818e-17
Rectum, Non-inflamed UC	BST2	-0.27204	4.9021e-20	4.65699e-17
Rectum, Non-inflamed UC	TLR4	-0.309207	8.34238e-20	7.92526e-17
Rectum, Non-inflamed UC	S100P	0.214037	1.052e-19	9.99403e-17
Rectum, Non-inflamed UC	IL2RG	0.215427	1.70146e-19	1.61638e-16
Rectum, Non-inflamed UC	LINC02446	0.186666	1.71528e-19	1.62951e-16
Rectum, Non-inflamed UC	CD58	-0.305043	2.1481e-19	2.04069e-16
Rectum, Non-inflamed UC	UBA52	0.172758	2.62343e-19	2.49226e-16
Rectum, Non-inflamed UC	PTGDR2	-0.373757	2.91631e-19	2.77049e-16
Rectum, Non-inflamed UC	ATR	-0.266469	2.95769e-19	2.8098e-16
Rectum, Non-inflamed UC	IL17RE	-0.270861	3.60472e-19	3.42448e-16
Rectum, Non-inflamed UC	ADGRF1	-0.326011	4.20179e-19	3.9917e-16
Rectum, Non-inflamed UC	LAG3	-0.273491	4.48405e-19	4.25984e-16
Rectum, Non-inflamed UC	BCL2L1	-0.256477	4.5797e-19	4.35071e-16
Rectum, Non-inflamed UC	NLRP2	-0.294211	4.63479e-19	4.40305e-16
Rectum, Non-inflamed UC	SYK	-0.284596	4.94937e-19	4.7019e-16
Rectum, Non-inflamed UC	CXCR3	0.240676	6.8904e-19	6.54588e-16
Rectum, Non-inflamed UC	FGFR3	-0.378256	9.49907e-19	9.02412e-16
Rectum, Non-inflamed UC	EPHB6	-0.330861	1.0454e-18	9.93127e-16
Rectum, Non-inflamed UC	BGN	0.247239	1.08688e-18	1.03254e-15
Rectum, Non-inflamed UC	NCR1	-0.335603	1.09182e-18	1.03723e-15
Rectum, Non-inflamed UC	PHLDA2	-0.327461	1.77127e-18	1.6827e-15
Rectum, Non-inflamed UC	TCL1A	-0.388442	4.41647e-18	4.19564e-15
Rectum, Non-inflamed UC	IL6ST	0.21272	7.00068e-18	6.65064e-15
Rectum, Non-inflamed UC	CTSW	-0.316821	9.832e-18	9.3404e-15
Rectum, Non-inflamed UC	CRP	-0.303449	1.42326e-17	1.3521e-14
Rectum, Non-inflamed UC	CEACAM1	-0.294383	1.73421e-17	1.6475e-14
Rectum, Non-inflamed UC	VPREB3	-0.266684	1.76098e-17	1.67293e-14
Rectum, Non-inflamed UC	CD5L	-0.295366	1.80056e-17	1.71053e-14
Rectum, Non-inflamed UC	TNFRSF12A	-0.223595	1.91894e-17	1.82299e-14
Rectum, Non-inflamed UC	NRXN1	-0.309352	1.96488e-17	1.86664e-14
Rectum, Non-inflamed UC	NOD2	-0.290086	2.03712e-17	1.93527e-14
Rectum, Non-inflamed UC	CST7	-0.295866	2.11086e-17	2.00531e-14
Rectum, Non-inflamed UC	UPK3A	-0.271366	2.24461e-17	2.13238e-14
Rectum, Non-inflamed UC	TWIST1	-0.36277	2.68028e-17	2.54626e-14
Rectum, Non-inflamed UC	FCGBP	0.243365	2.83499e-17	2.69324e-14
Rectum, Non-inflamed UC	TNFSF12	-0.313948	3.0875e-17	2.93312e-14
Rectum, Non-inflamed UC	WNT7B	-0.3462	3.22701e-17	3.06566e-14
Rectum, Non-inflamed UC	HBA1/2	-0.236053	3.88983e-17	3.69534e-14
Rectum, Non-inflamed UC	AKT1	0.226226	4.18624e-17	3.97693e-14
Rectum, Non-inflamed UC	CFD	0.245825	4.73968e-17	4.5027e-14
Rectum, Non-inflamed UC	EFNA4	-0.24806	4.78258e-17	4.54345e-14
Rectum, Non-inflamed UC	RNF43	-0.330484	4.78286e-17	4.54371e-14
Rectum, Non-inflamed UC	CD8B	-0.243424	5.2756e-17	5.01182e-14
Rectum, Non-inflamed UC	BAX	-0.219634	7.30481e-17	6.93957e-14
Rectum, Non-inflamed UC	TNFSF13B	-0.285578	8.17152e-17	7.76295e-14
Rectum, Non-inflamed UC	MAF	-0.287074	9.10748e-17	8.65211e-14
Rectum, Non-inflamed UC	CD81	0.195024	1.0895e-16	1.03502e-13
Rectum, Non-inflamed UC	CCR5	-0.264326	1.8512e-16	1.75864e-13
Rectum, Non-inflamed UC	BMP3	-0.295039	1.89511e-16	1.80035e-13
Rectum, Non-inflamed UC	BMP4	-0.295622	1.92315e-16	1.82699e-13
Rectum, Non-inflamed UC	ITGB8	-0.28141	2.13252e-16	2.0259e-13
Rectum, Non-inflamed UC	C1QC	0.262926	2.47117e-16	2.34761e-13
Rectum, Non-inflamed UC	CDH5	-0.29929	2.58036e-16	2.45134e-13
Rectum, Non-inflamed UC	CD38	-0.244378	2.76672e-16	2.62838e-13
Rectum, Non-inflamed UC	PECAM1	-0.224414	4.81599e-16	4.57519e-13
Rectum, Non-inflamed UC	ITGAM	-0.271419	6.20827e-16	5.89785e-13
Rectum, Non-inflamed UC	MAPK14	-0.240297	6.3601e-16	6.0421e-13
Rectum, Non-inflamed UC	CLEC14A	-0.336522	6.86317e-16	6.52001e-13
Rectum, Non-inflamed UC	FASLG	-0.291646	7.79291e-16	7.40326e-13
Rectum, Non-inflamed UC	MMP7	-0.285283	8.83149e-16	8.38992e-13
Rectum, Non-inflamed UC	CXCL17	-0.251374	9.40888e-16	8.93843e-13
Rectum, Non-inflamed UC	OASL	-0.23348	1.16642e-15	1.1081e-12
Rectum, Non-inflamed UC	ITGAE	-0.274842	1.24835e-15	1.18593e-12
Rectum, Non-inflamed UC	DPP4	-0.266899	1.70278e-15	1.61764e-12
Rectum, Non-inflamed UC	ROR1	-0.263529	1.76202e-15	1.67392e-12
Rectum, Non-inflamed UC	NR1H3	-0.244894	2.19086e-15	2.08132e-12
Rectum, Non-inflamed UC	SPOCK2	0.197538	2.22476e-15	2.11352e-12
Rectum, Non-inflamed UC	CSF3	-0.315718	2.80034e-15	2.66032e-12
Rectum, Non-inflamed UC	BBLN	-0.213365	4.24037e-15	4.02835e-12
Rectum, Non-inflamed UC	FAU	0.140584	5.29261e-15	5.02798e-12
Rectum, Non-inflamed UC	IGFBP5	0.20801	6.75515e-15	6.41739e-12
Rectum, Non-inflamed UC	IL4R	-0.277989	6.86635e-15	6.52304e-12
Rectum, Non-inflamed UC	TLR5	-0.270423	8.44886e-15	8.02642e-12
Rectum, Non-inflamed UC	INS	-0.33214	8.55351e-15	8.12583e-12
Rectum, Non-inflamed UC	EPHA2	-0.251346	1.03142e-14	9.79854e-12
Rectum, Non-inflamed UC	MYL7	-0.260762	1.18554e-14	1.12626e-11
Rectum, Non-inflamed UC	NKG7	-0.283794	1.18674e-14	1.12741e-11
Rectum, Non-inflamed UC	PTK6	0.156974	1.36721e-14	1.29885e-11
Rectum, Non-inflamed UC	PTGES	-0.26402	1.39667e-14	1.32684e-11
Rectum, Non-inflamed UC	CCRL2	-0.252598	1.82798e-14	1.73658e-11
Rectum, Non-inflamed UC	IGFBP7	0.184747	1.87361e-14	1.77993e-11
Rectum, Non-inflamed UC	ESAM	-0.232589	1.9477e-14	1.85031e-11
Rectum, Non-inflamed UC	TNFSF10	-0.196576	2.49843e-14	2.37351e-11
Rectum, Non-inflamed UC	NPR2	-0.249369	4.6221e-14	4.391e-11
Rectum, Non-inflamed UC	RPL37	0.13442	5.41611e-14	5.1453e-11
Rectum, Non-inflamed UC	CDKN3	-0.268989	5.87575e-14	5.58196e-11
Rectum, Non-inflamed UC	DLL4	-0.270524	5.94823e-14	5.65081e-11
Rectum, Non-inflamed UC	CD40LG	0.21379	6.25106e-14	5.93851e-11
Rectum, Non-inflamed UC	GPX3	-0.251279	8.4464e-14	8.02408e-11
Rectum, Non-inflamed UC	CCL8	-0.282262	9.85122e-14	9.35866e-11
Rectum, Non-inflamed UC	AATK	-0.255031	9.93682e-14	9.43998e-11
Rectum, Non-inflamed UC	CTNNB1	0.161302	1.18615e-13	1.12685e-10
Rectum, Non-inflamed UC	H4C3	0.14559	1.57164e-13	1.49306e-10
Rectum, Non-inflamed UC	DUSP5	-0.235044	1.68347e-13	1.5993e-10
Rectum, Non-inflamed UC	HMGB2	0.164013	1.90466e-13	1.80943e-10
Rectum, Non-inflamed UC	FABP4	-0.273245	2.36478e-13	2.24654e-10
Rectum, Non-inflamed UC	IL17RA	-0.246544	2.4701e-13	2.34659e-10
Rectum, Non-inflamed UC	CSF2	-0.275842	3.26229e-13	3.09917e-10
Rectum, Non-inflamed UC	FGF18	-0.254922	3.4226e-13	3.25147e-10
Rectum, Non-inflamed UC	PPARA	-0.208644	3.51668e-13	3.34085e-10
Rectum, Non-inflamed UC	FES	-0.229393	3.60328e-13	3.42312e-10
Rectum, Non-inflamed UC	CAMP	-0.251937	3.67546e-13	3.49169e-10
Rectum, Non-inflamed UC	ST6GALNAC3	-0.282717	3.67712e-13	3.49326e-10
Rectum, Non-inflamed UC	INHBB	-0.268066	3.91342e-13	3.71775e-10
Rectum, Non-inflamed UC	IL23A	-0.278111	3.95493e-13	3.75719e-10
Rectum, Non-inflamed UC	ITGB5	-0.24631	4.00465e-13	3.80442e-10
Rectum, Non-inflamed UC	RARRES2	0.13547	4.88071e-13	4.63667e-10
Rectum, Non-inflamed UC	MT2A	-0.115078	6.90005e-13	6.55505e-10
Rectum, Non-inflamed UC	ADIPOQ	-0.25844	1.29701e-12	1.23216e-09
Rectum, Non-inflamed UC	WNT3	-0.226366	1.38012e-12	1.31111e-09
Rectum, Non-inflamed UC	NLRC4	-0.226853	1.44532e-12	1.37306e-09
Rectum, Non-inflamed UC	DDX58	-0.225537	1.58506e-12	1.50581e-09
Rectum, Non-inflamed UC	AIF1	0.229484	1.64218e-12	1.56007e-09
Rectum, Non-inflamed UC	ERBB2	-0.237956	1.90308e-12	1.80793e-09
Rectum, Non-inflamed UC	LTF	-0.274106	2.01323e-12	1.91257e-09
Rectum, Non-inflamed UC	NR1H2	-0.217581	2.49697e-12	2.37212e-09
Rectum, Non-inflamed UC	HLA-DPB1	0.209227	3.2312e-12	3.06964e-09
Rectum, Non-inflamed UC	TNFSF4	-0.258368	3.46276e-12	3.28962e-09
Rectum, Non-inflamed UC	ITGAX	-0.24817	4.8387e-12	4.59677e-09
Rectum, Non-inflamed UC	CHEK1	-0.228473	5.06396e-12	4.81077e-09
Rectum, Non-inflamed UC	TNFRSF17	-0.226855	5.16811e-12	4.90971e-09
Rectum, Non-inflamed UC	CXCL12	0.175962	6.01405e-12	5.71335e-09
Rectum, Non-inflamed UC	GZMK	-0.271155	6.03203e-12	5.73042e-09
Rectum, Non-inflamed UC	NPPC	-0.235871	6.3022e-12	5.98709e-09
Rectum, Non-inflamed UC	PRTN3	-0.23483	8.80181e-12	8.36172e-09
Rectum, Non-inflamed UC	ESR1	-0.281151	8.94763e-12	8.50025e-09
Rectum, Non-inflamed UC	FOXP3	0.257251	9.94964e-12	9.45216e-09
Rectum, Non-inflamed UC	TNF	-0.259531	1.19176e-11	1.13217e-08
Rectum, Non-inflamed UC	MYL4	-0.218406	1.6758e-11	1.59201e-08
Rectum, Non-inflamed UC	BEST1	-0.234804	1.78187e-11	1.69277e-08
Rectum, Non-inflamed UC	FGF12	-0.267067	1.9426e-11	1.84547e-08
Rectum, Non-inflamed UC	IL27RA	-0.185511	2.08804e-11	1.98363e-08
Rectum, Non-inflamed UC	PRSS2	-0.276787	2.27135e-11	2.15778e-08
Rectum, Non-inflamed UC	CD48	-0.21773	2.39624e-11	2.27642e-08
Rectum, Non-inflamed UC	CD36	-0.208327	2.55746e-11	2.42958e-08
Rectum, Non-inflamed UC	FZD5	-0.235017	3.00598e-11	2.85568e-08
Rectum, Non-inflamed UC	CD70	-0.233155	3.3798e-11	3.21081e-08
[truncated: 1,953 more rows]

## Sheet: Fig. 2b Xenium full DGE results
Group	Gene	Average log fold change	p-value	Adjusted p-value
Ileum, Inflamed CD	DMBT1	1.89114	0	0
Ileum, Inflamed CD	ANPEP	0.771734	0	0
Ileum, Inflamed CD	SMIM24	0.917878	0	0
Ileum, Inflamed CD	PTGDS	1.87563	0	0
Ileum, Inflamed CD	CLCA1	1.03834	1.29e-284	4.85e-282
Ileum, Inflamed CD	TENT5C	-1.48139	4.72e-246	1.78e-243
Ileum, Inflamed CD	CFB	1.19685	3.09e-221	1.17e-218
Ileum, Inflamed CD	AHSP	1.4692	5.6e-217	2.11e-214
Ileum, Inflamed CD	C5orf46	1.38282	5.72e-190	2.16e-187
Ileum, Inflamed CD	SLC26A2	-1.44608	2.28e-166	8.59e-164
Ileum, Inflamed CD	PRDM1	-1.19015	1.53e-138	5.78e-136
Ileum, Inflamed CD	EHF	-0.777896	1.73e-133	6.52e-131
Ileum, Inflamed CD	GPX2	-1.14743	1.36e-127	5.12e-125
Ileum, Inflamed CD	SLC26A3	-1.10992	6.78e-126	2.56e-123
Ileum, Inflamed CD	HMGCS2	-1.90555	4.18e-124	1.57e-121
Ileum, Inflamed CD	C15orf48	-0.631565	5.82e-123	2.19e-120
Ileum, Inflamed CD	SLAMF7	-1.34445	2.44e-122	9.21e-120
Ileum, Inflamed CD	CFTR	-0.972264	5.58e-116	2.1e-113
Ileum, Inflamed CD	CXCL6	1.39467	1.47e-113	5.55e-111
Ileum, Inflamed CD	FGL2	-1.1467	8.91e-106	3.36e-103
Ileum, Inflamed CD	EPCAM	-0.400297	1.24e-88	4.68e-86
Ileum, Inflamed CD	PMP22	-1.08841	2.48e-88	9.36e-86
Ileum, Inflamed CD	AQP8	-4.41793	2e-80	7.53e-78
Ileum, Inflamed CD	CYP3A4	-2.28313	3.26e-80	1.23e-77
Ileum, Inflamed CD	GPRC5A	-1.14	2.64e-75	9.95e-73
Ileum, Inflamed CD	DES	0.735321	1.53e-73	5.76e-71
Ileum, Inflamed CD	MCEMP1	1.79194	9.49e-72	3.58e-69
Ileum, Inflamed CD	TCL1A	1.00552	1.34e-70	5.03e-68
Ileum, Inflamed CD	MPEG1	-0.834405	1.34e-70	5.05e-68
Ileum, Inflamed CD	FBN1	0.704106	5.65e-68	2.13e-65
Ileum, Inflamed CD	TNFRSF17	-1.32592	1.27e-67	4.79e-65
Ileum, Inflamed CD	MYH11	0.712396	1.6e-61	6.02e-59
Ileum, Inflamed CD	CD79A	-0.849966	2.55e-55	9.62e-53
Ileum, Inflamed CD	NPDC1	-0.978504	1.54e-54	5.8e-52
Ileum, Inflamed CD	MDM2	-0.622609	8.44e-52	3.18e-49
Ileum, Inflamed CD	CA4	-0.92946	1.2e-51	4.54e-49
Ileum, Inflamed CD	ALDH1A3	0.833667	4.29e-48	1.62e-45
Ileum, Inflamed CD	PTPRC	-0.409311	1.45e-45	5.48e-43
Ileum, Inflamed CD	MS4A6A	-0.874849	1.53e-45	5.77e-43
Ileum, Inflamed CD	CLEC14A	0.951131	1.75e-44	6.59e-42
Ileum, Inflamed CD	CXCR4	-0.894703	2.52e-42	9.52e-40
Ileum, Inflamed CD	DNASE1L3	-0.920922	1.39e-41	5.23e-39
Ileum, Inflamed CD	ACTA2	0.420398	1.88e-39	7.1e-37
Ileum, Inflamed CD	KRT20	-0.478028	2.95e-38	1.11e-35
Ileum, Inflamed CD	MZB1	-0.67732	4.9e-38	1.85e-35
Ileum, Inflamed CD	CYTIP	-0.555364	6.08e-38	2.29e-35
Ileum, Inflamed CD	TCIM	-0.591811	2.96e-36	1.12e-33
Ileum, Inflamed CD	TMEM52B	1.05396	9.47e-32	3.57e-29
Ileum, Inflamed CD	PLCG2	-0.529207	2.58e-29	9.71e-27
Ileum, Inflamed CD	DST	-0.369883	3.08e-29	1.16e-26
Ileum, Inflamed CD	RBP5	0.887367	3.47e-29	1.31e-26
Ileum, Inflamed CD	CXCL2	0.436525	9e-29	3.39e-26
Ileum, Inflamed CD	INMT	0.942816	1.03e-28	3.9e-26
Ileum, Inflamed CD	CCL19	0.714093	3.47e-28	1.31e-25
Ileum, Inflamed CD	IGSF6	0.748392	5.66e-28	2.13e-25
Ileum, Inflamed CD	MYLK	0.375956	4.64e-27	1.75e-24
Ileum, Inflamed CD	PECAM1	-0.548914	5.15e-27	1.94e-24
Ileum, Inflamed CD	PLA2G7	-1.16422	9.07e-27	3.42e-24
Ileum, Inflamed CD	CD2	-0.61047	1.91e-26	7.2e-24
Ileum, Inflamed CD	TNC	0.629741	3.95e-26	1.49e-23
Ileum, Inflamed CD	THY1	0.582387	5.06e-26	1.91e-23
Ileum, Inflamed CD	PPP1R1B	-0.405446	1.37e-25	5.18e-23
Ileum, Inflamed CD	LTBP2	0.801061	3.53e-23	1.33e-20
Ileum, Inflamed CD	KCNMA1	0.426176	3.95e-23	1.49e-20
Ileum, Inflamed CD	IL7R	-0.390944	1.77e-22	6.66e-20
Ileum, Inflamed CD	GPR183	-0.902122	1.13e-21	4.27e-19
Ileum, Inflamed CD	CXCL10	0.921752	6.64e-20	2.5e-17
Ileum, Inflamed CD	MS4A4A	-0.850056	5.03e-18	1.9e-15
Ileum, Inflamed CD	FKBP11	-0.602033	9.84e-18	3.71e-15
Ileum, Inflamed CD	ACE2	-0.537397	2.74e-16	1.03e-13
Ileum, Inflamed CD	CD3D	-0.472493	9.89e-16	3.73e-13
Ileum, Inflamed CD	CD27	-0.839863	1.91e-15	7.2e-13
Ileum, Inflamed CD	CHGA	-0.429149	2.47e-15	9.3e-13
Ileum, Inflamed CD	AIF1	-0.382333	2.81e-15	1.06e-12
Ileum, Inflamed CD	CD4	-0.529546	3.69e-15	1.39e-12
Ileum, Inflamed CD	CD14	-0.489166	5.74e-15	2.17e-12
Ileum, Inflamed CD	GCG	-1.0164	1.25e-14	4.73e-12
Ileum, Inflamed CD	CD28	-0.6479	5.07e-13	1.91e-10
Ileum, Inflamed CD	MCF2L	-0.283738	5.34e-13	2.01e-10
Ileum, Inflamed CD	DERL3	-0.676466	1.4e-12	5.28e-10
Ileum, Inflamed CD	MYC	-0.46647	1.81e-12	6.83e-10
Ileum, Inflamed CD	TCF4	-0.502458	3.73e-12	1.4e-09
Ileum, Inflamed CD	CCNB2	0.660488	6.75e-12	2.54e-09
Ileum, Inflamed CD	TBX3	-0.414736	1.04e-11	3.94e-09
Ileum, Inflamed CD	APCDD1	-0.677982	1.37e-11	5.18e-09
Ileum, Inflamed CD	TNFRSF13B	-0.785483	2.44e-11	9.19e-09
Ileum, Inflamed CD	MEF2C	-0.547266	3.18e-11	1.2e-08
Ileum, Inflamed CD	EDN1	0.402869	1.14e-10	4.29e-08
Ileum, Inflamed CD	CENPF	-0.657852	1.46e-10	5.51e-08
Ileum, Inflamed CD	BASP1	-0.450302	1.54e-10	5.82e-08
Ileum, Inflamed CD	PDPN	0.501476	1.02e-09	3.85e-07
Ileum, Inflamed CD	GLIPR1	-0.47879	1.13e-09	4.25e-07
Ileum, Inflamed CD	LILRB2	-0.59872	1.16e-09	4.37e-07
Ileum, Inflamed CD	RTKN2	0.400631	5.45e-09	2.05e-06
Ileum, Inflamed CD	IGF1	0.406979	1.08e-08	4.07e-06
Ileum, Inflamed CD	FCGR1A	0.518552	1.54e-08	5.82e-06
Ileum, Inflamed CD	CYP2B6	0.552929	3.08e-08	1.16e-05
Ileum, Inflamed CD	MALL	-0.174052	5.04e-08	1.9e-05
Ileum, Inflamed CD	CSF2RA	-0.599667	8.56e-08	3.23e-05
Ileum, Inflamed CD	CD19	0.354668	1.14e-07	4.31e-05
Ileum, Inflamed CD	COL5A2	-0.275737	1.16e-07	4.37e-05
Ileum, Inflamed CD	FHL2	0.236954	2.03e-07	7.66e-05
Ileum, Inflamed CD	CD3E	-0.345593	2.14e-07	8.08e-05
Ileum, Inflamed CD	PCNA	-0.225189	2.39e-07	9.01e-05
Ileum, Inflamed CD	DPEP1	-0.266628	2.97e-07	0.000111921
Ileum, Inflamed CD	ECSCR	0.378992	3.47e-07	0.000130774
Ileum, Inflamed CD	VWF	0.328823	1e-06	0.000378851
Ileum, Inflamed CD	RAPGEF3	-0.432883	1.1e-06	0.000415821
Ileum, Inflamed CD	COL17A1	-0.153359	2.48e-06	0.000934484
Ileum, Inflamed CD	AGR3	-0.249795	2.85e-06	0.00107581
Ileum, Inflamed CD	BCL2L11	-0.346507	3.13e-06	0.0011793
Ileum, Inflamed CD	CCL5	-0.273027	4.08e-06	0.00153743
Ileum, Inflamed CD	SEMA3C	-0.322866	4.67e-06	0.00175932
Ileum, Inflamed CD	HEPACAM2	-0.23501	4.88e-06	0.00183995
Ileum, Inflamed CD	PDGFRA	-0.22855	6.01e-06	0.0022655
Ileum, Inflamed CD	ADGRL4	0.35538	1.66e-05	0.0062693
Ileum, Inflamed CD	IL3RA	0.398534	2.43e-05	0.00916022
Ileum, Inflamed CD	CD93	0.298468	5.47e-05	0.0206063
Ileum, Inflamed CD	FAS	-0.218977	6.64e-05	0.0250363
Ileum, Inflamed CD	CD69	-0.398186	7.01e-05	0.0264139
Ileum, Inflamed CD	KLRB1	-0.289239	8.7e-05	0.0327959
Ileum, Inflamed CD	FBLN1	-0.214455	0.000105952	0.0399441
Ileum, Inflamed CD	ADAMTS1	-0.332357	0.000128471	0.0484334
Ileum, Inflamed CD	VCAN	-0.21106	0.000130467	0.049186
Ileum, Inflamed CD	CAVIN2	0.265435	0.000142624	0.0537694
Ileum, Inflamed CD	CAVIN1	0.157057	0.000198912	0.07499
Ileum, Inflamed CD	CTLA4	-0.422478	0.000281444	0.106104
Ileum, Inflamed CD	PDGFRB	-0.283601	0.000325624	0.12276
Ileum, Inflamed CD	SPI1	-0.320428	0.000357469	0.134766
Ileum, Inflamed CD	IRF8	-0.186298	0.000631921	0.238234
Ileum, Inflamed CD	GZMA	-0.332131	0.000670676	0.252845
Ileum, Inflamed CD	CCR2	-0.375215	0.000757885	0.285723
Ileum, Inflamed CD	SLAMF1	0.193417	0.000850731	0.320726
Ileum, Inflamed CD	CD83	-0.257604	0.0008896	0.335379
Ileum, Inflamed CD	ADAM28	-0.187101	0.000962494	0.36286
Ileum, Inflamed CD	BANK1	-0.223568	0.00100211	0.377796
Ileum, Inflamed CD	C1orf162	-0.296268	0.00129717	0.489031
Ileum, Inflamed CD	DPT	0.274129	0.00171635	0.647065
Ileum, Inflamed CD	CD163	-0.280608	0.00329557	1
Ileum, Inflamed CD	CTSK	0.150571	0.00828952	1
Ileum, Non-inflamed CD	ANPEP	1.69245	0	0
Ileum, Non-inflamed CD	SMIM24	1.49138	0	0
Ileum, Non-inflamed CD	DPEP1	1.86339	0	0
Ileum, Non-inflamed CD	ACE2	1.8359	0	0
Ileum, Non-inflamed CD	TENT5C	-2.21425	0	0
Ileum, Non-inflamed CD	C15orf48	-0.949419	0	0
Ileum, Non-inflamed CD	EHF	-1.2709	0	0
Ileum, Non-inflamed CD	PRDM1	-1.7709	0	0
Ileum, Non-inflamed CD	PMP22	1.08553	0	0
Ileum, Non-inflamed CD	CA4	-3.48593	0	0
Ileum, Non-inflamed CD	CYP3A4	1.79827	0	0
Ileum, Non-inflamed CD	GATM	2.01233	0	0
Ileum, Non-inflamed CD	C5orf46	1.63936	0	0
Ileum, Non-inflamed CD	MZB1	-1.44735	2.32e-306	8.76e-304
Ileum, Non-inflamed CD	SLAMF7	-1.82537	6.43e-302	2.42e-299
Ileum, Non-inflamed CD	CFTR	-1.28737	5.35e-290	2.02e-287
Ileum, Non-inflamed CD	GPX2	-1.2754	4.78e-265	1.8e-262
Ileum, Non-inflamed CD	CCL19	1.52187	1.11e-248	4.2e-246
Ileum, Non-inflamed CD	CAPN8	-1.46675	2.64e-241	9.95e-239
Ileum, Non-inflamed CD	TMC5	0.900884	2.99e-230	1.13e-227
Ileum, Non-inflamed CD	HMGCS2	-1.80613	1.35e-204	5.1e-202
Ileum, Non-inflamed CD	GPRC5A	-1.61835	3.25e-202	1.23e-199
Ileum, Non-inflamed CD	AHSP	1.1932	3.19e-184	1.2e-181
Ileum, Non-inflamed CD	EPCAM	-0.503961	3.04e-181	1.14e-178
Ileum, Non-inflamed CD	CYP2B6	1.59932	7.96e-171	3e-168
Ileum, Non-inflamed CD	TNFRSF17	-1.78658	7.41e-168	2.79e-165
Ileum, Non-inflamed CD	TBX3	0.898243	1.51e-164	5.69e-162
Ileum, Non-inflamed CD	ALDH1A3	1.24374	1.81e-164	6.81e-162
Ileum, Non-inflamed CD	PPP1R1B	-0.912127	5.13e-162	1.93e-159
Ileum, Non-inflamed CD	SLC26A2	-1.22904	1.36e-154	5.11e-152
Ileum, Non-inflamed CD	CCR7	1.25758	1.08e-152	4.07e-150
Ileum, Non-inflamed CD	MYH11	-1.00421	6.04e-146	2.28e-143
Ileum, Non-inflamed CD	AQP8	-4.51492	8.85e-144	3.34e-141
Ileum, Non-inflamed CD	ACTA2	-0.81451	1.01e-129	3.79e-127
Ileum, Non-inflamed CD	TM4SF4	1.65131	3.56e-128	1.34e-125
Ileum, Non-inflamed CD	SLC4A1	1.73648	1.48e-113	5.58e-111
Ileum, Non-inflamed CD	CD79A	-0.940044	2.22e-108	8.35e-106
Ileum, Non-inflamed CD	VCAN	-1.26811	1.63e-107	6.15e-105
Ileum, Non-inflamed CD	CD14	-1.32172	1.27e-100	4.78e-98
Ileum, Non-inflamed CD	AMY2A	1.34984	8.3e-94	3.13e-91
Ileum, Non-inflamed CD	PECAM1	-0.779057	1.83e-80	6.9e-78
Ileum, Non-inflamed CD	AQP3	1.38763	4.76e-80	1.79e-77
Ileum, Non-inflamed CD	FGL2	-0.713125	1.29e-79	4.87e-77
Ileum, Non-inflamed CD	TREM2	1.22661	1.59e-75	5.99e-73
Ileum, Non-inflamed CD	COL5A2	-0.80747	2.08e-75	7.82e-73
Ileum, Non-inflamed CD	LAMP3	1.18427	2.57e-71	9.69e-69
Ileum, Non-inflamed CD	CAVIN1	-0.697411	6.28e-71	2.37e-68
Ileum, Non-inflamed CD	DERL3	-1.82129	6.64e-71	2.5e-68
Ileum, Non-inflamed CD	CXCL2	-0.87557	2.25e-70	8.48e-68
Ileum, Non-inflamed CD	FBLN1	-0.751772	2.26e-68	8.51e-66
Ileum, Non-inflamed CD	MLPH	-0.527776	1.98e-67	7.47e-65
Ileum, Non-inflamed CD	MYLK	-0.540287	1.38e-65	5.21e-63
Ileum, Non-inflamed CD	TMEM52B	1.20623	7.86e-65	2.96e-62
Ileum, Non-inflamed CD	MPEG1	-0.557108	5.97e-60	2.25e-57
Ileum, Non-inflamed CD	PLA2G7	-1.52747	1.13e-57	4.25e-55
Ileum, Non-inflamed CD	DES	-1.18411	1.71e-57	6.44e-55
Ileum, Non-inflamed CD	ADAM28	-0.70011	8.9e-57	3.35e-54
Ileum, Non-inflamed CD	IL1R2	-2.15036	8.49e-54	3.2e-51
Ileum, Non-inflamed CD	COL17A1	0.326828	1.92e-51	7.23e-49
Ileum, Non-inflamed CD	FKBP11	-0.867222	1.02e-50	3.83e-48
Ileum, Non-inflamed CD	CNN1	-0.79632	5.54e-49	2.09e-46
Ileum, Non-inflamed CD	IRF8	0.410532	1.03e-47	3.87e-45
Ileum, Non-inflamed CD	CD3D	0.505069	2.35e-46	8.88e-44
Ileum, Non-inflamed CD	CTSK	-0.756807	5.99e-45	2.26e-42
Ileum, Non-inflamed CD	RTKN2	0.709884	3.27e-44	1.23e-41
Ileum, Non-inflamed CD	MALL	0.233997	8.11e-44	3.06e-41
Ileum, Non-inflamed CD	CD3E	0.543273	4.3e-42	1.62e-39
Ileum, Non-inflamed CD	ERBB2	0.553814	6.59e-42	2.48e-39
Ileum, Non-inflamed CD	DMBT1	0.296384	1.48e-39	5.57e-37
Ileum, Non-inflamed CD	HEPACAM2	-0.492947	3.17e-39	1.2e-36
Ileum, Non-inflamed CD	CXCL6	0.749833	5.94e-39	2.24e-36
Ileum, Non-inflamed CD	LGR5	0.794614	8.2e-39	3.09e-36
Ileum, Non-inflamed CD	MDM2	-0.420729	1.35e-38	5.1e-36
Ileum, Non-inflamed CD	NPDC1	-0.536045	2.34e-37	8.84e-35
Ileum, Non-inflamed CD	PDGFRA	-0.567827	2.73e-36	1.03e-33
Ileum, Non-inflamed CD	SEMA3C	-0.791298	3.88e-36	1.46e-33
Ileum, Non-inflamed CD	ADAMTS1	-0.738948	1.77e-35	6.69e-33
Ileum, Non-inflamed CD	CYTIP	-0.39141	8.11e-35	3.06e-32
Ileum, Non-inflamed CD	TCL1A	0.61417	1.23e-34	4.66e-32
Ileum, Non-inflamed CD	ACTG2	-0.515693	5.84e-34	2.2e-31
Ileum, Non-inflamed CD	DST	0.254731	9.06e-34	3.41e-31
Ileum, Non-inflamed CD	VWA5A	0.42716	4.06e-32	1.53e-29
Ileum, Non-inflamed CD	ASPN	0.834262	1.44e-30	5.43e-28
Ileum, Non-inflamed CD	MKI67	-0.414305	5.95e-30	2.24e-27
Ileum, Non-inflamed CD	APCDD1	-0.97635	1.26e-29	4.75e-27
Ileum, Non-inflamed CD	RBP5	0.742437	8.13e-29	3.06e-26
Ileum, Non-inflamed CD	PTGDS	0.433503	1.06e-27	3.98e-25
Ileum, Non-inflamed CD	MEST	0.685111	1.94e-27	7.31e-25
Ileum, Non-inflamed CD	SLC26A3	-0.733069	4.47e-27	1.69e-24
Ileum, Non-inflamed CD	EDN1	0.516715	4.64e-27	1.75e-24
Ileum, Non-inflamed CD	KLRC1	0.752601	4.58e-26	1.73e-23
Ileum, Non-inflamed CD	PLCG2	-0.392634	4.72e-26	1.78e-23
Ileum, Non-inflamed CD	MS4A6A	-0.40774	2.2e-25	8.28e-23
Ileum, Non-inflamed CD	TFPI	0.392239	6.1e-25	2.3e-22
Ileum, Non-inflamed CD	THAP2	0.743748	8.51e-24	3.21e-21
Ileum, Non-inflamed CD	KCNMA1	-0.428419	1.16e-23	4.36e-21
Ileum, Non-inflamed CD	CXCR4	-0.47988	1.23e-23	4.62e-21
Ileum, Non-inflamed CD	CPA3	-0.983241	5.05e-22	1.9e-19
Ileum, Non-inflamed CD	TRAC	0.220688	8.28e-22	3.12e-19
Ileum, Non-inflamed CD	THY1	-0.55116	1.99e-20	7.49e-18
Ileum, Non-inflamed CD	MAMDC2	0.579713	2.44e-20	9.21e-18
Ileum, Non-inflamed CD	CD86	0.667615	3.95e-20	1.49e-17
Ileum, Non-inflamed CD	CD247	0.352345	6.92e-20	2.61e-17
Ileum, Non-inflamed CD	FAS	-0.426571	1.42e-19	5.36e-17
Ileum, Non-inflamed CD	MET	0.654628	1.87e-19	7.07e-17
Ileum, Non-inflamed CD	TCIM	-0.349246	2.01e-18	7.58e-16
Ileum, Non-inflamed CD	GPR183	-0.559628	1.61e-17	6.06e-15
Ileum, Non-inflamed CD	FBN1	-0.315746	2.38e-17	8.98e-15
Ileum, Non-inflamed CD	PDGFRB	-0.465015	4.11e-17	1.55e-14
Ileum, Non-inflamed CD	AIF1	-0.312427	2.36e-16	8.9e-14
Ileum, Non-inflamed CD	PROX1	0.446266	5.44e-16	2.05e-13
Ileum, Non-inflamed CD	IL2RA	0.567947	7.51e-16	2.83e-13
Ileum, Non-inflamed CD	MMRN2	0.417693	8.3e-16	3.13e-13
Ileum, Non-inflamed CD	TNC	0.265805	5.78e-15	2.18e-12
Ileum, Non-inflamed CD	CD69	0.459089	1.24e-14	4.69e-12
Ileum, Non-inflamed CD	HLA-DQB2	0.539878	1.3e-14	4.9e-12
Ileum, Non-inflamed CD	PCNA	-0.235844	6.39e-14	2.41e-11
Ileum, Non-inflamed CD	MEF2C	-0.467663	1.17e-13	4.4e-11
Ileum, Non-inflamed CD	KLRD1	0.507194	3.35e-12	1.26e-09
Ileum, Non-inflamed CD	KIT	-0.570755	5.44e-12	2.05e-09
Ileum, Non-inflamed CD	CAVIN2	0.38804	5.53e-12	2.08e-09
Ileum, Non-inflamed CD	GEM	0.384109	8.41e-12	3.17e-09
Ileum, Non-inflamed CD	FSTL3	0.476312	8.55e-11	3.22e-08
Ileum, Non-inflamed CD	EDNRB	-0.344134	2.15e-10	8.1e-08
Ileum, Non-inflamed CD	SPI1	-0.445228	2.5e-10	9.43e-08
Ileum, Non-inflamed CD	TCF4	-0.338034	4.14e-10	1.56e-07
Ileum, Non-inflamed CD	CCNB2	0.485256	5.94e-10	2.24e-07
Ileum, Non-inflamed CD	IL1RL1	-0.614346	1.44e-09	5.42e-07
Ileum, Non-inflamed CD	ECSCR	0.320465	1.43e-08	5.39e-06
Ileum, Non-inflamed CD	KRT20	-0.132401	1.77e-08	6.67e-06
Ileum, Non-inflamed CD	LYVE1	0.285964	4.1e-08	1.55e-05
Ileum, Non-inflamed CD	CD163	-0.415685	6.87e-08	2.59e-05
Ileum, Non-inflamed CD	GLIPR1	-0.301956	2.57e-07	9.69e-05
Ileum, Non-inflamed CD	CAV1	-0.33047	7.28e-07	0.00027441
Ileum, Non-inflamed CD	CCR2	-0.44859	8.19e-07	0.00030891
Ileum, Non-inflamed CD	MYC	-0.220602	1.04e-06	0.000392252
Ileum, Non-inflamed CD	VWF	-0.337853	1.29e-06	0.000487009
Ileum, Non-inflamed CD	CD8A	0.273646	2.05e-06	0.000772899
Ileum, Non-inflamed CD	MS4A4A	-0.314951	5.49e-06	0.00206848
Ileum, Non-inflamed CD	CLEC14A	0.269397	6.57e-06	0.00247758
Ileum, Non-inflamed CD	CD4	-0.212279	1.39e-05	0.00522795
Ileum, Non-inflamed CD	PTPRC	-0.126361	1.4e-05	0.00529572
Ileum, Non-inflamed CD	SH2D3C	0.278739	2.15e-05	0.00812193
Ileum, Non-inflamed CD	IL7R	-0.289111	3.33e-05	0.0125558
Ileum, Non-inflamed CD	AGR3	0.153072	4.37e-05	0.0164588
Ileum, Non-inflamed CD	MS4A2	-0.198106	6.27e-05	0.023644
Ileum, Non-inflamed CD	TOP2A	-0.237424	6.99e-05	0.0263371
Ileum, Non-inflamed CD	BASP1	0.18105	9.8e-05	0.0369469
Ileum, Non-inflamed CD	CD93	-0.205944	0.000136164	0.0513339
Ileum, Non-inflamed CD	CD19	-0.207929	0.000215994	0.0814296
Ileum, Non-inflamed CD	DNASE1L3	-0.125679	0.000216544	0.081637
Ileum, Non-inflamed CD	CD34	-0.261849	0.000260386	0.0981656
Ileum, Non-inflamed CD	SELL	0.244222	0.000757149	0.285445
Ileum, Non-inflamed CD	GCG	-0.123168	0.000926981	0.349472
Ileum, Non-inflamed CD	ADH1C	-0.187623	0.000973468	0.366997
Ileum, Non-inflamed CD	LILRB2	-0.227444	0.00117828	0.444212
Ileum, Non-inflamed CD	CD27	-0.241794	0.00119097	0.448998
Ileum, Non-inflamed CD	CD83	-0.22526	0.00143003	0.53912
Ileum, Non-inflamed CD	CTLA4	-0.272051	0.00210161	0.792306
Ileum, Non-inflamed CD	SLAMF1	0.143547	0.0023025	0.868044
Ileum, Non-inflamed CD	EGFL7	0.119784	0.00251087	0.946598
Ileum, Non-inflamed CD	CD28	0.148051	0.00432694	1
Ileum, Non-inflamed UC	ANPEP	2.24733	0	0
Ileum, Non-inflamed UC	SMIM24	2.1217	0	0
Ileum, Non-inflamed UC	CLCA1	0.867766	0	0
Ileum, Non-inflamed UC	DPEP1	2.81027	0	0
Ileum, Non-inflamed UC	ACE2	2.37461	0	0
Ileum, Non-inflamed UC	KRT20	0.446947	0	0
Ileum, Non-inflamed UC	PMP22	1.68936	0	0
Ileum, Non-inflamed UC	TENT5C	-2.03101	0	0
Ileum, Non-inflamed UC	MZB1	-2.3119	0	0
Ileum, Non-inflamed UC	CYP3A4	3.15614	0	0
Ileum, Non-inflamed UC	MALL	0.727955	0	0
Ileum, Non-inflamed UC	EHF	-1.0647	0	0
Ileum, Non-inflamed UC	PTPRC	-0.969126	0	0
Ileum, Non-inflamed UC	CA4	-3.38422	0	0
Ileum, Non-inflamed UC	TBX3	1.75859	0	0
Ileum, Non-inflamed UC	PRDM1	-1.44807	0	0
Ileum, Non-inflamed UC	CD79A	-3.97405	0	0
Ileum, Non-inflamed UC	SLAMF7	-1.86958	0	0
Ileum, Non-inflamed UC	MS4A1	-3.46438	0	0
Ileum, Non-inflamed UC	BANK1	-2.95157	0	0
Ileum, Non-inflamed UC	CXCR4	-2.50387	0	0
Ileum, Non-inflamed UC	TM4SF4	2.50109	0	0
Ileum, Non-inflamed UC	CAPN8	-1.43058	4.62e-288	1.74e-285
Ileum, Non-inflamed UC	TNFRSF17	-2.3926	9.7e-288	3.66e-285
Ileum, Non-inflamed UC	DMBT1	0.714056	7.57e-273	2.85e-270
Ileum, Non-inflamed UC	ACTG2	-1.2217	1.58e-271	5.96e-269
Ileum, Non-inflamed UC	CYP2B6	1.83352	3.76e-267	1.42e-264
Ileum, Non-inflamed UC	GATM	1.33627	9.62e-259	3.63e-256
Ileum, Non-inflamed UC	CD19	-3.24997	2.72e-231	1.03e-228
Ileum, Non-inflamed UC	GPX2	-0.999481	8.65e-226	3.26e-223
Ileum, Non-inflamed UC	CFTR	-0.887535	2.04e-204	7.69e-202
Ileum, Non-inflamed UC	ACTA2	-1.02769	2.04e-195	7.7e-193
Ileum, Non-inflamed UC	ADAM28	-1.36822	1.73e-192	6.5e-190
Ileum, Non-inflamed UC	AQP8	-5.2396	1.23e-191	4.63e-189
Ileum, Non-inflamed UC	SLC26A2	-1.24771	5e-189	1.88e-186
Ileum, Non-inflamed UC	PLCG2	-1.07971	1.05e-186	3.96e-184
Ileum, Non-inflamed UC	PTGDS	-2.18549	2.52e-186	9.5e-184
Ileum, Non-inflamed UC	CYTIP	-0.906244	4.18e-179	1.58e-176
Ileum, Non-inflamed UC	DES	-1.86853	2e-166	7.54e-164
Ileum, Non-inflamed UC	ERBB2	0.946321	3.8e-166	1.43e-163
Ileum, Non-inflamed UC	CD14	-1.62133	5.31e-164	2e-161
Ileum, Non-inflamed UC	CAVIN1	-1.07827	2.47e-162	9.31e-160
Ileum, Non-inflamed UC	CD83	-2.47296	3.52e-160	1.33e-157
Ileum, Non-inflamed UC	GPRC5A	-1.18682	4.38e-160	1.65e-157
Ileum, Non-inflamed UC	TMC5	0.727867	8.07e-160	3.04e-157
Ileum, Non-inflamed UC	CNN1	-1.58443	3.95e-154	1.49e-151
Ileum, Non-inflamed UC	HEPACAM2	0.598934	9.59e-149	3.61e-146
Ileum, Non-inflamed UC	THY1	-1.94404	2.64e-147	9.96e-145
Ileum, Non-inflamed UC	DST	0.484123	5.23e-145	1.97e-142
Ileum, Non-inflamed UC	CCL19	-3.16504	2e-143	7.55e-141
Ileum, Non-inflamed UC	CXCL2	-1.13491	2.45e-132	9.24e-130
Ileum, Non-inflamed UC	BASP1	-1.57241	1.53e-128	5.78e-126
Ileum, Non-inflamed UC	MYH11	-0.911386	2.57e-124	9.69e-122
Ileum, Non-inflamed UC	DERL3	-2.39933	9.38e-118	3.54e-115
Ileum, Non-inflamed UC	MYLK	-0.653411	2.75e-117	1.04e-114
Ileum, Non-inflamed UC	SERPINB9	-1.05566	2.62e-115	9.89e-113
Ileum, Non-inflamed UC	MCF2L	0.548604	1.2e-112	4.51e-110
Ileum, Non-inflamed UC	SELL	-3.27528	1.21e-112	4.55e-110
Ileum, Non-inflamed UC	CCR7	-2.35878	3.65e-110	1.38e-107
Ileum, Non-inflamed UC	AQP3	1.48866	1.24e-105	4.69e-103
Ileum, Non-inflamed UC	FKBP11	-1.22796	6.55e-105	2.47e-102
Ileum, Non-inflamed UC	CTSK	-1.14758	8.08e-105	3.04e-102
Ileum, Non-inflamed UC	TRAC	-0.566269	5.81e-97	2.19e-94
Ileum, Non-inflamed UC	IL1R2	-3.26946	4.51e-92	1.7e-89
Ileum, Non-inflamed UC	SLC26A3	-0.225346	3.23e-88	1.22e-85
Ileum, Non-inflamed UC	CTLA4	-2.13218	2.89e-87	1.09e-84
Ileum, Non-inflamed UC	PECAM1	-0.692841	9.05e-85	3.41e-82
Ileum, Non-inflamed UC	GPR183	-1.43859	2.95e-83	1.11e-80
Ileum, Non-inflamed UC	TCL1A	-1.608	3.2e-83	1.21e-80
Ileum, Non-inflamed UC	AGR3	0.598178	4.13e-83	1.56e-80
Ileum, Non-inflamed UC	CD27	-1.86165	1.1e-80	4.16e-78
Ileum, Non-inflamed UC	ALDH1A3	0.952964	2.1e-80	7.91e-78
Ileum, Non-inflamed UC	MEF2C	-1.33634	1.55e-79	5.82e-77
Ileum, Non-inflamed UC	C5orf46	-1.32077	1.63e-78	6.14e-76
Ileum, Non-inflamed UC	LGR5	0.966738	7.08e-78	2.67e-75
Ileum, Non-inflamed UC	CD28	-1.37741	2.11e-77	7.94e-75
Ileum, Non-inflamed UC	PLA2G7	-1.56228	4.75e-76	1.79e-73
Ileum, Non-inflamed UC	C15orf48	-0.407305	2.73e-74	1.03e-71
Ileum, Non-inflamed UC	SEMA3C	-1.09681	2.28e-72	8.59e-70
Ileum, Non-inflamed UC	FBLN1	-0.645873	1.59e-68	6.01e-66
Ileum, Non-inflamed UC	ADAMTS1	-0.883171	2.68e-67	1.01e-64
Ileum, Non-inflamed UC	AHSP	-1.23687	9.06e-67	3.42e-64
Ileum, Non-inflamed UC	COL17A1	0.331184	1.09e-66	4.09e-64
Ileum, Non-inflamed UC	MYC	-0.816867	9.85e-62	3.71e-59
Ileum, Non-inflamed UC	TCF4	-0.919986	3.07e-60	1.16e-57
Ileum, Non-inflamed UC	TNFRSF13B	-1.66334	2.38e-59	8.98e-57
Ileum, Non-inflamed UC	IRF8	0.42957	2.76e-55	1.04e-52
Ileum, Non-inflamed UC	CD4	-0.780681	4.84e-55	1.83e-52
Ileum, Non-inflamed UC	FAS	-0.708333	9.63e-54	3.63e-51
Ileum, Non-inflamed UC	MDM2	-0.422568	6.47e-48	2.44e-45
Ileum, Non-inflamed UC	VCAN	-0.62339	4.74e-44	1.79e-41
Ileum, Non-inflamed UC	KLRD1	0.903613	2.53e-43	9.52e-41
Ileum, Non-inflamed UC	MPEG1	-0.313562	3.65e-43	1.37e-40
Ileum, Non-inflamed UC	SPIB	-1.38319	5.81e-43	2.19e-40
Ileum, Non-inflamed UC	SLAMF1	-0.709426	6.79e-43	2.56e-40
Ileum, Non-inflamed UC	APCDD1	-1.08918	2.85e-42	1.07e-39
Ileum, Non-inflamed UC	PPP1R1B	-0.359056	3.25e-42	1.22e-39
Ileum, Non-inflamed UC	VWF	-0.714024	2.49e-41	9.4e-39
Ileum, Non-inflamed UC	CHGA	0.485838	2.21e-40	8.35e-38
Ileum, Non-inflamed UC	CFB	-0.567613	3.53e-39	1.33e-36
Ileum, Non-inflamed UC	CCL5	0.448403	3.32e-35	1.25e-32
Ileum, Non-inflamed UC	PDPN	-1.10577	5.75e-35	2.17e-32
Ileum, Non-inflamed UC	TNC	0.442751	7.49e-35	2.82e-32
Ileum, Non-inflamed UC	CD8A	0.60112	1.02e-31	3.83e-29
Ileum, Non-inflamed UC	COL5A2	-0.420989	5.25e-31	1.98e-28
Ileum, Non-inflamed UC	CD3D	-0.454773	1e-29	3.77e-27
Ileum, Non-inflamed UC	LILRB2	-0.827998	2.46e-29	9.27e-27
Ileum, Non-inflamed UC	PPARG	-0.447032	3.13e-29	1.18e-26
Ileum, Non-inflamed UC	MAMDC2	0.607785	5.41e-28	2.04e-25
Ileum, Non-inflamed UC	AIF1	-0.361401	4.83e-26	1.82e-23
Ileum, Non-inflamed UC	TFPI	0.381868	3.33e-25	1.25e-22
Ileum, Non-inflamed UC	KCNMA1	-0.385461	1.14e-23	4.29e-21
Ileum, Non-inflamed UC	CD93	-0.542166	7.98e-23	3.01e-20
Ileum, Non-inflamed UC	CCR2	-0.838892	1.41e-22	5.31e-20
Ileum, Non-inflamed UC	PROX1	0.502439	2.65e-22	1e-19
Ileum, Non-inflamed UC	C1orf162	-0.688081	6.13e-22	2.31e-19
Ileum, Non-inflamed UC	EDNRB	0.489709	3.54e-21	1.33e-18
Ileum, Non-inflamed UC	CD3E	-0.424367	1.64e-20	6.16e-18
Ileum, Non-inflamed UC	CD163	-0.66777	1.94e-20	7.33e-18
Ileum, Non-inflamed UC	IGF1	-0.535947	2.7e-19	1.02e-16
Ileum, Non-inflamed UC	SPI1	-0.612546	3.31e-19	1.25e-16
Ileum, Non-inflamed UC	CD69	-0.642998	3.26e-18	1.23e-15
Ileum, Non-inflamed UC	PDGFRB	-0.37747	2e-17	7.55e-15
Ileum, Non-inflamed UC	TCIM	-0.303299	2.37e-17	8.95e-15
Ileum, Non-inflamed UC	IGSF6	-0.591086	3.51e-17	1.32e-14
Ileum, Non-inflamed UC	CAV1	-0.533789	2.4e-16	9.06e-14
Ileum, Non-inflamed UC	GCG	0.427831	4.45e-16	1.68e-13
Ileum, Non-inflamed UC	GZMA	0.559492	6.04e-16	2.28e-13
Ileum, Non-inflamed UC	CD34	-0.457624	1.09e-15	4.1e-13
Ileum, Non-inflamed UC	LIF	-0.475877	6.77e-15	2.55e-12
Ileum, Non-inflamed UC	GEM	-0.538509	1.09e-14	4.11e-12
Ileum, Non-inflamed UC	MKI67	-0.218488	1.48e-14	5.57e-12
Ileum, Non-inflamed UC	KLRB1	-0.392187	6.44e-14	2.43e-11
Ileum, Non-inflamed UC	CSF2RA	-0.576438	2.5e-13	9.41e-11
Ileum, Non-inflamed UC	DNASE1L3	-0.279266	1.66e-11	6.27e-09
Ileum, Non-inflamed UC	LYVE1	0.47203	4.25e-11	1.6e-08
Ileum, Non-inflamed UC	CRISPLD2	0.217668	6e-11	2.26e-08
Ileum, Non-inflamed UC	BCL2L11	-0.348092	8.16e-11	3.07e-08
Ileum, Non-inflamed UC	FBN1	-0.229687	5.95e-10	2.24e-07
Ileum, Non-inflamed UC	SMYD2	0.305435	8.03e-10	3.03e-07
Ileum, Non-inflamed UC	CDK1	-0.338973	2.09e-09	7.88e-07
Ileum, Non-inflamed UC	KLRC1	0.401774	1.31e-08	4.93e-06
Ileum, Non-inflamed UC	EGFL7	0.23659	2.03e-07	7.67e-05
Ileum, Non-inflamed UC	MEST	0.318296	5.63e-07	0.000212329
Ileum, Non-inflamed UC	ADGRL4	-0.337682	2.3e-06	0.000867451
Ileum, Non-inflamed UC	SH2D3C	-0.308908	5.46e-06	0.00205901
Ileum, Non-inflamed UC	TOP2A	-0.256251	1.44e-05	0.00543718
Ileum, Non-inflamed UC	CPA3	-0.413198	1.55e-05	0.00583533
Ileum, Non-inflamed UC	VWA5A	0.181035	2.7e-05	0.0101872
Ileum, Non-inflamed UC	GLIPR1	-0.196185	3.92e-05	0.0147753
Ileum, Non-inflamed UC	CD247	-0.13927	6.83e-05	0.0257365
Ileum, Non-inflamed UC	EDN1	-0.241067	0.000182683	0.0688714
Ileum, Non-inflamed UC	CLEC14A	0.170434	0.000232551	0.0876717
Ileum, Non-inflamed UC	PDGFRA	-0.121187	0.000600384	0.226345
Ileum, Non-inflamed UC	UBE2C	-0.204878	0.0022075	0.832229
Ileum, Non-inflamed UC	ADH1C	-0.16102	0.00428084	1
Ileum, Non-inflamed UC	ECSCR	-0.176865	0.00429424	1
Ileum, Non-inflamed UC	CXCL6	0.161757	0.0058008	1
Ileum, Non-inflamed UC	MS4A4A	-0.132241	0.00658065	1
Rectum, Non-inflamed UC	ANPEP	-4.69491	0	0
Rectum, Non-inflamed UC	SMIM24	-4.04059	0	0
Rectum, Non-inflamed UC	PTPRC	0.860694	0	0
Rectum, Non-inflamed UC	CXCR4	2.28764	0	0
Rectum, Non-inflamed UC	IL7R	1.28342	0	0
Rectum, Non-inflamed UC	DPEP1	-6.95675	0	0
Rectum, Non-inflamed UC	EHF	0.566538	0	0
Rectum, Non-inflamed UC	MS4A1	1.36705	0	0
Rectum, Non-inflamed UC	TRAC	0.906975	0	0
Rectum, Non-inflamed UC	COL17A1	-1.30668	0	0
Rectum, Non-inflamed UC	ACE2	-5.23792	0	0
Rectum, Non-inflamed UC	BANK1	1.60518	0	0
Rectum, Non-inflamed UC	GPX2	0.830001	0	0
Rectum, Non-inflamed UC	ACTG2	0.909439	0	0
Rectum, Non-inflamed UC	CYTIP	0.793748	0	0
Rectum, Non-inflamed UC	ADAMTS1	1.27576	0	0
Rectum, Non-inflamed UC	CNN1	1.20193	0	0
Rectum, Non-inflamed UC	CYP3A4	-8.59644	0	0
Rectum, Non-inflamed UC	SELL	1.69717	0	0
Rectum, Non-inflamed UC	MALL	-0.75702	1.34e-305	5.07e-303
Rectum, Non-inflamed UC	C15orf48	0.480515	1.46e-281	5.51e-279
Rectum, Non-inflamed UC	C5orf46	-3.52225	1.14e-273	4.31e-271
Rectum, Non-inflamed UC	CD28	1.27792	5.54e-269	2.09e-266
Rectum, Non-inflamed UC	AHSP	-3.29747	2.46e-244	9.27e-242
Rectum, Non-inflamed UC	FCN1	2.2221	2.64e-241	9.94e-239
Rectum, Non-inflamed UC	KRT20	-0.238208	6.41e-236	2.42e-233
Rectum, Non-inflamed UC	CD2	0.789198	5.71e-226	2.15e-223
Rectum, Non-inflamed UC	FBLN1	0.773772	1.66e-213	6.28e-211
Rectum, Non-inflamed UC	MPEG1	0.588403	4.65e-209	1.75e-206
Rectum, Non-inflamed UC	SERPINB9	0.79133	3.37e-202	1.27e-199
Rectum, Non-inflamed UC	CLCA1	-0.468263	1.06e-195	4.01e-193
Rectum, Non-inflamed UC	TBX3	-1.403	1.49e-190	5.64e-188
Rectum, Non-inflamed UC	CCR7	1.21288	6.94e-188	2.62e-185
Rectum, Non-inflamed UC	KLRB1	0.991761	1.13e-185	4.24e-183
Rectum, Non-inflamed UC	GPR183	1.07782	2.44e-185	9.19e-183
Rectum, Non-inflamed UC	CAVIN1	0.637854	5.17e-171	1.95e-168
Rectum, Non-inflamed UC	ACTA2	0.513359	8.84e-167	3.33e-164
Rectum, Non-inflamed UC	BASP1	0.895486	9.25e-164	3.49e-161
Rectum, Non-inflamed UC	DES	1.08146	2.53e-154	9.52e-152
Rectum, Non-inflamed UC	CD79A	0.575619	8.84e-150	3.33e-147
Rectum, Non-inflamed UC	MLPH	-0.725665	3.71e-149	1.4e-146
Rectum, Non-inflamed UC	CD83	0.95365	2.43e-148	9.18e-146
Rectum, Non-inflamed UC	CAPN8	-0.812626	4.06e-148	1.53e-145
Rectum, Non-inflamed UC	HLA-DQB2	1.33079	2.66e-141	1e-138
Rectum, Non-inflamed UC	CD19	0.83917	7.17e-141	2.7e-138
Rectum, Non-inflamed UC	PMP22	-0.738666	1.21e-137	4.55e-135
Rectum, Non-inflamed UC	MYC	0.766459	2.42e-134	9.13e-132
Rectum, Non-inflamed UC	CD3D	0.687621	1.26e-133	4.75e-131
Rectum, Non-inflamed UC	GATM	-1.72167	4.33e-130	1.63e-127
Rectum, Non-inflamed UC	ADAM28	0.557226	1.21e-127	4.57e-125
Rectum, Non-inflamed UC	MDM2	-0.603607	6.26e-120	2.36e-117
Rectum, Non-inflamed UC	FGL2	0.50688	2.37e-117	8.92e-115
Rectum, Non-inflamed UC	TMC5	-0.810149	1.1e-116	4.16e-114
Rectum, Non-inflamed UC	CFTR	0.39136	1.55e-116	5.85e-114
Rectum, Non-inflamed UC	CXCL6	-2.2702	1.04e-114	3.91e-112
Rectum, Non-inflamed UC	CHGA	0.805867	2.91e-106	1.1e-103
Rectum, Non-inflamed UC	CXCL9	1.17933	2.11e-97	7.94e-95
Rectum, Non-inflamed UC	HMGCS2	-0.730527	7.65e-94	2.88e-91
Rectum, Non-inflamed UC	ERBB2	-0.999643	9.46e-94	3.57e-91
Rectum, Non-inflamed UC	CD3E	0.65855	2.4e-90	9.07e-88
Rectum, Non-inflamed UC	MYLK	0.388347	2.37e-87	8.92e-85
Rectum, Non-inflamed UC	CA4	0.423206	3.25e-82	1.22e-79
Rectum, Non-inflamed UC	MYH11	0.265456	5.02e-82	1.89e-79
Rectum, Non-inflamed UC	DST	-0.382582	3.24e-77	1.22e-74
Rectum, Non-inflamed UC	NPDC1	0.49096	2.28e-75	8.61e-73
Rectum, Non-inflamed UC	TCIM	0.422472	8.36e-74	3.15e-71
Rectum, Non-inflamed UC	CD69	0.857267	6.39e-73	2.41e-70
Rectum, Non-inflamed UC	NTN4	-0.790855	2.49e-62	9.38e-60
Rectum, Non-inflamed UC	LYVE1	1.11062	8.94e-62	3.37e-59
Rectum, Non-inflamed UC	PPARG	-0.610674	4.29e-60	1.62e-57
Rectum, Non-inflamed UC	PRDM1	0.351573	8.43e-60	3.18e-57
Rectum, Non-inflamed UC	VCAN	0.482703	3.69e-59	1.39e-56
Rectum, Non-inflamed UC	SLC26A2	0.333962	5.72e-59	2.16e-56
Rectum, Non-inflamed UC	GCG	0.78685	3.81e-58	1.43e-55
Rectum, Non-inflamed UC	CD4	0.518231	2.36e-57	8.9e-55
Rectum, Non-inflamed UC	ALDH1A3	-1.05431	3.24e-56	1.22e-53
Rectum, Non-inflamed UC	CFB	-0.600119	5.77e-55	2.17e-52
Rectum, Non-inflamed UC	EDN1	-0.903311	2.89e-54	1.09e-51
Rectum, Non-inflamed UC	CTLA4	0.766136	1.41e-53	5.33e-51
Rectum, Non-inflamed UC	PLA2G7	0.657012	1.32e-52	4.98e-50
Rectum, Non-inflamed UC	ADH1C	-0.903625	2.07e-51	7.81e-49
Rectum, Non-inflamed UC	C1orf162	0.711615	2.76e-51	1.04e-48
Rectum, Non-inflamed UC	GLIPR1	0.567109	1.86e-50	7.02e-48
Rectum, Non-inflamed UC	PCNA	0.322698	5.4e-48	2.04e-45
Rectum, Non-inflamed UC	GPRC5A	-0.478079	1.81e-46	6.81e-44
Rectum, Non-inflamed UC	LILRB2	0.657628	2.03e-43	7.64e-41
Rectum, Non-inflamed UC	VWF	-0.65134	9.28e-43	3.5e-40
Rectum, Non-inflamed UC	MCF2L	-0.399842	1.99e-41	7.51e-39
Rectum, Non-inflamed UC	MZB1	-0.259204	1.45e-40	5.47e-38
Rectum, Non-inflamed UC	CCL19	0.606621	3.48e-39	1.31e-36
Rectum, Non-inflamed UC	DNASE1L3	0.397113	6.52e-39	2.46e-36
Rectum, Non-inflamed UC	SPIB	0.677614	1.9e-37	7.17e-35
Rectum, Non-inflamed UC	CLEC14A	-0.867658	9.44e-37	3.56e-34
Rectum, Non-inflamed UC	MMRN1	0.86423	6.82e-36	2.57e-33
Rectum, Non-inflamed UC	TCF4	0.457074	1.33e-35	5.03e-33
Rectum, Non-inflamed UC	CSF2RA	0.613204	9.33e-33	3.52e-30
Rectum, Non-inflamed UC	SMYD2	-0.633215	3.95e-32	1.49e-29
Rectum, Non-inflamed UC	VWA5A	-0.45709	3.63e-31	1.37e-28
Rectum, Non-inflamed UC	PPP1R1B	0.202072	5.4e-30	2.04e-27
Rectum, Non-inflamed UC	RTKN2	-0.681529	1.59e-29	6.01e-27
Rectum, Non-inflamed UC	GEM	0.561594	5.83e-28	2.2e-25
Rectum, Non-inflamed UC	PLCG2	0.250339	8.07e-28	3.04e-25
Rectum, Non-inflamed UC	MFAP5	0.657551	1.74e-27	6.56e-25
Rectum, Non-inflamed UC	CD27	0.518203	3.12e-27	1.18e-24
Rectum, Non-inflamed UC	AIF1	0.289036	4.96e-27	1.87e-24
Rectum, Non-inflamed UC	BCL2L11	-0.531307	1.11e-26	4.18e-24
Rectum, Non-inflamed UC	GNG11	0.60406	1.54e-26	5.82e-24
Rectum, Non-inflamed UC	MKI67	0.262021	2.58e-26	9.74e-24
Rectum, Non-inflamed UC	APCDD1	0.502769	5.81e-26	2.19e-23
Rectum, Non-inflamed UC	MEST	-0.766398	9.53e-26	3.59e-23
Rectum, Non-inflamed UC	AQP8	0.362286	1.44e-24	5.44e-22
Rectum, Non-inflamed UC	PTGDS	-0.539178	1.16e-23	4.36e-21
Rectum, Non-inflamed UC	MEF2C	0.397846	2.35e-22	8.88e-20
Rectum, Non-inflamed UC	FHL2	-0.313758	3.6e-22	1.36e-19
Rectum, Non-inflamed UC	AGR3	-0.342617	7.07e-22	2.67e-19
Rectum, Non-inflamed UC	FAS	-0.362334	1.34e-21	5.07e-19
Rectum, Non-inflamed UC	DERL3	-0.574229	2.11e-21	7.95e-19
Rectum, Non-inflamed UC	SLC26A3	0.143766	3.23e-21	1.22e-18
Rectum, Non-inflamed UC	PDGFRB	0.315292	6.76e-21	2.55e-18
Rectum, Non-inflamed UC	MNDA	0.531187	1.45e-18	5.47e-16
Rectum, Non-inflamed UC	EPCAM	0.154785	7.09e-18	2.67e-15
Rectum, Non-inflamed UC	LGR5	-0.607875	1.58e-16	5.96e-14
Rectum, Non-inflamed UC	FBN1	-0.273088	2.43e-16	9.16e-14
Rectum, Non-inflamed UC	MS4A6A	0.180757	3.27e-16	1.23e-13
Rectum, Non-inflamed UC	ADGRL4	-0.546941	4.15e-16	1.57e-13
Rectum, Non-inflamed UC	CXCL2	-0.313374	7.88e-16	2.97e-13
Rectum, Non-inflamed UC	TNC	0.17589	1.32e-15	4.97e-13
Rectum, Non-inflamed UC	KCNMA1	-0.272472	1.5e-15	5.64e-13
Rectum, Non-inflamed UC	SEMA3C	-0.36389	3.02e-15	1.14e-12
Rectum, Non-inflamed UC	CCR2	0.457393	6.7e-15	2.52e-12
Rectum, Non-inflamed UC	SLAMF7	0.139178	1.83e-13	6.89e-11
Rectum, Non-inflamed UC	IGF1	-0.385028	2.41e-13	9.07e-11
Rectum, Non-inflamed UC	EGFL7	-0.379476	2.44e-13	9.21e-11
Rectum, Non-inflamed UC	IL1R2	0.415387	3.85e-13	1.45e-10
Rectum, Non-inflamed UC	LIF	-0.338123	1.43e-11	5.39e-09
Rectum, Non-inflamed UC	MMRN2	-0.352435	1.97e-11	7.41e-09
Rectum, Non-inflamed UC	SPI1	0.297655	7.7e-10	2.9e-07
Rectum, Non-inflamed UC	GZMA	-0.326966	8.1e-10	3.05e-07
Rectum, Non-inflamed UC	PTN	0.374405	8.92e-10	3.36e-07
Rectum, Non-inflamed UC	KIT	0.347452	3.07e-09	1.16e-06
Rectum, Non-inflamed UC	CPA3	0.440234	9.08e-09	3.42e-06
Rectum, Non-inflamed UC	CAV1	0.259714	4.6e-08	1.73e-05
Rectum, Non-inflamed UC	FKBP11	-0.213801	9.7e-08	3.66e-05
Rectum, Non-inflamed UC	CD34	0.257081	3.19e-07	0.000120099
Rectum, Non-inflamed UC	RAPGEF3	-0.279746	4.4e-07	0.000166028
Rectum, Non-inflamed UC	CDK1	0.212161	1.43e-06	0.000538961
Rectum, Non-inflamed UC	PDPN	-0.30419	2.9e-06	0.0010924
Rectum, Non-inflamed UC	TCL1A	-0.209936	3.3e-06	0.00124485
Rectum, Non-inflamed UC	TNFRSF17	-0.177697	4.53e-06	0.00170602
Rectum, Non-inflamed UC	IRF8	-0.122565	6.86e-06	0.00258724
Rectum, Non-inflamed UC	MRC1	-0.291984	1.23e-05	0.00462324
Rectum, Non-inflamed UC	PDGFRA	0.112628	4.12e-05	0.0155366
Rectum, Non-inflamed UC	HEPACAM2	-0.120513	0.000110857	0.041793
Rectum, Non-inflamed UC	THY1	-0.174018	0.000131123	0.0494336
Rectum, Non-inflamed UC	TNFRSF13B	0.187295	0.000194766	0.0734267
Rectum, Non-inflamed UC	UBE2C	-0.18469	0.00246363	0.928789
Rectum, Non-inflamed UC	CCL5	-0.150049	0.00273714	1
Rectum, Non-inflamed UC	ECSCR	-0.174674	0.00315051	1
Rectum, Non-inflamed UC	TOP2A	0.117801	0.00622948	1
Rectum, Non-inflamed UC	GATA2	-0.156615	0.00948446	1
Rectum, Inflamed CD	ANPEP	-2.6499	0	0
Rectum, Inflamed CD	MZB1	1.11429	0	0
Rectum, Inflamed CD	SLC26A2	-3.46712	0	0
Rectum, Inflamed CD	TENT5C	0.871786	0	0
Rectum, Inflamed CD	GPRC5A	1.66071	0	0
Rectum, Inflamed CD	PRDM1	1.0365	0	0
Rectum, Inflamed CD	MLPH	1.10583	0	0
Rectum, Inflamed CD	CAPN8	1.12528	0	0
Rectum, Inflamed CD	SMIM24	-1.3217	0	0
Rectum, Inflamed CD	DPEP1	-3.77108	0	0
Rectum, Inflamed CD	CA4	1.16241	0	0
Rectum, Inflamed CD	CXCL2	1.28424	0	0
Rectum, Inflamed CD	ACE2	-3.34421	0	0
Rectum, Inflamed CD	FHL2	1.19101	0	0
Rectum, Inflamed CD	HMGCS2	-3.54254	0	0
Rectum, Inflamed CD	DERL3	1.6067	1.57e-289	5.94e-287
Rectum, Inflamed CD	PMP22	-1.5863	3.01e-238	1.14e-235
Rectum, Inflamed CD	SERPINB3	2.9053	7.25e-231	2.73e-228
Rectum, Inflamed CD	MS4A1	-1.82904	5.78e-208	2.18e-205
Rectum, Inflamed CD	CYP3A4	-4.70547	1.34e-202	5.05e-200
Rectum, Inflamed CD	CD14	1.05581	1.1e-193	4.14e-191
Rectum, Inflamed CD	DMBT1	0.816976	9.64e-193	3.63e-190
Rectum, Inflamed CD	CD163	1.44013	4.75e-188	1.79e-185
Rectum, Inflamed CD	CFB	0.930189	1.71e-186	6.45e-184
Rectum, Inflamed CD	TNFRSF17	0.932978	1.27e-185	4.79e-183
Rectum, Inflamed CD	DES	-1.95879	1.18e-152	4.45e-150
Rectum, Inflamed CD	TMC5	0.776411	9.52e-148	3.59e-145
Rectum, Inflamed CD	MYH11	-1.36951	4.02e-145	1.52e-142
Rectum, Inflamed CD	TRAC	-0.884557	1.04e-137	3.92e-135
Rectum, Inflamed CD	PECAM1	0.725765	6.14e-134	2.31e-131
Rectum, Inflamed CD	COL17A1	0.524877	1.92e-126	7.24e-124
Rectum, Inflamed CD	AQP8	-3.82726	5.54e-126	2.09e-123
Rectum, Inflamed CD	RAPGEF3	1.05405	2.86e-121	1.08e-118
Rectum, Inflamed CD	BANK1	-1.40825	8.25e-118	3.11e-115
Rectum, Inflamed CD	MDM2	0.603342	1.32e-116	4.98e-114
Rectum, Inflamed CD	CNN1	-1.52101	1.65e-112	6.23e-110
Rectum, Inflamed CD	SLAMF7	0.564503	9.34e-112	3.52e-109
Rectum, Inflamed CD	CHGA	-2.06473	7.81e-105	2.94e-102
Rectum, Inflamed CD	CXCR4	-1.19252	1.21e-102	4.55e-100
Rectum, Inflamed CD	IL7R	-0.960753	3.51e-97	1.32e-94
Rectum, Inflamed CD	MRC1	1.21407	2.86e-95	1.08e-92
Rectum, Inflamed CD	C15orf48	-0.455951	6.17e-94	2.33e-91
Rectum, Inflamed CD	FBLN1	-1.02452	6.18e-93	2.33e-90
Rectum, Inflamed CD	PCNA	-0.78233	1.39e-87	5.26e-85
Rectum, Inflamed CD	HEPACAM2	-0.736479	5.62e-84	2.12e-81
Rectum, Inflamed CD	IL1RL1	1.19902	5.61e-83	2.12e-80
Rectum, Inflamed CD	ADH1C	-1.84379	9.88e-80	3.72e-77
Rectum, Inflamed CD	MALL	0.377416	1.51e-78	5.68e-76
Rectum, Inflamed CD	MS4A2	0.926541	5.3e-78	2e-75
Rectum, Inflamed CD	PDPN	1.06877	1.49e-76	5.63e-74
Rectum, Inflamed CD	AIF1	0.587404	2.78e-76	1.05e-73
Rectum, Inflamed CD	RND1	1.42505	1.87e-75	7.06e-73
Rectum, Inflamed CD	CRISPLD2	0.608176	2.71e-74	1.02e-71
Rectum, Inflamed CD	EHF	-0.390495	1.63e-73	6.16e-71
Rectum, Inflamed CD	ACTA2	-0.741306	5.64e-73	2.13e-70
Rectum, Inflamed CD	MYLK	-0.608456	2.57e-72	9.69e-70
Rectum, Inflamed CD	ACTG2	-0.724532	3.69e-72	1.39e-69
Rectum, Inflamed CD	FCGR1A	1.18598	4.8e-71	1.81e-68
Rectum, Inflamed CD	CD2	-0.817148	7.74e-69	2.92e-66
Rectum, Inflamed CD	PLCG2	0.51408	4.97e-68	1.88e-65
Rectum, Inflamed CD	CCL5	-1.11188	3e-66	1.13e-63
Rectum, Inflamed CD	PPP1R1B	-0.521887	1.52e-65	5.72e-63
Rectum, Inflamed CD	LILRB2	0.886957	1.22e-60	4.62e-58
Rectum, Inflamed CD	VWA5A	0.652134	1.35e-58	5.09e-56
Rectum, Inflamed CD	ADAM28	0.625907	1.6e-58	6.02e-56
Rectum, Inflamed CD	CCL19	-1.60185	3.44e-55	1.3e-52
Rectum, Inflamed CD	FKBP11	0.624134	6.24e-54	2.35e-51
Rectum, Inflamed CD	SPI1	0.821569	6.62e-53	2.49e-50
Rectum, Inflamed CD	MKI67	-0.644969	3e-52	1.13e-49
Rectum, Inflamed CD	VWF	0.691001	6.14e-51	2.31e-48
Rectum, Inflamed CD	KLRB1	-1.02294	7.04e-51	2.65e-48
Rectum, Inflamed CD	SPIB	-1.91951	1.03e-48	3.87e-46
Rectum, Inflamed CD	CXCL10	1.08859	5.67e-48	2.14e-45
Rectum, Inflamed CD	GPX2	-0.43826	1.74e-45	6.55e-43
Rectum, Inflamed CD	GATM	-1.11737	1.11e-44	4.17e-42
Rectum, Inflamed CD	GCG	-1.63704	2.66e-44	1e-41
Rectum, Inflamed CD	CPA3	0.738254	4e-44	1.51e-41
Rectum, Inflamed CD	CXCL6	0.828931	1.27e-41	4.79e-39
Rectum, Inflamed CD	CD8A	-1.23855	9.27e-41	3.49e-38
Rectum, Inflamed CD	SELL	-1.35233	3.75e-39	1.41e-36
Rectum, Inflamed CD	CD3E	-0.747192	3.01e-38	1.14e-35
Rectum, Inflamed CD	GATA2	0.753714	6.12e-38	2.31e-35
Rectum, Inflamed CD	CYTIP	0.350236	5.37e-37	2.03e-34
Rectum, Inflamed CD	CTSK	0.481651	1.91e-36	7.21e-34
Rectum, Inflamed CD	THY1	0.5877	2.53e-36	9.53e-34
Rectum, Inflamed CD	LGR5	-1.13403	2.2e-35	8.29e-33
Rectum, Inflamed CD	CD79A	0.339513	4.31e-35	1.63e-32
Rectum, Inflamed CD	MAMDC2	-1.14025	9.99e-35	3.76e-32
Rectum, Inflamed CD	EPCAM	-0.13763	1.37e-34	5.16e-32
Rectum, Inflamed CD	PDGFRA	0.393454	2.18e-34	8.22e-32
Rectum, Inflamed CD	CD3D	-0.577417	6.28e-34	2.37e-31
Rectum, Inflamed CD	PROX1	-1.0107	6.62e-34	2.5e-31
Rectum, Inflamed CD	ERBB2	-0.693176	4.05e-33	1.53e-30
Rectum, Inflamed CD	CTLA4	0.729156	7.31e-32	2.76e-29
Rectum, Inflamed CD	CD93	0.548107	3.74e-31	1.41e-28
Rectum, Inflamed CD	LYVE1	-1.64241	8.46e-31	3.19e-28
Rectum, Inflamed CD	C5orf46	0.557357	2.24e-30	8.44e-28
Rectum, Inflamed CD	TCIM	0.339073	4.45e-30	1.68e-27
Rectum, Inflamed CD	CFTR	-0.287703	7.5e-30	2.83e-27
Rectum, Inflamed CD	MMRN1	-1.46169	2.51e-29	9.47e-27
Rectum, Inflamed CD	AGR3	-0.507037	6.52e-29	2.46e-26
Rectum, Inflamed CD	IL2RA	0.856317	1.07e-28	4.04e-26
Rectum, Inflamed CD	LIF	0.558161	1.6e-28	6.02e-26
Rectum, Inflamed CD	PDGFRB	0.537073	3.76e-28	1.42e-25
Rectum, Inflamed CD	ARFGEF3	0.854699	1.56e-27	5.89e-25
Rectum, Inflamed CD	SLC18A2	0.808935	2.57e-27	9.68e-25
Rectum, Inflamed CD	MS4A4A	0.565155	3.09e-26	1.17e-23
Rectum, Inflamed CD	TOP2A	-0.780919	2.22e-25	8.35e-23
Rectum, Inflamed CD	FBN1	0.318953	8.19e-24	3.09e-21
Rectum, Inflamed CD	MNDA	0.748578	1.29e-23	4.85e-21
Rectum, Inflamed CD	HAVCR2	0.706669	1.85e-23	6.97e-21
Rectum, Inflamed CD	BCL2L11	0.503715	1.91e-23	7.2e-21
Rectum, Inflamed CD	TREM2	0.766349	2.47e-22	9.32e-20
Rectum, Inflamed CD	CD86	0.718507	2.29e-21	8.65e-19
Rectum, Inflamed CD	FGL2	-0.337667	2.21e-20	8.33e-18
Rectum, Inflamed CD	NPDC1	-0.379323	2.41e-20	9.1e-18
Rectum, Inflamed CD	CCR7	-0.712322	5.76e-20	2.17e-17
Rectum, Inflamed CD	EGFL7	0.460269	6.69e-20	2.52e-17
Rectum, Inflamed CD	IRF8	-0.307616	7.35e-19	2.77e-16
Rectum, Inflamed CD	TBX3	-0.428781	1.08e-18	4.06e-16
Rectum, Inflamed CD	VCAN	0.346357	1.31e-18	4.96e-16
Rectum, Inflamed CD	PCOLCE	0.653624	1.43e-18	5.39e-16
Rectum, Inflamed CD	EDNRB	-0.594584	1.89e-18	7.13e-16
Rectum, Inflamed CD	CAVIN1	-0.313205	5.97e-17	2.25e-14
Rectum, Inflamed CD	MS4A6A	0.275313	9.31e-17	3.51e-14
Rectum, Inflamed CD	CD19	-0.466272	1.39e-16	5.25e-14
Rectum, Inflamed CD	MYC	-0.402123	7.74e-16	2.92e-13
Rectum, Inflamed CD	TNFRSF13B	-0.696959	4.61e-15	1.74e-12
Rectum, Inflamed CD	AHSP	0.395561	1.68e-14	6.32e-12
Rectum, Inflamed CD	PTPRC	-0.15584	3.16e-14	1.19e-11
Rectum, Inflamed CD	SLAMF1	0.34069	8.89e-14	3.35e-11
Rectum, Inflamed CD	COL5A2	0.259334	1.37e-13	5.17e-11
Rectum, Inflamed CD	IGSF6	0.458077	1.56e-13	5.87e-11
Rectum, Inflamed CD	KIT	0.388225	2.92e-13	1.1e-10
Rectum, Inflamed CD	CAVIN2	-0.565197	3.41e-13	1.28e-10
Rectum, Inflamed CD	TNC	-0.265555	4.88e-12	1.84e-09
Rectum, Inflamed CD	CD28	-0.442736	1.04e-11	3.92e-09
Rectum, Inflamed CD	PLA2G7	0.399949	2.75e-11	1.04e-08
Rectum, Inflamed CD	IGF1	0.353588	5.92e-11	2.23e-08
Rectum, Inflamed CD	CCR2	0.446682	8.49e-11	3.2e-08
Rectum, Inflamed CD	TCF4	0.303159	8.88e-11	3.35e-08
Rectum, Inflamed CD	MCF2L	0.220883	1.56e-10	5.88e-08
Rectum, Inflamed CD	TFPI	-0.343015	2.13e-10	8.04e-08
Rectum, Inflamed CD	ALDH1A3	-0.466921	5.95e-10	2.24e-07
Rectum, Inflamed CD	CENPF	-0.476331	7.17e-10	2.7e-07
Rectum, Inflamed CD	PTGDS	-0.407837	7.49e-10	2.82e-07
Rectum, Inflamed CD	CD83	-0.301441	8.81e-10	3.32e-07
Rectum, Inflamed CD	MEF2C	0.341313	1.08e-09	4.06e-07
Rectum, Inflamed CD	SERPINB9	0.23898	1.81e-09	6.81e-07
Rectum, Inflamed CD	CDK1	-0.389384	1.87e-09	7.06e-07
Rectum, Inflamed CD	MET	0.478534	2.14e-09	8.08e-07
Rectum, Inflamed CD	IL3RA	0.427584	3.48e-09	1.31e-06
Rectum, Inflamed CD	CD247	0.280657	7.66e-09	2.89e-06
Rectum, Inflamed CD	PPARG	-0.232332	1.25e-08	4.7e-06
Rectum, Inflamed CD	SEMA3C	0.270142	1.99e-08	7.51e-06
Rectum, Inflamed CD	TCL1A	-0.386913	8.05e-08	3.04e-05
Rectum, Inflamed CD	GPR183	0.273925	1.82e-07	6.84e-05
Rectum, Inflamed CD	UBE2C	-0.374362	1.37e-06	0.000517865
Rectum, Inflamed CD	ECSCR	0.305259	1.65e-06	0.000622247
Rectum, Inflamed CD	GEM	0.307244	3.21e-06	0.00120982
Rectum, Inflamed CD	ADGRL4	0.302663	7.05e-06	0.0026572
Rectum, Inflamed CD	CD27	0.278699	2.49e-05	0.00938799
Rectum, Inflamed CD	CSF2RA	0.332259	6.31e-05	0.0238029
Rectum, Inflamed CD	APCDD1	0.251321	8.41e-05	0.0317017
Rectum, Inflamed CD	CLEC14A	0.293113	0.000215303	0.0811691
Rectum, Inflamed CD	CD69	-0.242281	0.000219223	0.082647
Rectum, Inflamed CD	NTN4	0.174401	0.000376755	0.142037
Rectum, Inflamed CD	RTKN2	0.218369	0.000379414	0.143039
Rectum, Inflamed CD	CXCL9	0.280381	0.00181295	0.683484
Rectum, Inflamed CD	MEST	-0.243534	0.00188461	0.710497
Rectum, Inflamed CD	MPEG1	0.111527	0.00200616	0.756322
Rectum, Inflamed CD	GLIPR1	-0.159379	0.00362184	1
Rectum, Inflamed CD	CD34	-0.19289	0.00408277	1
Rectum, Inflamed CD	CLEC10A	0.171889	0.00917144	1
Rectum, Inflamed UC	ANPEP	-2.68027	0	0
Rectum, Inflamed UC	CLCA1	-0.851938	0	0
Rectum, Inflamed UC	SMIM24	-2.32455	0	0
Rectum, Inflamed UC	TENT5C	1.11284	0	0
Rectum, Inflamed UC	MZB1	1.08582	0	0
Rectum, Inflamed UC	DPEP1	-4.57849	0	0
Rectum, Inflamed UC	DMBT1	-2.69898	0	0
Rectum, Inflamed UC	SLAMF7	1.27777	0	0
Rectum, Inflamed UC	CD79A	1.39034	0	0
Rectum, Inflamed UC	CAPN8	1.13291	0	0
Rectum, Inflamed UC	PRDM1	0.823988	0	0
Rectum, Inflamed UC	CA4	1.13557	0	0
Rectum, Inflamed UC	ACE2	-3.0863	0	0
Rectum, Inflamed UC	PMP22	-1.33993	0	0
Rectum, Inflamed UC	TNFRSF17	1.3081	0	0
Rectum, Inflamed UC	CYP3A4	-5.92072	0	0
Rectum, Inflamed UC	AQP8	1.71858	0	0
Rectum, Inflamed UC	TMC5	-1.12171	3.54e-264	1.33e-261
Rectum, Inflamed UC	GPRC5A	0.727093	3.07e-225	1.16e-222
Rectum, Inflamed UC	PLCG2	0.653957	3e-223	1.13e-220
Rectum, Inflamed UC	TBX3	-1.23655	3.14e-222	1.18e-219
Rectum, Inflamed UC	MDM2	0.60768	2.84e-221	1.07e-218
Rectum, Inflamed UC	FKBP11	0.92171	2.43e-219	9.14e-217
Rectum, Inflamed UC	HEPACAM2	-0.698076	4.62e-190	1.74e-187
Rectum, Inflamed UC	CD19	0.948494	3.42e-186	1.29e-183
Rectum, Inflamed UC	CHGA	-1.60924	1.91e-175	7.21e-173
Rectum, Inflamed UC	COL5A2	0.693274	3.12e-168	1.18e-165
Rectum, Inflamed UC	IL7R	-0.737785	3.75e-164	1.41e-161
Rectum, Inflamed UC	MS4A1	0.75689	2.18e-161	8.22e-159
Rectum, Inflamed UC	DPT	1.46894	4.15e-155	1.57e-152
Rectum, Inflamed UC	GATM	-1.45905	1.73e-145	6.54e-143
Rectum, Inflamed UC	PLA2G7	1.00635	4e-138	1.51e-135
Rectum, Inflamed UC	DERL3	0.956491	6.12e-131	2.31e-128
Rectum, Inflamed UC	PECAM1	0.540726	7.79e-131	2.94e-128
Rectum, Inflamed UC	MPEG1	0.449698	1.23e-127	4.62e-125
Rectum, Inflamed UC	CTSK	0.704647	3.1e-127	1.17e-124
Rectum, Inflamed UC	THY1	0.780771	1.54e-123	5.81e-121
Rectum, Inflamed UC	SLC26A3	0.737974	3.68e-123	1.39e-120
Rectum, Inflamed UC	CD14	0.655505	2.13e-122	8.01e-120
Rectum, Inflamed UC	CD83	0.804755	5.91e-115	2.23e-112
Rectum, Inflamed UC	AGR3	-0.653253	9.77e-89	3.68e-86
Rectum, Inflamed UC	C5orf46	-0.997854	7.1e-88	2.68e-85
Rectum, Inflamed UC	ALDH1A3	-1.08332	6.46e-79	2.43e-76
Rectum, Inflamed UC	PTGDS	0.537123	3.25e-76	1.22e-73
Rectum, Inflamed UC	PTPRC	0.285927	1.02e-69	3.86e-67
Rectum, Inflamed UC	TNFRSF13B	0.84905	6.66e-69	2.51e-66
Rectum, Inflamed UC	GCG	-1.25145	7.99e-68	3.01e-65
Rectum, Inflamed UC	CD27	0.763698	9.04e-67	3.41e-64
Rectum, Inflamed UC	CAVIN1	0.405168	1.07e-66	4.02e-64
Rectum, Inflamed UC	SEMA3C	0.587047	3.95e-64	1.49e-61
Rectum, Inflamed UC	HLA-DQB2	-1.28405	8.97e-62	3.38e-59
Rectum, Inflamed UC	EHF	0.238723	3.06e-61	1.15e-58
Rectum, Inflamed UC	MEF2C	0.606525	5.66e-61	2.14e-58
Rectum, Inflamed UC	DNASE1L3	0.463185	4.34e-60	1.63e-57
Rectum, Inflamed UC	CXCL2	0.477046	1.38e-56	5.19e-54
Rectum, Inflamed UC	MS4A6A	0.372971	1.96e-54	7.39e-52
Rectum, Inflamed UC	ADAMTS1	-0.542219	1.41e-52	5.31e-50
Rectum, Inflamed UC	VWF	0.482235	7.64e-51	2.88e-48
Rectum, Inflamed UC	ADH1C	-0.752678	8.31e-51	3.13e-48
Rectum, Inflamed UC	BANK1	0.372292	8.88e-51	3.35e-48
Rectum, Inflamed UC	COL17A1	0.290747	5.17e-48	1.95e-45
Rectum, Inflamed UC	CXCR4	-0.495921	7.74e-48	2.92e-45
Rectum, Inflamed UC	CFB	-0.442512	8.61e-43	3.24e-40
Rectum, Inflamed UC	HMGCS2	0.369478	6.43e-42	2.42e-39
Rectum, Inflamed UC	TCL1A	0.560134	2.04e-41	7.68e-39
Rectum, Inflamed UC	AIF1	0.314428	1.09e-39	4.12e-37
Rectum, Inflamed UC	FBLN1	0.317103	1.3e-38	4.9e-36
Rectum, Inflamed UC	MAMDC2	-0.758219	5.65e-38	2.13e-35
Rectum, Inflamed UC	HAVCR2	0.667362	4.37e-35	1.65e-32
Rectum, Inflamed UC	FGL2	0.264731	1.51e-34	5.68e-32
Rectum, Inflamed UC	MKI67	0.273376	1.18e-31	4.46e-29
Rectum, Inflamed UC	CRISPLD2	-0.352211	6.62e-30	2.5e-27
Rectum, Inflamed UC	LYVE1	-0.827527	1.77e-27	6.67e-25
Rectum, Inflamed UC	DST	-0.193471	4.3e-27	1.62e-24
Rectum, Inflamed UC	MYLK	0.189699	1.34e-26	5.04e-24
Rectum, Inflamed UC	MLPH	-0.21799	7.09e-24	2.67e-21
Rectum, Inflamed UC	CD34	0.395572	1.06e-22	4.01e-20
Rectum, Inflamed UC	VWA5A	-0.353864	2.01e-22	7.56e-20
Rectum, Inflamed UC	DES	0.133564	3.25e-22	1.22e-19
Rectum, Inflamed UC	CYTIP	0.197351	1.93e-21	7.28e-19
Rectum, Inflamed UC	MYC	-0.319313	3.01e-21	1.14e-18
Rectum, Inflamed UC	CCR7	-0.472859	1.46e-20	5.5e-18
Rectum, Inflamed UC	MYH11	0.258661	2.81e-20	1.06e-17
Rectum, Inflamed UC	CXCL6	-0.535872	1.45e-19	5.48e-17
Rectum, Inflamed UC	FBN1	0.227346	1.58e-18	5.95e-16
Rectum, Inflamed UC	KLRB1	-0.337132	3.24e-18	1.22e-15
Rectum, Inflamed UC	FHL2	-0.25192	1.23e-17	4.65e-15
Rectum, Inflamed UC	CD4	0.271326	3.49e-17	1.32e-14
Rectum, Inflamed UC	LGR5	-0.438921	3.5e-17	1.32e-14
Rectum, Inflamed UC	ERBB2	-0.295424	3.47e-16	1.31e-13
Rectum, Inflamed UC	MS4A4A	0.343917	4.49e-16	1.69e-13
Rectum, Inflamed UC	IGF1	0.326928	5.07e-16	1.91e-13
Rectum, Inflamed UC	CD69	-0.442918	5.67e-16	2.14e-13
Rectum, Inflamed UC	SPIB	0.361925	9.29e-16	3.5e-13
Rectum, Inflamed UC	TCIM	-0.152255	1.95e-15	7.37e-13
Rectum, Inflamed UC	VCAN	0.225695	2.75e-15	1.04e-12
Rectum, Inflamed UC	PCOLCE	0.459583	2.83e-15	1.07e-12
Rectum, Inflamed UC	CTLA4	0.355259	3.76e-15	1.42e-12
Rectum, Inflamed UC	TFPI	-0.25535	3.97e-15	1.5e-12
Rectum, Inflamed UC	LTBP2	0.440056	8.98e-15	3.38e-12
Rectum, Inflamed UC	BCL2L11	0.288258	1.07e-14	4.05e-12
Rectum, Inflamed UC	ACTA2	0.124736	2.94e-13	1.11e-10
Rectum, Inflamed UC	TCF4	0.243547	5.11e-13	1.93e-10
Rectum, Inflamed UC	PROX1	-0.334277	1.12e-12	4.22e-10
Rectum, Inflamed UC	ADAM28	0.163642	2.06e-12	7.76e-10
Rectum, Inflamed UC	PPARG	0.18998	2.41e-12	9.1e-10
Rectum, Inflamed UC	MS4A2	-0.346814	4.89e-12	1.84e-09
Rectum, Inflamed UC	KCNMA1	0.186439	8.07e-12	3.04e-09
Rectum, Inflamed UC	TRAC	-0.195586	1.07e-11	4.02e-09
Rectum, Inflamed UC	IRF8	-0.15273	2.26e-11	8.51e-09
Rectum, Inflamed UC	UBE2C	0.339722	3.59e-11	1.35e-08
Rectum, Inflamed UC	CD2	-0.195698	4.94e-11	1.86e-08
Rectum, Inflamed UC	FAS	0.194444	1.48e-10	5.58e-08
Rectum, Inflamed UC	CD93	0.228766	2.08e-10	7.86e-08
Rectum, Inflamed UC	MCF2L	-0.130149	3.07e-10	1.16e-07
Rectum, Inflamed UC	CD3E	-0.214907	3.86e-10	1.46e-07
Rectum, Inflamed UC	LIF	0.291694	1.2e-09	4.51e-07
Rectum, Inflamed UC	CCL19	0.238549	2.09e-09	7.88e-07
Rectum, Inflamed UC	SPI1	0.2636	2.22e-09	8.38e-07
Rectum, Inflamed UC	TOP2A	0.243601	1.1e-08	4.15e-06
Rectum, Inflamed UC	PDPN	0.298941	1.27e-08	4.8e-06
Rectum, Inflamed UC	MNDA	0.300181	2.78e-08	1.05e-05
Rectum, Inflamed UC	EPCAM	0.185096	3.18e-08	1.2e-05
Rectum, Inflamed UC	CXCL9	0.303168	3.63e-08	1.37e-05
Rectum, Inflamed UC	CD8A	0.248438	4.22e-08	1.59e-05
Rectum, Inflamed UC	CNN1	0.130258	5.74e-08	2.16e-05
Rectum, Inflamed UC	RTKN2	-0.259274	5.78e-08	2.18e-05
Rectum, Inflamed UC	SELL	0.268957	2.19e-07	8.26e-05
Rectum, Inflamed UC	MEST	-0.301692	3.71e-07	0.000139967
Rectum, Inflamed UC	CD28	-0.21667	4.61e-07	0.000173932
Rectum, Inflamed UC	CLEC14A	-0.252772	5.48e-07	0.000206556
Rectum, Inflamed UC	GEM	-0.258929	1.59e-06	0.000601096
Rectum, Inflamed UC	CSF2RA	0.247173	2.35e-06	0.000886435
Rectum, Inflamed UC	IL3RA	0.275229	2.67e-06	0.00100712
Rectum, Inflamed UC	BASP1	0.154131	5.8e-06	0.00218538
Rectum, Inflamed UC	CAVIN2	-0.201299	8.55e-06	0.0032223
Rectum, Inflamed UC	MMRN2	-0.205269	9.56e-06	0.00360388
Rectum, Inflamed UC	IGSF6	0.205657	1.44e-05	0.00541201
Rectum, Inflamed UC	NTN4	-0.139488	1.44e-05	0.00541537
Rectum, Inflamed UC	CD3D	-0.122875	2.47e-05	0.00931143
Rectum, Inflamed UC	CAV1	0.188474	5.59e-05	0.0210925
Rectum, Inflamed UC	PDGFRB	0.123316	0.000192367	0.0725224
Rectum, Inflamed UC	GATA2	-0.184108	0.000860202	0.324296
Rectum, Inflamed UC	GPR183	0.14406	0.00117407	0.442623
Rectum, Inflamed UC	AHSP	-0.124012	0.00205134	0.773353
Rectum, Inflamed UC	CPA3	-0.121764	0.00530385	1
Rectum, Inflamed UC	MMRN1	-0.138691	0.006032	1
Rectum, Inflamed UC	IL1RL1	-0.105231	0.00906357	1
Rectum, Non-inflamed CD	SLC26A2	1.96304	0	0
Rectum, Non-inflamed CD	C15orf48	0.679689	0	0
Rectum, Non-inflamed CD	CFTR	1.22496	0	0
Rectum, Non-inflamed CD	EHF	0.821596	0	0
Rectum, Non-inflamed CD	HMGCS2	1.87931	0	0
Rectum, Non-inflamed CD	ANPEP	-0.807132	0	0
Rectum, Non-inflamed CD	PPP1R1B	1.05257	0	0
Rectum, Non-inflamed CD	GPX2	0.918351	0	0
Rectum, Non-inflamed CD	HEPACAM2	1.06363	0	0
Rectum, Non-inflamed CD	DMBT1	-1.82938	0	0
Rectum, Non-inflamed CD	CD79A	-1.91059	0	0
Rectum, Non-inflamed CD	ADH1C	2.03679	0	0
Rectum, Non-inflamed CD	IL1R2	1.93784	0	0
Rectum, Non-inflamed CD	EPCAM	0.322164	2.54e-307	9.59e-305
Rectum, Non-inflamed CD	TNC	-2.21555	5.11e-286	1.92e-283
Rectum, Non-inflamed CD	MS4A1	-1.67501	3.2e-258	1.21e-255
Rectum, Non-inflamed CD	SMIM24	-0.917807	1.58e-238	5.94e-236
Rectum, Non-inflamed CD	PTPRC	-0.676642	5.74e-201	2.17e-198
Rectum, Non-inflamed CD	PPARG	0.866966	4.58e-190	1.73e-187
Rectum, Non-inflamed CD	DPEP1	-1.16777	9.82e-187	3.7e-184
Rectum, Non-inflamed CD	FAS	0.889637	1.21e-181	4.57e-179
Rectum, Non-inflamed CD	BANK1	-1.45414	1.91e-180	7.21e-178
Rectum, Non-inflamed CD	PRDM1	-0.781154	2.92e-149	1.1e-146
Rectum, Non-inflamed CD	AGR3	0.782384	8.69e-148	3.28e-145
Rectum, Non-inflamed CD	MPEG1	-0.78168	3.55e-145	1.34e-142
Rectum, Non-inflamed CD	MFAP5	1.47635	1.59e-144	6.01e-142
Rectum, Non-inflamed CD	MYH11	0.758767	1.87e-144	7.06e-142
Rectum, Non-inflamed CD	CA4	-1.06259	5.05e-142	1.9e-139
Rectum, Non-inflamed CD	MALL	-0.556133	8.69e-138	3.27e-135
Rectum, Non-inflamed CD	CD19	-1.8245	2.3e-137	8.66e-135
Rectum, Non-inflamed CD	CHGA	1.0225	1.75e-114	6.6e-112
Rectum, Non-inflamed CD	CCL19	-2.14684	1.4e-100	5.28e-98
Rectum, Non-inflamed CD	AIF1	-0.872049	2.65e-100	9.98e-98
Rectum, Non-inflamed CD	CAPN8	-0.734256	1.8e-99	6.8e-97
Rectum, Non-inflamed CD	AQP8	0.914967	3.21e-98	1.21e-95
Rectum, Non-inflamed CD	PLCG2	-0.67985	1e-94	3.78e-92
Rectum, Non-inflamed CD	CYTIP	-0.61157	2.04e-93	7.71e-91
Rectum, Non-inflamed CD	CD83	-1.38727	5.67e-85	2.14e-82
Rectum, Non-inflamed CD	CXCL2	-0.862725	2.14e-83	8.07e-81
Rectum, Non-inflamed CD	ACTA2	0.589348	2.97e-81	1.12e-78
Rectum, Non-inflamed CD	PTGDS	-1.11624	9.38e-80	3.53e-77
Rectum, Non-inflamed CD	SERPINB9	-0.817361	4.82e-79	1.82e-76
Rectum, Non-inflamed CD	NTN4	0.682817	8.13e-79	3.07e-76
Rectum, Non-inflamed CD	MZB1	-0.50572	3.54e-78	1.33e-75
Rectum, Non-inflamed CD	FHL2	-0.732466	8.76e-71	3.3e-68
Rectum, Non-inflamed CD	SLAMF7	-0.544793	1.37e-70	5.17e-68
Rectum, Non-inflamed CD	MYC	0.604442	7.36e-70	2.77e-67
Rectum, Non-inflamed CD	SELL	-1.81232	1.53e-67	5.77e-65
Rectum, Non-inflamed CD	CXCR4	-0.743174	6.89e-66	2.6e-63
Rectum, Non-inflamed CD	CYP3A4	-1.03402	1.21e-64	4.57e-62
Rectum, Non-inflamed CD	PCNA	0.43184	2.33e-64	8.8e-62
Rectum, Non-inflamed CD	GPRC5A	-0.674133	6.9e-63	2.6e-60
Rectum, Non-inflamed CD	GCG	0.984493	1.1e-62	4.15e-60
Rectum, Non-inflamed CD	DNASE1L3	-0.749843	7.09e-59	2.67e-56
Rectum, Non-inflamed CD	NPDC1	0.472833	1.58e-55	5.97e-53
Rectum, Non-inflamed CD	SEMA3C	0.614947	2.32e-54	8.75e-52
Rectum, Non-inflamed CD	MS4A6A	-0.538167	1.38e-48	5.19e-46
Rectum, Non-inflamed CD	COL17A1	-0.378121	1.54e-48	5.82e-46
Rectum, Non-inflamed CD	ARFGEF3	1.01979	3.29e-48	1.24e-45
Rectum, Non-inflamed CD	KRT20	-0.299118	1.58e-46	5.95e-44
Rectum, Non-inflamed CD	CD247	-0.676504	6.08e-44	2.29e-41
Rectum, Non-inflamed CD	GATM	-0.919243	1.15e-43	4.33e-41
Rectum, Non-inflamed CD	PLA2G7	-0.964527	1.33e-40	5.01e-38
Rectum, Non-inflamed CD	ACTG2	0.23014	2.81e-40	1.06e-37
Rectum, Non-inflamed CD	CCR7	-1.03182	3.21e-40	1.21e-37
Rectum, Non-inflamed CD	LILRB2	-1.00741	2.3e-39	8.66e-37
Rectum, Non-inflamed CD	APCDD1	0.687798	1.16e-37	4.38e-35
Rectum, Non-inflamed CD	PECAM1	-0.406277	3.44e-36	1.3e-33
Rectum, Non-inflamed CD	SLC26A3	-0.254244	2.24e-35	8.46e-33
Rectum, Non-inflamed CD	TMC5	-0.455009	8.05e-35	3.03e-32
Rectum, Non-inflamed CD	MLPH	0.244055	1.48e-34	5.57e-32
Rectum, Non-inflamed CD	CTLA4	-0.940866	1.62e-34	6.11e-32
Rectum, Non-inflamed CD	SCGN	0.795911	3.65e-33	1.38e-30
Rectum, Non-inflamed CD	EGFL7	-0.742359	4.68e-33	1.76e-30
Rectum, Non-inflamed CD	PTN	0.734198	1.5e-32	5.67e-30
Rectum, Non-inflamed CD	MYLK	0.297026	7.1e-32	2.68e-29
Rectum, Non-inflamed CD	MAMDC2	0.60468	1.81e-31	6.84e-29
Rectum, Non-inflamed CD	IL7R	-0.240714	3.06e-31	1.15e-28
Rectum, Non-inflamed CD	TNFRSF17	-0.49785	1.06e-30	3.99e-28
Rectum, Non-inflamed CD	TCL1A	-0.789275	2.58e-30	9.72e-28
Rectum, Non-inflamed CD	KCNMA1	0.358161	1.49e-29	5.63e-27
Rectum, Non-inflamed CD	DES	0.43811	4.4e-29	1.66e-26
Rectum, Non-inflamed CD	RAPGEF3	-0.723855	4.63e-29	1.75e-26
Rectum, Non-inflamed CD	CD8A	-0.777313	3.34e-28	1.26e-25
Rectum, Non-inflamed CD	SPI1	-0.755781	9.93e-27	3.74e-24
Rectum, Non-inflamed CD	TRAC	-0.174454	4.6e-25	1.73e-22
Rectum, Non-inflamed CD	C5orf46	0.480257	2.6e-24	9.81e-22
Rectum, Non-inflamed CD	BASP1	-0.50474	9.12e-24	3.44e-21
Rectum, Non-inflamed CD	IL1RL1	-0.926933	1.73e-23	6.52e-21
Rectum, Non-inflamed CD	PDPN	-0.821047	9.23e-23	3.48e-20
Rectum, Non-inflamed CD	CSF2RA	-0.81084	9.59e-23	3.62e-20
Rectum, Non-inflamed CD	THY1	-0.531019	4.62e-22	1.74e-19
Rectum, Non-inflamed CD	CD27	-0.697718	6.04e-22	2.28e-19
Rectum, Non-inflamed CD	FBN1	-0.337301	9.31e-21	3.51e-18
Rectum, Non-inflamed CD	CCL5	0.411301	8.9e-20	3.35e-17
Rectum, Non-inflamed CD	IGSF6	-0.60925	3.1e-18	1.17e-15
Rectum, Non-inflamed CD	GEM	-0.603021	1.27e-17	4.77e-15
Rectum, Non-inflamed CD	MRC1	-0.753111	1.48e-17	5.59e-15
Rectum, Non-inflamed CD	ECSCR	-0.550763	6.1e-17	2.3e-14
Rectum, Non-inflamed CD	CNN1	0.266229	9.54e-17	3.59e-14
Rectum, Non-inflamed CD	C1orf162	-0.592471	1.05e-16	3.97e-14
Rectum, Non-inflamed CD	CTSK	-0.354176	8.01e-16	3.02e-13
Rectum, Non-inflamed CD	CD163	-0.58923	8.43e-16	3.18e-13
Rectum, Non-inflamed CD	MS4A2	-0.681248	1.69e-15	6.38e-13
Rectum, Non-inflamed CD	ALDH1A3	-0.518821	2.25e-15	8.48e-13
Rectum, Non-inflamed CD	DERL3	-0.518545	5.19e-15	1.96e-12
Rectum, Non-inflamed CD	TBX3	-0.2981	4.3e-14	1.62e-11
Rectum, Non-inflamed CD	CENPF	0.412114	2.31e-13	8.73e-11
Rectum, Non-inflamed CD	CD3D	-0.28516	2.71e-13	1.02e-10
Rectum, Non-inflamed CD	MS4A4A	-0.456758	3.73e-13	1.4e-10
Rectum, Non-inflamed CD	GPR183	-0.386054	1.61e-12	6.06e-10
Rectum, Non-inflamed CD	CRISPLD2	-0.285488	2.2e-12	8.3e-10
Rectum, Non-inflamed CD	ADAMTS1	0.211065	7.24e-12	2.73e-09
Rectum, Non-inflamed CD	MEST	0.408497	5.67e-11	2.14e-08
Rectum, Non-inflamed CD	SMYD2	0.301775	9.77e-11	3.68e-08
Rectum, Non-inflamed CD	TOP2A	0.330292	1.11e-10	4.17e-08
Rectum, Non-inflamed CD	CXCL6	-0.478676	1.43e-10	5.41e-08
Rectum, Non-inflamed CD	MEF2C	-0.356173	1.94e-10	7.32e-08
Rectum, Non-inflamed CD	COL5A2	-0.239256	1.94e-10	7.33e-08
Rectum, Non-inflamed CD	CD2	-0.203316	2.01e-10	7.58e-08
Rectum, Non-inflamed CD	PDGFRB	-0.306525	6.9e-10	2.6e-07
Rectum, Non-inflamed CD	CD93	-0.311501	1.4e-09	5.28e-07
Rectum, Non-inflamed CD	MMRN2	0.29319	2.69e-09	1.01e-06
Rectum, Non-inflamed CD	SPIB	0.573273	8e-09	3.02e-06
Rectum, Non-inflamed CD	FKBP11	-0.249213	1.66e-08	6.25e-06
Rectum, Non-inflamed CD	KIT	-0.334618	2.51e-08	9.48e-06
Rectum, Non-inflamed CD	CD28	-0.277827	4.31e-08	1.62e-05
Rectum, Non-inflamed CD	ERBB2	0.220731	4.95e-08	1.87e-05
Rectum, Non-inflamed CD	CD4	-0.223445	1.28e-07	4.83e-05
Rectum, Non-inflamed CD	IRF8	-0.171341	1.47e-07	5.53e-05
Rectum, Non-inflamed CD	LIF	-0.347698	1.61e-07	6.09e-05
Rectum, Non-inflamed CD	VWA5A	-0.215854	2.94e-07	0.000110855
Rectum, Non-inflamed CD	IGF1	-0.295847	4.52e-07	0.000170413
Rectum, Non-inflamed CD	TCIM	0.158347	6.77e-07	0.000255143
Rectum, Non-inflamed CD	ACE2	-0.183309	6.97e-07	0.000262939
Rectum, Non-inflamed CD	GATA2	-0.30582	8.6e-07	0.000324153
Rectum, Non-inflamed CD	EDN1	0.252693	3.69e-06	0.00139226
Rectum, Non-inflamed CD	CD34	-0.276832	5.59e-06	0.00210714
Rectum, Non-inflamed CD	CAVIN2	0.243421	1.95e-05	0.00734612
Rectum, Non-inflamed CD	CAVIN1	-0.123269	2.24e-05	0.00845313
Rectum, Non-inflamed CD	MKI67	0.148715	2.58e-05	0.00974226
Rectum, Non-inflamed CD	DST	0.100071	3.11e-05	0.0117254
Rectum, Non-inflamed CD	CLEC10A	-0.274216	3.55e-05	0.0133848
Rectum, Non-inflamed CD	CD14	-0.171721	4.58e-05	0.0172696
Rectum, Non-inflamed CD	CPA3	-0.217999	0.000177356	0.0668634
Rectum, Non-inflamed CD	FBLN1	0.144974	0.000241764	0.091145
Rectum, Non-inflamed CD	BCL2L11	0.155791	0.000460428	0.173581
Rectum, Non-inflamed CD	CFB	-0.122425	0.00078204	0.294829
Rectum, Non-inflamed CD	SH2D3C	-0.203873	0.00128904	0.485968
Rectum, Non-inflamed CD	UBE2C	0.171666	0.00237959	0.897105
Rectum, Non-inflamed CD	KLRB1	0.166051	0.00369152	1
Rectum, Non-inflamed CD	CDK1	0.143274	0.00420705	1

## Sheet: Fig. 3c CosMx full DGE results
Group 1	Group 2	Gene	Average log fold change	p-value	Adjusted p-value
Healthy	Non-inflamed UC	CTSC	-0.971495	0	0
Healthy	Non-inflamed UC	DUSP2	1.08043	0	0
Healthy	Non-inflamed UC	A1BG	0.657067	0	0
Healthy	Non-inflamed UC	IGHA1	3.07707	0	0
Healthy	Non-inflamed UC	IGKC	3.21356	4.56e-278	2.82e-274
Healthy	Non-inflamed UC	COX1	0.209984	2.29e-265	1.41e-261
Healthy	Non-inflamed UC	MHC I	0.913927	7.33e-224	4.52e-220
Healthy	Non-inflamed UC	S100A6	0.838075	2.04e-210	1.26e-206
Healthy	Non-inflamed UC	COX2	0.164391	7.16e-191	4.42e-187
Healthy	Non-inflamed UC	IGLL1	2.11345	2.25e-183	1.39e-179
Healthy	Non-inflamed UC	CKB	1.3892	1.73e-177	1.07e-173
Healthy	Non-inflamed UC	MYL6	1.05973	1.51e-158	9.33e-155
Healthy	Non-inflamed UC	COX20	-0.401808	2.8e-150	1.73e-146
Healthy	Non-inflamed UC	PIGR	1.05926	3.46e-150	2.14e-146
Healthy	Non-inflamed UC	BAGE	-0.748403	9.3e-150	5.74e-146
Healthy	Non-inflamed UC	JCHAIN	1.97946	2.55e-144	1.58e-140
Healthy	Non-inflamed UC	FAP	0.915503	1.01e-141	6.23e-138
Healthy	Non-inflamed UC	FABP1	1.6582	2.24e-125	1.39e-121
Healthy	Non-inflamed UC	SIGMAR1	-0.305618	1.83e-121	1.13e-117
Healthy	Non-inflamed UC	AP3S1	-0.634385	3.41e-120	2.1e-116
Healthy	Non-inflamed UC	B2M	0.733203	5.03e-116	3.11e-112
Healthy	Non-inflamed UC	TMSB10	0.767036	1.07e-110	6.6e-107
Healthy	Non-inflamed UC	TERF1	-0.617226	1.63e-110	1.01e-106
Healthy	Non-inflamed UC	NDUFA3	0.109918	3.56e-109	2.2e-105
Healthy	Non-inflamed UC	PCGF6	0.672731	1.48e-107	9.17e-104
Healthy	Non-inflamed UC	HMGN1	-0.525837	6e-105	3.71e-101
Healthy	Non-inflamed UC	KRT14	-0.797136	1.5e-102	9.29e-99
Healthy	Non-inflamed UC	IGLL5	2.05213	5.41e-100	3.34e-96
Healthy	Non-inflamed UC	H3-3A	-0.464012	1.58e-94	9.77e-91
Healthy	Non-inflamed UC	LYPLA1	-0.67251	1.83e-93	1.13e-89
Healthy	Non-inflamed UC	CKS1B	-0.475241	2.3e-93	1.42e-89
Healthy	Non-inflamed UC	CHMP3	-0.436707	1.28e-88	7.92e-85
Healthy	Non-inflamed UC	TMSB4X	0.647519	4.2e-88	2.6e-84
Healthy	Non-inflamed UC	MED15	-0.175391	2.93e-85	1.81e-81
Healthy	Non-inflamed UC	CTBP2	-0.43781	1.11e-84	6.85e-81
Healthy	Non-inflamed UC	MGST1	-0.932575	2.69e-84	1.66e-80
Healthy	Non-inflamed UC	CD24	-0.593344	1.36e-83	8.37e-80
Healthy	Non-inflamed UC	FGF7	-0.632275	4.01e-81	2.47e-77
Healthy	Non-inflamed UC	OXR1	0.514439	5.7e-81	3.52e-77
Healthy	Non-inflamed UC	IGLC1/2	1.65792	3.19e-80	1.97e-76
Healthy	Non-inflamed UC	TFF1	-1.06695	2.5e-78	1.54e-74
Healthy	Non-inflamed UC	NUP50	-0.490506	7.54e-78	4.66e-74
Healthy	Non-inflamed UC	SPTLC1	-0.432352	1.7e-77	1.05e-73
Healthy	Non-inflamed UC	NF1	-0.687064	7.01e-77	4.33e-73
Healthy	Non-inflamed UC	KRT18	-0.282549	1.09e-76	6.75e-73
Healthy	Non-inflamed UC	CDC27	-0.548456	1.61e-73	9.95e-70
Healthy	Non-inflamed UC	AP4S1	-0.531216	4.08e-72	2.52e-68
Healthy	Non-inflamed UC	TCEA1	-0.616771	5.72e-72	3.53e-68
Healthy	Non-inflamed UC	CT45A	-0.521234	9.22e-71	5.69e-67
Healthy	Non-inflamed UC	PSAT1	-0.539506	1.52e-68	9.36e-65
Healthy	Non-inflamed UC	MFSD8	-0.618066	5.46e-66	3.37e-62
Healthy	Non-inflamed UC	NANOG	-0.73667	8.82e-66	5.44e-62
Healthy	Non-inflamed UC	GNG10	-0.713581	1.27e-64	7.84e-61
Healthy	Non-inflamed UC	KPNA5	-0.646944	1.52e-64	9.36e-61
Healthy	Non-inflamed UC	HSPE1	-0.430178	6.74e-64	4.16e-60
Healthy	Non-inflamed UC	PTPN11	-0.539352	2.08e-63	1.29e-59
Healthy	Non-inflamed UC	FOLH1	-0.662553	4.81e-63	2.97e-59
Healthy	Non-inflamed UC	NECTIN3	-0.716868	9.75e-63	6.02e-59
Healthy	Non-inflamed UC	ITM2C	0.78607	3.04e-62	1.88e-58
Healthy	Non-inflamed UC	ABCE1	-0.61229	1.11e-61	6.83e-58
Healthy	Non-inflamed UC	NAMPT	-0.591557	1.91e-61	1.18e-57
Healthy	Non-inflamed UC	MARCKS	0.727128	4.1e-61	2.53e-57
Healthy	Non-inflamed UC	RNGTT	-0.674052	5.04e-60	3.11e-56
Healthy	Non-inflamed UC	RAB28	-0.59532	8.73e-60	5.39e-56
Healthy	Non-inflamed UC	KLRC1/2	-0.688133	1.5e-59	9.24e-56
Healthy	Non-inflamed UC	SDHD	-0.490366	1.4e-58	8.67e-55
Healthy	Non-inflamed UC	TCF3	0.577226	2.61e-58	1.61e-54
Healthy	Non-inflamed UC	PDPR	-0.469531	4.37e-58	2.7e-54
Healthy	Non-inflamed UC	AASS	-0.672715	6.32e-58	3.9e-54
Healthy	Non-inflamed UC	NOX4	-0.592941	1.38e-57	8.52e-54
Healthy	Non-inflamed UC	LINC01781	-0.53166	2.16e-57	1.33e-53
Healthy	Non-inflamed UC	LDHA	-0.388932	3.69e-57	2.28e-53
Healthy	Non-inflamed UC	CACNA2D1	-0.754663	6.34e-57	3.92e-53
Healthy	Non-inflamed UC	CHRNA7	-0.601707	7.43e-57	4.59e-53
Healthy	Non-inflamed UC	SRSF10	-0.49006	9.44e-57	5.83e-53
Healthy	Non-inflamed UC	SPAST	-0.684049	8.72e-56	5.38e-52
Healthy	Non-inflamed UC	EIF4E	-0.486246	2.78e-55	1.72e-51
Healthy	Non-inflamed UC	RIF1	-0.607079	5.08e-55	3.14e-51
Healthy	Non-inflamed UC	ALDOA	0.608063	5.35e-55	3.31e-51
Healthy	Non-inflamed UC	ADH5	-0.422726	2.28e-54	1.41e-50
Healthy	Non-inflamed UC	HMGB1	-0.321463	3.12e-54	1.93e-50
Healthy	Non-inflamed UC	EIF2S2	-0.436491	3.41e-54	2.1e-50
Healthy	Non-inflamed UC	CSMD3	-0.607302	4.86e-54	3e-50
Healthy	Non-inflamed UC	NRBF2	-0.510158	1.07e-53	6.62e-50
Healthy	Non-inflamed UC	NDUFB7	0.79475	1.19e-53	7.32e-50
Healthy	Non-inflamed UC	S100A10	0.642501	1.5e-53	9.29e-50
Healthy	Non-inflamed UC	MAN2A1	-0.677955	1.72e-53	1.06e-49
Healthy	Non-inflamed UC	XCL1/2	-0.555342	1.72e-53	1.06e-49
Healthy	Non-inflamed UC	DDX43	-0.662774	2.37e-53	1.46e-49
Healthy	Non-inflamed UC	PIK3CB	-0.58912	5.85e-53	3.61e-49
Healthy	Non-inflamed UC	SEC61G	-0.558971	6.97e-53	4.3e-49
Healthy	Non-inflamed UC	RNF144B	-0.610229	9.08e-53	5.61e-49
Healthy	Non-inflamed UC	RFX3	-0.677916	9.61e-53	5.94e-49
Healthy	Non-inflamed UC	OAT	-0.42363	1.08e-52	6.69e-49
Healthy	Non-inflamed UC	SEC22B	-0.453153	1.35e-52	8.36e-49
Healthy	Non-inflamed UC	NUBPL	-0.569874	2.16e-52	1.34e-48
Healthy	Non-inflamed UC	TRIM23	-0.667476	8.05e-52	4.97e-48
Healthy	Non-inflamed UC	AGPS	-0.629339	1.07e-51	6.59e-48
Healthy	Non-inflamed UC	KPNA4	-0.525987	1.79e-51	1.1e-47
Healthy	Non-inflamed UC	GBE1	-0.637705	1.22e-50	7.56e-47
Healthy	Non-inflamed UC	WWP1	-0.554017	1.33e-50	8.23e-47
Healthy	Non-inflamed UC	FABP7	-0.621086	1.92e-50	1.19e-46
Healthy	Non-inflamed UC	VDAC1	-0.449708	4.61e-50	2.85e-46
Healthy	Non-inflamed UC	SUV39H2	-0.544193	5.98e-50	3.69e-46
Healthy	Non-inflamed UC	LRRC7	-0.611233	6.57e-50	4.05e-46
Healthy	Non-inflamed UC	CNIH4	-0.662697	1.42e-49	8.75e-46
Healthy	Non-inflamed UC	RGPD5	-0.56546	1.59e-49	9.81e-46
Healthy	Non-inflamed UC	KLHL2	-0.57147	7.94e-49	4.9e-45
Healthy	Non-inflamed UC	KDM4C	-0.636032	1.33e-48	8.21e-45
Healthy	Non-inflamed UC	RFC3	-0.525177	1.82e-48	1.12e-44
Healthy	Non-inflamed UC	KIF2A	-0.506052	2.57e-48	1.59e-44
Healthy	Non-inflamed UC	NDUFA4	-0.565414	3.48e-48	2.15e-44
Healthy	Non-inflamed UC	DNAH7	-0.575426	3.73e-48	2.3e-44
Healthy	Non-inflamed UC	SUPT3H	-0.631675	5.42e-48	3.35e-44
Healthy	Non-inflamed UC	ORMDL1	-0.643188	1.75e-47	1.08e-43
Healthy	Non-inflamed UC	H2AX	0.514559	1.8e-47	1.11e-43
Healthy	Non-inflamed UC	HSPA4L	-0.635268	2.58e-47	1.6e-43
Healthy	Non-inflamed UC	HSPD1	-0.360972	3.31e-47	2.04e-43
Healthy	Non-inflamed UC	MAP3K7	-0.594103	3.41e-47	2.11e-43
Healthy	Non-inflamed UC	GRM8	-0.616104	3.42e-47	2.11e-43
Healthy	Non-inflamed UC	SLC6A15	-0.556792	4.74e-47	2.92e-43
Healthy	Non-inflamed UC	CD74	0.867073	9.56e-47	5.91e-43
Healthy	Non-inflamed UC	BDH2	-0.45018	9.95e-47	6.14e-43
Healthy	Non-inflamed UC	PDCD10	-0.609133	1.2e-46	7.41e-43
Healthy	Non-inflamed UC	RAD1	-0.504908	1.25e-46	7.7e-43
Healthy	Non-inflamed UC	TPTE	-0.568204	1.61e-46	9.97e-43
Healthy	Non-inflamed UC	CHRM3	-0.584561	2.74e-46	1.69e-42
Healthy	Non-inflamed UC	ELOVL7	-0.566821	2.84e-46	1.75e-42
Healthy	Non-inflamed UC	AP1S3	-0.556725	6.18e-46	3.81e-42
Healthy	Non-inflamed UC	MTFR1	-0.53399	1.75e-45	1.08e-41
Healthy	Non-inflamed UC	EIF2A	-0.528341	2.38e-45	1.47e-41
Healthy	Non-inflamed UC	ENPP2	-0.467446	3.67e-45	2.26e-41
Healthy	Non-inflamed UC	JUND	0.581061	7.42e-45	4.58e-41
Healthy	Non-inflamed UC	LINC01857	-0.355947	8.66e-45	5.35e-41
Healthy	Non-inflamed UC	MTAP	-0.5272	8.98e-45	5.54e-41
Healthy	Non-inflamed UC	UCHL3	-0.528745	9.03e-45	5.57e-41
Healthy	Non-inflamed UC	ANAPC10	-0.588889	9.84e-45	6.07e-41
Healthy	Non-inflamed UC	ELOC	-0.450495	1.3e-44	8.03e-41
Healthy	Non-inflamed UC	LMNA	0.558695	1.98e-44	1.22e-40
Healthy	Non-inflamed UC	AGTPBP1	-0.606513	1.99e-44	1.23e-40
Healthy	Non-inflamed UC	NLRC4	-0.581188	2.71e-44	1.67e-40
Healthy	Non-inflamed UC	BLM	-0.588257	2.75e-44	1.7e-40
Healthy	Non-inflamed UC	HACD4	-0.446943	3.42e-44	2.11e-40
Healthy	Non-inflamed UC	DSC3	-0.53324	3.48e-44	2.15e-40
Healthy	Non-inflamed UC	GADL1	-0.53806	4.24e-44	2.62e-40
Healthy	Non-inflamed UC	HAUS1	-0.452884	4.51e-44	2.78e-40
Healthy	Non-inflamed UC	AKR1C1	-0.516729	7.43e-44	4.59e-40
Healthy	Non-inflamed UC	NDUFAF5	-0.5031	9.85e-44	6.09e-40
Healthy	Non-inflamed UC	CLDN1	-0.597822	1.01e-43	6.24e-40
Healthy	Non-inflamed UC	FABP5	-0.328995	1.27e-43	7.87e-40
Healthy	Non-inflamed UC	ARFGEF1	-0.523461	1.4e-43	8.67e-40
Healthy	Non-inflamed UC	SDCBP	-0.4098	2.54e-43	1.57e-39
Healthy	Non-inflamed UC	COP1	-0.449619	2.92e-43	1.8e-39
Healthy	Non-inflamed UC	TRPC6	-0.490518	2.92e-43	1.8e-39
Healthy	Non-inflamed UC	MAX	-0.344414	3.23e-43	1.99e-39
Healthy	Non-inflamed UC	TBPL1	-0.601532	4.23e-43	2.61e-39
Healthy	Non-inflamed UC	GTF2H5	-0.539659	4.43e-43	2.74e-39
Healthy	Non-inflamed UC	LINC02446	-0.427645	4.68e-43	2.89e-39
Healthy	Non-inflamed UC	PPP2R5E	-0.453835	5.11e-43	3.15e-39
Healthy	Non-inflamed UC	COPS8	-0.43921	6.27e-43	3.87e-39
Healthy	Non-inflamed UC	ORC4	-0.532694	1.05e-42	6.5e-39
Healthy	Non-inflamed UC	DCP2	-0.572136	1.28e-42	7.9e-39
Healthy	Non-inflamed UC	PLA2G4A	-0.557556	2.78e-42	1.71e-38
Healthy	Non-inflamed UC	SERPINI1	-0.550345	5.02e-42	3.1e-38
Healthy	Non-inflamed UC	ACSL3	-0.541215	5.06e-42	3.13e-38
Healthy	Non-inflamed UC	TRAM1	-0.489198	5.29e-42	3.26e-38
Healthy	Non-inflamed UC	DYNC1I1	-0.542095	5.44e-42	3.36e-38
Healthy	Non-inflamed UC	EPB41L4A	-0.512596	6.55e-42	4.04e-38
Healthy	Non-inflamed UC	NFYB	-0.530466	6.82e-42	4.21e-38
Healthy	Non-inflamed UC	SKA2	-0.56908	7.75e-42	4.79e-38
Healthy	Non-inflamed UC	MCTP1	-0.62656	9.59e-42	5.92e-38
Healthy	Non-inflamed UC	B3GALNT1	-0.572199	9.63e-42	5.95e-38
Healthy	Non-inflamed UC	NUP155	-0.550107	9.63e-42	5.95e-38
Healthy	Non-inflamed UC	IFNAR1	-0.553084	9.91e-42	6.12e-38
Healthy	Non-inflamed UC	RIT2	-0.537921	1.05e-41	6.48e-38
Healthy	Non-inflamed UC	PRKCI	-0.479245	1.23e-41	7.57e-38
Healthy	Non-inflamed UC	CUL2	-0.57871	1.35e-41	8.35e-38
Healthy	Non-inflamed UC	HERC5	-0.574234	2.4e-41	1.48e-37
Healthy	Non-inflamed UC	ABHD3	-0.539989	3.31e-41	2.04e-37
Healthy	Non-inflamed UC	EIF4A1	-0.335296	3.61e-41	2.23e-37
Healthy	Non-inflamed UC	MFN1	-0.499188	3.7e-41	2.28e-37
Healthy	Non-inflamed UC	UBE3D	-0.547503	1.35e-40	8.36e-37
Healthy	Non-inflamed UC	LCLAT1	-0.470065	2.63e-40	1.62e-36
Healthy	Non-inflamed UC	UFM1	-0.538196	2.95e-40	1.82e-36
Healthy	Non-inflamed UC	KIT	-0.485671	3.38e-40	2.09e-36
Healthy	Non-inflamed UC	CTSL	-0.407264	3.8e-40	2.35e-36
Healthy	Non-inflamed UC	CDK8	-0.544214	4.1e-40	2.53e-36
Healthy	Non-inflamed UC	RTKN2	-0.516789	4.18e-40	2.58e-36
Healthy	Non-inflamed UC	MND1	-0.499974	4.18e-40	2.58e-36
Healthy	Non-inflamed UC	RASA4	-0.283952	4.4e-40	2.72e-36
Healthy	Non-inflamed UC	EVI5	-0.530773	4.42e-40	2.73e-36
Healthy	Non-inflamed UC	CENPU	-0.569181	5.18e-40	3.2e-36
Healthy	Non-inflamed UC	FBXO3	-0.420302	6.75e-40	4.17e-36
Healthy	Non-inflamed UC	PAFAH1B1	-0.507632	8.86e-40	5.47e-36
Healthy	Non-inflamed UC	SDHC	-0.371543	9.17e-40	5.66e-36
Healthy	Non-inflamed UC	MTUS1	-0.539767	1.14e-39	7.06e-36
Healthy	Non-inflamed UC	MSMO1	-0.540512	1.18e-39	7.31e-36
Healthy	Non-inflamed UC	LAPTM4B	-0.376931	1.4e-39	8.65e-36
Healthy	Non-inflamed UC	TAF9	-0.493567	1.71e-39	1.06e-35
Healthy	Non-inflamed UC	CUL5	-0.582068	1.95e-39	1.2e-35
Healthy	Non-inflamed UC	PTPN2	-0.407336	2e-39	1.24e-35
Healthy	Non-inflamed UC	MAD2L1	-0.48054	2.02e-39	1.25e-35
Healthy	Non-inflamed UC	PPID	-0.480692	2.05e-39	1.27e-35
Healthy	Non-inflamed UC	MTMR9	-0.475118	2.74e-39	1.69e-35
Healthy	Non-inflamed UC	BMPR1A	-0.472312	2.87e-39	1.77e-35
Healthy	Non-inflamed UC	CSF2RA	-0.511449	3.09e-39	1.91e-35
Healthy	Non-inflamed UC	NLN	-0.5204	3.15e-39	1.94e-35
Healthy	Non-inflamed UC	FBXW7	-0.51888	3.63e-39	2.24e-35
Healthy	Non-inflamed UC	NGLY1	-0.498787	3.84e-39	2.37e-35
Healthy	Non-inflamed UC	CASP3	-0.50539	3.98e-39	2.46e-35
Healthy	Non-inflamed UC	MOB1B	-0.478333	4.1e-39	2.53e-35
Healthy	Non-inflamed UC	YES1	-0.529843	5.12e-39	3.16e-35
Healthy	Non-inflamed UC	FOXO3	-0.491152	5.62e-39	3.47e-35
Healthy	Non-inflamed UC	TNKS2	-0.486943	6.17e-39	3.81e-35
Healthy	Non-inflamed UC	BTBD1	-0.531895	6.59e-39	4.07e-35
Healthy	Non-inflamed UC	LONRF1	-0.548	8.02e-39	4.95e-35
Healthy	Non-inflamed UC	DOK6	-0.53002	8.83e-39	5.45e-35
Healthy	Non-inflamed UC	DZIP3	-0.557877	1.12e-38	6.9e-35
Healthy	Non-inflamed UC	PAK2	-0.434501	1.2e-38	7.42e-35
Healthy	Non-inflamed UC	PKD2	-0.486145	1.44e-38	8.89e-35
Healthy	Non-inflamed UC	NPY1R	-0.500635	1.58e-38	9.73e-35
Healthy	Non-inflamed UC	ABCB10	-0.450742	1.59e-38	9.79e-35
Healthy	Non-inflamed UC	COBLL1	-0.521215	1.64e-38	1.01e-34
Healthy	Non-inflamed UC	LPGAT1	-0.441115	1.92e-38	1.18e-34
Healthy	Non-inflamed UC	MMS22L	-0.525233	2.39e-38	1.48e-34
Healthy	Non-inflamed UC	KIF23	-0.522158	2.42e-38	1.5e-34
Healthy	Non-inflamed UC	HSD17B12	-0.506116	3.04e-38	1.88e-34
Healthy	Non-inflamed UC	PDCD6IP	-0.497322	3.89e-38	2.4e-34
Healthy	Non-inflamed UC	SLC17A5	-0.582127	3.9e-38	2.41e-34
Healthy	Non-inflamed UC	ETV1	-0.445139	4.61e-38	2.85e-34
Healthy	Non-inflamed UC	PIK3CA	-0.495844	6.46e-38	3.99e-34
Healthy	Non-inflamed UC	DHFR	-0.556517	6.86e-38	4.23e-34
Healthy	Non-inflamed UC	PDE1A	-0.466799	6.9e-38	4.26e-34
Healthy	Non-inflamed UC	NSUN3	-0.508004	8.37e-38	5.17e-34
Healthy	Non-inflamed UC	FBXO4	-0.518838	8.45e-38	5.22e-34
Healthy	Non-inflamed UC	SV2C	-0.507161	9.18e-38	5.67e-34
Healthy	Non-inflamed UC	ARPC1A	-0.460029	1.04e-37	6.4e-34
Healthy	Non-inflamed UC	GRK3	-0.513524	1.09e-37	6.71e-34
Healthy	Non-inflamed UC	STT3B	-0.535159	1.22e-37	7.54e-34
Healthy	Non-inflamed UC	ORC3	-0.479917	1.28e-37	7.88e-34
Healthy	Non-inflamed UC	ITGB8	-0.515546	1.48e-37	9.11e-34
Healthy	Non-inflamed UC	TRBV12-3	-0.512098	1.48e-37	9.15e-34
Healthy	Non-inflamed UC	PGAM1	-0.369969	1.59e-37	9.79e-34
Healthy	Non-inflamed UC	ME2	-0.474794	1.72e-37	1.06e-33
Healthy	Non-inflamed UC	RAB22A	-0.466652	2.24e-37	1.38e-33
Healthy	Non-inflamed UC	GTF2A1	-0.492946	2.52e-37	1.56e-33
Healthy	Non-inflamed UC	TPM2	0.761472	2.6e-37	1.6e-33
Healthy	Non-inflamed UC	PDK1	-0.472371	3.18e-37	1.97e-33
Healthy	Non-inflamed UC	VTCN1	-0.425577	3.52e-37	2.17e-33
Healthy	Non-inflamed UC	MAN1A1	-0.494331	3.52e-37	2.17e-33
Healthy	Non-inflamed UC	SNRPB2	-0.407205	3.82e-37	2.36e-33
Healthy	Non-inflamed UC	LTN1	-0.452487	3.84e-37	2.37e-33
Healthy	Non-inflamed UC	UGT8	-0.500808	4.15e-37	2.57e-33
Healthy	Non-inflamed UC	FAM3C	-0.504173	4.5e-37	2.78e-33
Healthy	Non-inflamed UC	TPP2	-0.502725	4.58e-37	2.83e-33
Healthy	Non-inflamed UC	CDC14B	-0.437335	5.17e-37	3.19e-33
Healthy	Non-inflamed UC	UBE2E2	-0.500669	5.32e-37	3.28e-33
Healthy	Non-inflamed UC	ATP6V1H	-0.457201	6.66e-37	4.12e-33
Healthy	Non-inflamed UC	RAB1A	-0.501898	6.86e-37	4.23e-33
Healthy	Non-inflamed UC	UBE2D1	-0.499129	6.89e-37	4.25e-33
Healthy	Non-inflamed UC	THEM4	-0.36562	7.37e-37	4.55e-33
Healthy	Non-inflamed UC	RAD23B	-0.419171	8.61e-37	5.32e-33
Healthy	Non-inflamed UC	PSMD14	-0.511092	8.81e-37	5.44e-33
Healthy	Non-inflamed UC	GRIA1	-0.50801	9.95e-37	6.15e-33
Healthy	Non-inflamed UC	PPM1L	-0.525717	1.05e-36	6.47e-33
Healthy	Non-inflamed UC	NUP35	-0.461631	1.08e-36	6.66e-33
Healthy	Non-inflamed UC	CENPC	-0.496167	1.46e-36	9.02e-33
Healthy	Non-inflamed UC	RTN4	-0.505985	1.64e-36	1.01e-32
Healthy	Non-inflamed UC	GABPA	-0.349567	1.77e-36	1.09e-32
Healthy	Non-inflamed UC	MTX2	-0.468365	2.32e-36	1.43e-32
Healthy	Non-inflamed UC	UBE2Q2	-0.459133	2.93e-36	1.81e-32
Healthy	Non-inflamed UC	PECR	-0.499224	3.3e-36	2.04e-32
Healthy	Non-inflamed UC	CEP78	-0.53198	3.37e-36	2.08e-32
Healthy	Non-inflamed UC	PFN1	0.478184	3.87e-36	2.39e-32
Healthy	Non-inflamed UC	GOT2	-0.439985	4.88e-36	3.01e-32
Healthy	Non-inflamed UC	SQLE	-0.532158	4.93e-36	3.04e-32
Healthy	Non-inflamed UC	ACTR10	-0.456756	5.44e-36	3.36e-32
Healthy	Non-inflamed UC	ALDH1A1	-0.538506	5.84e-36	3.61e-32
Healthy	Non-inflamed UC	MYEF2	-0.497561	6.85e-36	4.23e-32
Healthy	Non-inflamed UC	CAPZA1	-0.4109	7.24e-36	4.47e-32
Healthy	Non-inflamed UC	NDUFB3	-0.429586	9.06e-36	5.6e-32
Healthy	Non-inflamed UC	ADAM9	-0.516876	9.17e-36	5.66e-32
Healthy	Non-inflamed UC	SLC2A13	-0.482729	1e-35	6.19e-32
Healthy	Non-inflamed UC	ASF1A	-0.508205	1.02e-35	6.3e-32
Healthy	Non-inflamed UC	PMAIP1	-0.456798	1.17e-35	7.2e-32
Healthy	Non-inflamed UC	OSBPL9	-0.439462	1.54e-35	9.49e-32
Healthy	Non-inflamed UC	DNM1L	-0.41028	1.54e-35	9.53e-32
Healthy	Non-inflamed UC	B3GNT7	0.620406	1.64e-35	1.02e-31
Healthy	Non-inflamed UC	UBE2D2	-0.460583	2.15e-35	1.33e-31
Healthy	Non-inflamed UC	TMEM192	-0.493415	2.98e-35	1.84e-31
Healthy	Non-inflamed UC	GRIK2	-0.527356	3.46e-35	2.14e-31
Healthy	Non-inflamed UC	ACVR1C	-0.447997	3.57e-35	2.2e-31
Healthy	Non-inflamed UC	FKBP6	-0.422746	3.66e-35	2.26e-31
Healthy	Non-inflamed UC	SEMA5A	-0.527812	3.8e-35	2.35e-31
Healthy	Non-inflamed UC	GPCPD1	-0.4753	3.96e-35	2.45e-31
Healthy	Non-inflamed UC	IL23R	-0.511185	4.27e-35	2.64e-31
Healthy	Non-inflamed UC	PPP2CB	-0.468085	4.47e-35	2.76e-31
Healthy	Non-inflamed UC	DSE	-0.407533	6.05e-35	3.74e-31
Healthy	Non-inflamed UC	GLUD1	-0.419567	6.75e-35	4.17e-31
Healthy	Non-inflamed UC	TDG	-0.415009	7.5e-35	4.63e-31
Healthy	Non-inflamed UC	RIMS2	-0.511348	9.83e-35	6.07e-31
Healthy	Non-inflamed UC	CERS6	-0.506542	1.09e-34	6.76e-31
Healthy	Non-inflamed UC	ZDHHC21	-0.525584	1.2e-34	7.4e-31
Healthy	Non-inflamed UC	SEC11A	-0.491779	1.32e-34	8.17e-31
Healthy	Non-inflamed UC	GLRX	-0.309912	2.1e-34	1.29e-30
Healthy	Non-inflamed UC	GLO1	-0.490023	2.15e-34	1.32e-30
Healthy	Non-inflamed UC	NMBR	-0.49006	2.59e-34	1.6e-30
Healthy	Non-inflamed UC	S100P	-0.535642	3.04e-34	1.88e-30
Healthy	Non-inflamed UC	SYNPR	-0.495292	3.13e-34	1.93e-30
Healthy	Non-inflamed UC	ESR1	-0.495439	4.01e-34	2.48e-30
Healthy	Non-inflamed UC	SLC25A24	-0.488971	4.32e-34	2.67e-30
Healthy	Non-inflamed UC	SMAP1	-0.482207	4.68e-34	2.89e-30
Healthy	Non-inflamed UC	TRAF6	-0.47001	5.3e-34	3.28e-30
Healthy	Non-inflamed UC	TFB1M	-0.517157	6.83e-34	4.22e-30
Healthy	Non-inflamed UC	ACSS3	-0.411546	9.38e-34	5.79e-30
Healthy	Non-inflamed UC	DRAM1	-0.481687	1.14e-33	7.06e-30
Healthy	Non-inflamed UC	NDUFS1	-0.397348	1.15e-33	7.08e-30
Healthy	Non-inflamed UC	SRD5A3	-0.468062	1.53e-33	9.45e-30
Healthy	Non-inflamed UC	LDHB	-0.464695	1.72e-33	1.07e-29
Healthy	Non-inflamed UC	ANTXR2	-0.508367	1.75e-33	1.08e-29
Healthy	Non-inflamed UC	SCCPDH	-0.482864	1.82e-33	1.13e-29
Healthy	Non-inflamed UC	PELI1	-0.469492	2.31e-33	1.43e-29
Healthy	Non-inflamed UC	FXN	-0.446168	2.72e-33	1.68e-29
Healthy	Non-inflamed UC	EPB41L2	-0.42102	2.8e-33	1.73e-29
Healthy	Non-inflamed UC	CENPN	-0.470951	3.35e-33	2.07e-29
Healthy	Non-inflamed UC	ST6GALNAC3	-0.48717	5.33e-33	3.29e-29
Healthy	Non-inflamed UC	ATP5ME	0.580761	6.02e-33	3.72e-29
Healthy	Non-inflamed UC	LY75	-0.463008	6.83e-33	4.22e-29
Healthy	Non-inflamed UC	MED28	-0.368377	8.01e-33	4.95e-29
Healthy	Non-inflamed UC	MED21	-0.409372	9.03e-33	5.58e-29
Healthy	Non-inflamed UC	ACTR2	-0.382365	1.25e-32	7.7e-29
Healthy	Non-inflamed UC	ATP1B3	-0.334451	1.52e-32	9.39e-29
Healthy	Non-inflamed UC	TNFSF10	-0.268757	1.59e-32	9.82e-29
Healthy	Non-inflamed UC	ACKR4	-0.379214	1.6e-32	9.87e-29
Healthy	Non-inflamed UC	CEP57	-0.434001	1.67e-32	1.03e-28
Healthy	Non-inflamed UC	AGL	-0.480873	1.87e-32	1.16e-28
Healthy	Non-inflamed UC	ERCC8	-0.415786	2.18e-32	1.34e-28
Healthy	Non-inflamed UC	ATR	-0.473024	2.62e-32	1.62e-28
Healthy	Non-inflamed UC	OSMR	-0.46852	2.64e-32	1.63e-28
Healthy	Non-inflamed UC	GAPVD1	-0.441299	2.65e-32	1.63e-28
Healthy	Non-inflamed UC	VPS36	-0.523881	3.8e-32	2.35e-28
Healthy	Non-inflamed UC	CNOT6L	-0.42167	4.02e-32	2.48e-28
Healthy	Non-inflamed UC	BRD7	-0.431256	4.49e-32	2.77e-28
Healthy	Non-inflamed UC	SYPL1	-0.496037	4.75e-32	2.93e-28
Healthy	Non-inflamed UC	ATP2B1	-0.462905	4.77e-32	2.95e-28
Healthy	Non-inflamed UC	SGCB	-0.435709	5.39e-32	3.33e-28
Healthy	Non-inflamed UC	NUP37	-0.465895	5.39e-32	3.33e-28
Healthy	Non-inflamed UC	DPPA3	-0.364741	5.67e-32	3.5e-28
Healthy	Non-inflamed UC	GLIS3	-0.455127	6.24e-32	3.85e-28
Healthy	Non-inflamed UC	NRSN1	-0.473564	7.63e-32	4.71e-28
Healthy	Non-inflamed UC	SMARCA2	-0.411819	8.2e-32	5.06e-28
Healthy	Non-inflamed UC	NXT1	-0.418014	9.23e-32	5.7e-28
Healthy	Non-inflamed UC	ORC5	-0.470282	1.14e-31	7.07e-28
Healthy	Non-inflamed UC	ACADM	-0.525752	1.16e-31	7.18e-28
Healthy	Non-inflamed UC	ANAPC1	-0.395876	1.45e-31	8.94e-28
Healthy	Non-inflamed UC	CCL20	-0.417578	1.67e-31	1.03e-27
Healthy	Non-inflamed UC	EGLN3	-0.457922	1.73e-31	1.07e-27
Healthy	Non-inflamed UC	BTF3	-0.317725	1.81e-31	1.12e-27
Healthy	Non-inflamed UC	LRCH1	-0.450328	2.04e-31	1.26e-27
Healthy	Non-inflamed UC	RNF138	-0.502722	2.36e-31	1.46e-27
Healthy	Non-inflamed UC	POLR2D	-0.394318	2.42e-31	1.49e-27
Healthy	Non-inflamed UC	FBN2	-0.473371	2.58e-31	1.59e-27
Healthy	Non-inflamed UC	RAB5A	-0.448523	2.6e-31	1.61e-27
Healthy	Non-inflamed UC	WAC	-0.432288	2.97e-31	1.84e-27
Healthy	Non-inflamed UC	CDC26	-0.366692	3.04e-31	1.88e-27
Healthy	Non-inflamed UC	ASS1	-0.291417	3.4e-31	2.1e-27
Healthy	Non-inflamed UC	PROS1	-0.378556	3.52e-31	2.17e-27
Healthy	Non-inflamed UC	SOCS6	-0.456571	3.93e-31	2.43e-27
Healthy	Non-inflamed UC	FH	-0.483444	4.04e-31	2.5e-27
Healthy	Non-inflamed UC	TLE4	-0.385502	4.35e-31	2.68e-27
Healthy	Non-inflamed UC	GDPD1	-0.437427	4.89e-31	3.02e-27
Healthy	Non-inflamed UC	DPPA5	-0.333374	4.93e-31	3.04e-27
Healthy	Non-inflamed UC	IL17F	-0.483329	5.27e-31	3.25e-27
Healthy	Non-inflamed UC	CD96	-0.46432	5.48e-31	3.38e-27
Healthy	Non-inflamed UC	COX7A2L	-0.439845	5.93e-31	3.66e-27
Healthy	Non-inflamed UC	BUB3	-0.464068	6.04e-31	3.73e-27
Healthy	Non-inflamed UC	DGKI	-0.449404	7.18e-31	4.43e-27
Healthy	Non-inflamed UC	RARB	-0.477852	7.52e-31	4.64e-27
Healthy	Non-inflamed UC	TTN	-0.444452	7.62e-31	4.71e-27
Healthy	Non-inflamed UC	SUCLA2	-0.422606	9.44e-31	5.83e-27
Healthy	Non-inflamed UC	PIAS2	-0.447658	1.04e-30	6.44e-27
Healthy	Non-inflamed UC	SRGAP2	-0.365973	1.14e-30	7.02e-27
Healthy	Non-inflamed UC	WAPL	-0.443807	1.2e-30	7.43e-27
Healthy	Non-inflamed UC	EED	-0.458838	1.21e-30	7.45e-27
Healthy	Non-inflamed UC	USP10	-0.421838	1.3e-30	8.03e-27
Healthy	Non-inflamed UC	USP39	-0.472445	1.32e-30	8.15e-27
Healthy	Non-inflamed UC	DOCK10	-0.418852	1.69e-30	1.05e-26
Healthy	Non-inflamed UC	DNAJC10	-0.487371	1.71e-30	1.06e-26
Healthy	Non-inflamed UC	GTF2B	-0.417059	1.89e-30	1.17e-26
Healthy	Non-inflamed UC	MTA3	-0.436166	2.02e-30	1.24e-26
Healthy	Non-inflamed UC	EIF2AK1	-0.376215	2.31e-30	1.43e-26
Healthy	Non-inflamed UC	RASGRP3	-0.48054	3.92e-30	2.42e-26
Healthy	Non-inflamed UC	PDHX	-0.455445	4.26e-30	2.63e-26
Healthy	Non-inflamed UC	GNG4	-0.439368	4.29e-30	2.65e-26
Healthy	Non-inflamed UC	SSH2	-0.431914	4.66e-30	2.88e-26
Healthy	Non-inflamed UC	PNPT1	-0.428346	4.93e-30	3.04e-26
Healthy	Non-inflamed UC	GALC	-0.414664	5.15e-30	3.18e-26
Healthy	Non-inflamed UC	CPEB4	-0.42699	5.32e-30	3.29e-26
Healthy	Non-inflamed UC	BRINP3	-0.457615	5.33e-30	3.29e-26
Healthy	Non-inflamed UC	MLH1	-0.465419	6.95e-30	4.29e-26
Healthy	Non-inflamed UC	RBM12B	-0.419897	7.14e-30	4.41e-26
Healthy	Non-inflamed UC	PPA1	-0.377995	8.53e-30	5.27e-26
Healthy	Non-inflamed UC	FGF9	-0.416831	8.56e-30	5.28e-26
Healthy	Non-inflamed UC	SF3B1	-0.446038	8.99e-30	5.55e-26
Healthy	Non-inflamed UC	HACL1	-0.467685	9e-30	5.56e-26
Healthy	Non-inflamed UC	CCNC	-0.455315	9.06e-30	5.59e-26
Healthy	Non-inflamed UC	CTSO	-0.478749	9.38e-30	5.79e-26
Healthy	Non-inflamed UC	AGMO	-0.422953	1.08e-29	6.66e-26
Healthy	Non-inflamed UC	FBXL13	-0.413419	1.16e-29	7.14e-26
Healthy	Non-inflamed UC	PRPF18	-0.468426	1.24e-29	7.65e-26
Healthy	Non-inflamed UC	GTF2F2	-0.452726	1.42e-29	8.75e-26
Healthy	Non-inflamed UC	STX7	-0.454745	1.52e-29	9.38e-26
Healthy	Non-inflamed UC	ANKRD28	-0.429395	1.59e-29	9.8e-26
Healthy	Non-inflamed UC	DNAJA1	-0.430209	1.78e-29	1.1e-25
Healthy	Non-inflamed UC	SRGAP1	-0.450479	1.88e-29	1.16e-25
Healthy	Non-inflamed UC	TAF4B	-0.473772	2.32e-29	1.43e-25
Healthy	Non-inflamed UC	ZNF706	-0.346715	2.4e-29	1.48e-25
Healthy	Non-inflamed UC	PDHB	-0.418284	2.41e-29	1.49e-25
Healthy	Non-inflamed UC	COPS5	-0.437635	2.56e-29	1.58e-25
Healthy	Non-inflamed UC	SH3GLB1	-0.461749	2.87e-29	1.77e-25
Healthy	Non-inflamed UC	IDI1	-0.402034	3.1e-29	1.92e-25
Healthy	Non-inflamed UC	NSMAF	-0.417144	3.49e-29	2.16e-25
Healthy	Non-inflamed UC	SCAMP1	-0.44589	3.53e-29	2.18e-25
Healthy	Non-inflamed UC	SOAT1	-0.430425	3.79e-29	2.34e-25
Healthy	Non-inflamed UC	PRIM2	-0.433543	4.06e-29	2.5e-25
Healthy	Non-inflamed UC	ADAMTS9	-0.463388	4.16e-29	2.57e-25
Healthy	Non-inflamed UC	GYG1	-0.388839	4.3e-29	2.65e-25
Healthy	Non-inflamed UC	PSMD6	-0.398559	4.56e-29	2.81e-25
Healthy	Non-inflamed UC	CD58	-0.398491	5.18e-29	3.2e-25
Healthy	Non-inflamed UC	MSRA	-0.454832	6.91e-29	4.26e-25
Healthy	Non-inflamed UC	MYH9	0.593456	7.34e-29	4.53e-25
Healthy	Non-inflamed UC	NCOA7	-0.430494	7.78e-29	4.81e-25
Healthy	Non-inflamed UC	FAM91A1	-0.381117	8.24e-29	5.09e-25
Healthy	Non-inflamed UC	CAPZA2	-0.425361	8.55e-29	5.28e-25
Healthy	Non-inflamed UC	ST3GAL6	-0.483073	9.52e-29	5.88e-25
Healthy	Non-inflamed UC	HSD17B4	-0.419032	1.06e-28	6.57e-25
Healthy	Non-inflamed UC	TMTC4	-0.440411	1.15e-28	7.13e-25
Healthy	Non-inflamed UC	WDPCP	-0.4267	1.3e-28	8.01e-25
Healthy	Non-inflamed UC	KPNA1	-0.422274	1.57e-28	9.68e-25
Healthy	Non-inflamed UC	RWDD1	-0.34429	1.62e-28	1e-24
Healthy	Non-inflamed UC	CXCL14	0.678978	1.75e-28	1.08e-24
Healthy	Non-inflamed UC	DHX36	-0.471462	1.75e-28	1.08e-24
Healthy	Non-inflamed UC	ELAVL4	-0.448452	2.02e-28	1.25e-24
Healthy	Non-inflamed UC	CEP63	-0.398617	2.51e-28	1.55e-24
Healthy	Non-inflamed UC	SLC7A11	-0.429654	2.56e-28	1.58e-24
Healthy	Non-inflamed UC	ITGA2	-0.458879	2.59e-28	1.6e-24
Healthy	Non-inflamed UC	SSBP3	-0.293924	2.82e-28	1.74e-24
Healthy	Non-inflamed UC	PSMC1	-0.291292	2.94e-28	1.82e-24
Healthy	Non-inflamed UC	DCAF1	-0.425814	3.06e-28	1.89e-24
Healthy	Non-inflamed UC	CYP2R1	-0.424877	3.18e-28	1.96e-24
Healthy	Non-inflamed UC	MAP7	-0.424146	3.72e-28	2.29e-24
Healthy	Non-inflamed UC	AHR	-0.361048	3.9e-28	2.41e-24
Healthy	Non-inflamed UC	SOS1	-0.414509	4.6e-28	2.84e-24
Healthy	Non-inflamed UC	TARDBP	-0.349868	4.91e-28	3.03e-24
Healthy	Non-inflamed UC	SMARCA5	-0.410866	5.13e-28	3.17e-24
Healthy	Non-inflamed UC	ASTN2	-0.40177	5.86e-28	3.62e-24
Healthy	Non-inflamed UC	SEC24B	-0.36803	7.82e-28	4.83e-24
Healthy	Non-inflamed UC	SMN1/2	-0.402185	8.06e-28	4.98e-24
Healthy	Non-inflamed UC	CCNG1	-0.434212	9.38e-28	5.79e-24
Healthy	Non-inflamed UC	PICALM	-0.446501	1.23e-27	7.57e-24
Healthy	Non-inflamed UC	SIRT1	-0.423474	1.28e-27	7.91e-24
Healthy	Non-inflamed UC	ODC1	-0.436734	1.39e-27	8.58e-24
Healthy	Non-inflamed UC	SAV1	-0.42265	1.41e-27	8.69e-24
Healthy	Non-inflamed UC	FBXL5	-0.382286	1.5e-27	9.23e-24
Healthy	Non-inflamed UC	TACR3	-0.415445	1.52e-27	9.37e-24
Healthy	Non-inflamed UC	UTRN	-0.410903	1.57e-27	9.72e-24
Healthy	Non-inflamed UC	SUCLG2	-0.354694	1.62e-27	1e-23
Healthy	Non-inflamed UC	EIF2AK3	-0.408945	1.87e-27	1.15e-23
Healthy	Non-inflamed UC	MAP3K13	-0.42114	1.91e-27	1.18e-23
Healthy	Non-inflamed UC	CCT6A	-0.398734	2.23e-27	1.38e-23
Healthy	Non-inflamed UC	FKBP1A/C	-0.332586	2.37e-27	1.47e-23
Healthy	Non-inflamed UC	SCD	-0.300153	2.62e-27	1.62e-23
Healthy	Non-inflamed UC	IFT88	-0.448768	2.8e-27	1.73e-23
Healthy	Non-inflamed UC	CCNE1	-0.404971	3.17e-27	1.96e-23
Healthy	Non-inflamed UC	PLA2G7	-0.415445	3.62e-27	2.23e-23
Healthy	Non-inflamed UC	AGFG1	-0.387745	3.74e-27	2.31e-23
Healthy	Non-inflamed UC	UBE2H	-0.355786	3.84e-27	2.37e-23
Healthy	Non-inflamed UC	SERINC1	-0.40933	4.09e-27	2.53e-23
Healthy	Non-inflamed UC	GATA3	-0.413955	4.17e-27	2.58e-23
Healthy	Non-inflamed UC	RBMX	-0.256188	4.26e-27	2.63e-23
Healthy	Non-inflamed UC	F3	-0.423391	4.63e-27	2.86e-23
Healthy	Non-inflamed UC	CACNB4	-0.429011	6.55e-27	4.04e-23
Healthy	Non-inflamed UC	TRA2A	-0.382867	7.08e-27	4.37e-23
Healthy	Non-inflamed UC	TWF1	-0.430715	7.25e-27	4.48e-23
Healthy	Non-inflamed UC	PAIP1	-0.335054	7.69e-27	4.75e-23
Healthy	Non-inflamed UC	RIMKLB	-0.421761	7.95e-27	4.91e-23
Healthy	Non-inflamed UC	TIGIT	-0.435673	8.13e-27	5.02e-23
Healthy	Non-inflamed UC	LOX	-0.405428	8.8e-27	5.43e-23
Healthy	Non-inflamed UC	ELP1	-0.358	9.06e-27	5.59e-23
Healthy	Non-inflamed UC	GTF2E2	-0.354023	9.84e-27	6.08e-23
Healthy	Non-inflamed UC	XIAP	-0.350093	1.01e-26	6.24e-23
Healthy	Non-inflamed UC	KAT2B	-0.425351	1.16e-26	7.16e-23
Healthy	Non-inflamed UC	HEY2	-0.398684	1.32e-26	8.18e-23
Healthy	Non-inflamed UC	GTF2I	-0.382447	1.42e-26	8.76e-23
Healthy	Non-inflamed UC	FOXP2	-0.410679	1.76e-26	1.09e-22
Healthy	Non-inflamed UC	SCP2	-0.38667	2.83e-26	1.75e-22
Healthy	Non-inflamed UC	ATP5IF1	0.456758	3.12e-26	1.93e-22
Healthy	Non-inflamed UC	GNA14	-0.39016	3.36e-26	2.08e-22
Healthy	Non-inflamed UC	KMT5A	-0.33007	3.8e-26	2.34e-22
Healthy	Non-inflamed UC	SLC9A9	-0.407408	3.8e-26	2.35e-22
Healthy	Non-inflamed UC	CHEK1	-0.385074	4.01e-26	2.48e-22
Healthy	Non-inflamed UC	DDAH1	-0.402729	4.18e-26	2.58e-22
Healthy	Non-inflamed UC	FANCL	-0.395424	4.74e-26	2.93e-22
Healthy	Non-inflamed UC	KDM7A	-0.403595	4.76e-26	2.94e-22
Healthy	Non-inflamed UC	CA2	0.580459	5.37e-26	3.32e-22
Healthy	Non-inflamed UC	PDE3A	-0.400421	5.85e-26	3.61e-22
Healthy	Non-inflamed UC	BCL11A	-0.403362	6.54e-26	4.04e-22
Healthy	Non-inflamed UC	BCAS2	-0.369621	6.72e-26	4.15e-22
Healthy	Non-inflamed UC	GJA1	-0.426522	6.78e-26	4.19e-22
Healthy	Non-inflamed UC	SEH1L	-0.373589	7.24e-26	4.47e-22
Healthy	Non-inflamed UC	E2F3	-0.387069	7.37e-26	4.55e-22
Healthy	Non-inflamed UC	EDNRB	-0.370615	7.75e-26	4.79e-22
Healthy	Non-inflamed UC	MOG	-0.337936	8.16e-26	5.04e-22
Healthy	Non-inflamed UC	CALB1	-0.411216	8.58e-26	5.3e-22
Healthy	Non-inflamed UC	RTN3	-0.431429	8.64e-26	5.33e-22
Healthy	Non-inflamed UC	ANP32B	-0.40518	8.76e-26	5.41e-22
Healthy	Non-inflamed UC	PCMTD2	-0.3897	9.1e-26	5.62e-22
Healthy	Non-inflamed UC	NUP133	-0.41305	1.02e-25	6.31e-22
Healthy	Non-inflamed UC	CNST	-0.379391	1.06e-25	6.54e-22
Healthy	Non-inflamed UC	CASP10	-0.445487	1.13e-25	7e-22
Healthy	Non-inflamed UC	SESN1	-0.40138	1.14e-25	7.05e-22
Healthy	Non-inflamed UC	RASGEF1B	-0.360696	1.39e-25	8.59e-22
Healthy	Non-inflamed UC	ITGA8	-0.394015	1.41e-25	8.69e-22
Healthy	Non-inflamed UC	HLA-DRB	0.51477	1.5e-25	9.28e-22
Healthy	Non-inflamed UC	SOCS5	-0.322551	1.54e-25	9.49e-22
Healthy	Non-inflamed UC	FBXW11	-0.323055	1.6e-25	9.91e-22
Healthy	Non-inflamed UC	RAB2A	-0.339103	1.64e-25	1.02e-21
Healthy	Non-inflamed UC	SNX5	-0.369587	1.81e-25	1.12e-21
Healthy	Non-inflamed UC	CLEC2D	-0.409721	2.12e-25	1.31e-21
Healthy	Non-inflamed UC	VTI1B	-0.340488	2.14e-25	1.32e-21
Healthy	Non-inflamed UC	ERMP1	-0.351555	2.42e-25	1.5e-21
Healthy	Non-inflamed UC	SLC44A1	-0.3472	3.2e-25	1.98e-21
Healthy	Non-inflamed UC	CDK17	-0.417793	3.25e-25	2.01e-21
Healthy	Non-inflamed UC	IL12A	-0.402641	3.75e-25	2.32e-21
Healthy	Non-inflamed UC	FBXO9	-0.378512	4.84e-25	2.99e-21
Healthy	Non-inflamed UC	VPS35	-0.377703	4.93e-25	3.04e-21
Healthy	Non-inflamed UC	LRBA	-0.403553	5.17e-25	3.19e-21
Healthy	Non-inflamed UC	CCL3	0.507074	5.17e-25	3.19e-21
Healthy	Non-inflamed UC	FCGR1A/BP	-0.38439	5.38e-25	3.32e-21
Healthy	Non-inflamed UC	UBE2E3	-0.357052	5.49e-25	3.39e-21
Healthy	Non-inflamed UC	TPK1	-0.388779	5.89e-25	3.64e-21
Healthy	Non-inflamed UC	PLEKHA8	-0.422419	6.32e-25	3.9e-21
Healthy	Non-inflamed UC	SLC25A4	-0.379426	6.34e-25	3.91e-21
Healthy	Non-inflamed UC	PLRG1	-0.385205	6.52e-25	4.03e-21
Healthy	Non-inflamed UC	PLEKHH2	-0.411182	6.57e-25	4.06e-21
Healthy	Non-inflamed UC	GIPC1	0.555967	7.05e-25	4.36e-21
Healthy	Non-inflamed UC	ACBD6	-0.425519	7.27e-25	4.49e-21
Healthy	Non-inflamed UC	CBLN2	-0.403942	7.93e-25	4.9e-21
Healthy	Non-inflamed UC	CHCHD3	-0.335095	9.94e-25	6.14e-21
Healthy	Non-inflamed UC	POU5F1	-0.245549	1.18e-24	7.26e-21
Healthy	Non-inflamed UC	ALDH7A1	-0.389382	1.2e-24	7.4e-21
Healthy	Non-inflamed UC	ATF7IP	-0.40568	1.24e-24	7.63e-21
Healthy	Non-inflamed UC	PDIA6	-0.354559	1.38e-24	8.53e-21
Healthy	Non-inflamed UC	GAS2	-0.392066	1.66e-24	1.02e-20
Healthy	Non-inflamed UC	MET	-0.380857	1.67e-24	1.03e-20
Healthy	Non-inflamed UC	HSPA8	-0.229017	1.72e-24	1.06e-20
Healthy	Non-inflamed UC	G6PC2	-0.391263	1.8e-24	1.11e-20
Healthy	Non-inflamed UC	GGNBP2	-0.437886	1.93e-24	1.19e-20
Healthy	Non-inflamed UC	MIR4435-2HG	-0.344304	1.97e-24	1.22e-20
Healthy	Non-inflamed UC	IFNAR2	-0.384228	2.31e-24	1.43e-20
Healthy	Non-inflamed UC	ADCY2	-0.353628	2.43e-24	1.5e-20
Healthy	Non-inflamed UC	LMNB1	-0.391947	2.74e-24	1.69e-20
Healthy	Non-inflamed UC	ACVR1	-0.345143	2.85e-24	1.76e-20
Healthy	Non-inflamed UC	IGBP1	-0.333066	2.89e-24	1.78e-20
Healthy	Non-inflamed UC	TP53INP1	-0.393974	3.95e-24	2.44e-20
Healthy	Non-inflamed UC	ABRAXAS1	-0.366314	4.13e-24	2.55e-20
Healthy	Non-inflamed UC	UBE2J1	-0.407641	4.23e-24	2.61e-20
Healthy	Non-inflamed UC	CCT8	-0.366835	4.42e-24	2.73e-20
Healthy	Non-inflamed UC	LGR4	-0.398898	4.47e-24	2.76e-20
Healthy	Non-inflamed UC	SEC61A2	-0.446602	4.75e-24	2.93e-20
Healthy	Non-inflamed UC	SNX2	-0.395501	5.5e-24	3.4e-20
Healthy	Non-inflamed UC	NEAT1	0.539157	5.75e-24	3.55e-20
Healthy	Non-inflamed UC	BIRC2	-0.404787	7.58e-24	4.68e-20
Healthy	Non-inflamed UC	RAB27A	-0.304273	7.82e-24	4.83e-20
Healthy	Non-inflamed UC	PTDSS1	-0.37306	8.01e-24	4.95e-20
Healthy	Non-inflamed UC	RSU1	-0.383913	8.18e-24	5.05e-20
Healthy	Non-inflamed UC	EPB41L5	-0.35587	8.62e-24	5.32e-20
Healthy	Non-inflamed UC	SS18	-0.350317	8.9e-24	5.5e-20
Healthy	Non-inflamed UC	CD1A	-0.375344	1.06e-23	6.57e-20
Healthy	Non-inflamed UC	HERC3	-0.378514	1.1e-23	6.82e-20
Healthy	Non-inflamed UC	ITPR1	-0.330231	1.14e-23	7.06e-20
Healthy	Non-inflamed UC	PPIL3	-0.380701	1.17e-23	7.21e-20
Healthy	Non-inflamed UC	CREG1	-0.35955	1.6e-23	9.89e-20
Healthy	Non-inflamed UC	IFRD1	-0.369791	1.94e-23	1.2e-19
Healthy	Non-inflamed UC	VAMP7	-0.422905	1.99e-23	1.23e-19
Healthy	Non-inflamed UC	EWSR1	-0.336209	2.12e-23	1.31e-19
Healthy	Non-inflamed UC	GUCY1A2	-0.32564	2.18e-23	1.35e-19
Healthy	Non-inflamed UC	COX5B	0.469067	2.33e-23	1.44e-19
Healthy	Non-inflamed UC	SFI1	-0.341919	2.39e-23	1.48e-19
Healthy	Non-inflamed UC	SEC63	-0.317347	2.48e-23	1.53e-19
Healthy	Non-inflamed UC	ACER2	-0.409322	2.51e-23	1.55e-19
Healthy	Non-inflamed UC	RYK	-0.348996	2.74e-23	1.69e-19
Healthy	Non-inflamed UC	TRIM24	-0.38153	2.75e-23	1.7e-19
Healthy	Non-inflamed UC	DSC2	-0.376486	2.78e-23	1.72e-19
Healthy	Non-inflamed UC	TOMM40	-0.259158	2.79e-23	1.72e-19
Healthy	Non-inflamed UC	PPP2R5A	-0.39608	2.84e-23	1.75e-19
Healthy	Non-inflamed UC	CUL3	-0.373278	3.4e-23	2.1e-19
Healthy	Non-inflamed UC	ATG10	-0.352643	3.51e-23	2.17e-19
Healthy	Non-inflamed UC	FAAP24	-0.318136	3.78e-23	2.33e-19
Healthy	Non-inflamed UC	ASB7	-0.387501	4.88e-23	3.01e-19
Healthy	Non-inflamed UC	PSMA1	-0.348107	4.95e-23	3.06e-19
Healthy	Non-inflamed UC	LPIN2	-0.355792	5.4e-23	3.33e-19
Healthy	Non-inflamed UC	RBPJ	-0.307307	6.02e-23	3.72e-19
Healthy	Non-inflamed UC	ERAP1	-0.376396	6.22e-23	3.84e-19
Healthy	Non-inflamed UC	TCERG1	-0.309585	6.28e-23	3.88e-19
Healthy	Non-inflamed UC	CLDN4	0.456261	7.15e-23	4.42e-19
Healthy	Non-inflamed UC	SELENBP1	0.500258	7.24e-23	4.47e-19
Healthy	Non-inflamed UC	CMTM6	-0.396423	9.02e-23	5.57e-19
Healthy	Non-inflamed UC	BTBD3	-0.409111	9.08e-23	5.6e-19
Healthy	Non-inflamed UC	ASAP1	-0.37294	9.41e-23	5.81e-19
Healthy	Non-inflamed UC	BRAF	-0.30495	9.92e-23	6.12e-19
Healthy	Non-inflamed UC	IMPACT	-0.364647	1.18e-22	7.27e-19
Healthy	Non-inflamed UC	SKP2	-0.385992	1.23e-22	7.58e-19
Healthy	Non-inflamed UC	NDUFA5	-0.356836	1.37e-22	8.45e-19
Healthy	Non-inflamed UC	COL1A1	0.592888	1.46e-22	9.01e-19
Healthy	Non-inflamed UC	TPST1	-0.380108	1.46e-22	9.01e-19
Healthy	Non-inflamed UC	RAD21	-0.312693	1.73e-22	1.07e-18
Healthy	Non-inflamed UC	DYNLL1	-0.248255	1.84e-22	1.13e-18
Healthy	Non-inflamed UC	OPA1	-0.368792	1.93e-22	1.19e-18
Healthy	Non-inflamed UC	KANSL3	-0.351951	1.97e-22	1.21e-18
Healthy	Non-inflamed UC	CCNG2	-0.306757	2.57e-22	1.58e-18
Healthy	Non-inflamed UC	MAP4K3	-0.35465	2.73e-22	1.69e-18
Healthy	Non-inflamed UC	GCLM	-0.318396	3.38e-22	2.09e-18
Healthy	Non-inflamed UC	RRAS2	-0.40659	3.44e-22	2.13e-18
Healthy	Non-inflamed UC	CTSD	0.514891	3.51e-22	2.17e-18
Healthy	Non-inflamed UC	PPWD1	-0.356249	4.08e-22	2.52e-18
Healthy	Non-inflamed UC	TAPBP	0.484772	4.18e-22	2.58e-18
Healthy	Non-inflamed UC	NDUFAF2	-0.3326	4.31e-22	2.66e-18
Healthy	Non-inflamed UC	UBE2V2	-0.349456	4.58e-22	2.83e-18
Healthy	Non-inflamed UC	RASAL2	-0.408124	4.81e-22	2.97e-18
Healthy	Non-inflamed UC	NHLRC3	-0.351365	5.4e-22	3.33e-18
Healthy	Non-inflamed UC	ZFAND1	-0.356759	6.26e-22	3.87e-18
Healthy	Non-inflamed UC	ARL5B	-0.337362	6.61e-22	4.08e-18
Healthy	Non-inflamed UC	CTLA4	-0.36981	6.74e-22	4.16e-18
Healthy	Non-inflamed UC	COX6A1	0.412185	8.12e-22	5.02e-18
Healthy	Non-inflamed UC	VDAC2	-0.323647	8.21e-22	5.07e-18
Healthy	Non-inflamed UC	GNB4	-0.357183	8.31e-22	5.13e-18
Healthy	Non-inflamed UC	OSBPL3	-0.373144	8.7e-22	5.37e-18
Healthy	Non-inflamed UC	KLHL20	-0.336232	8.91e-22	5.5e-18
Healthy	Non-inflamed UC	MED27	-0.275058	9.09e-22	5.61e-18
Healthy	Non-inflamed UC	PCSK5	-0.361994	9.49e-22	5.86e-18
Healthy	Non-inflamed UC	MDH1	-0.369779	1.35e-21	8.34e-18
Healthy	Non-inflamed UC	NRAS	-0.379456	1.59e-21	9.8e-18
Healthy	Non-inflamed UC	NDUFV2	-0.317075	1.65e-21	1.02e-17
Healthy	Non-inflamed UC	WNT5A	-0.336649	1.76e-21	1.09e-17
Healthy	Non-inflamed UC	CHST9	-0.384084	1.82e-21	1.12e-17
Healthy	Non-inflamed UC	MRE11	-0.345408	2.26e-21	1.4e-17
Healthy	Non-inflamed UC	BARD1	-0.363191	2.29e-21	1.41e-17
Healthy	Non-inflamed UC	HERPUD2	-0.368513	2.31e-21	1.43e-17
Healthy	Non-inflamed UC	HMGB2	-0.33763	2.33e-21	1.44e-17
Healthy	Non-inflamed UC	LHFPL6	-0.36513	2.37e-21	1.46e-17
Healthy	Non-inflamed UC	LRRC4C	-0.379309	2.47e-21	1.53e-17
Healthy	Non-inflamed UC	C9orf72	-0.373238	2.66e-21	1.65e-17
Healthy	Non-inflamed UC	H2AZ1	-0.233688	2.94e-21	1.82e-17
Healthy	Non-inflamed UC	SLC10A6	-0.334288	3.2e-21	1.98e-17
Healthy	Non-inflamed UC	PPARG	-0.364348	3.63e-21	2.24e-17
Healthy	Non-inflamed UC	FNTA	-0.325918	3.85e-21	2.38e-17
Healthy	Non-inflamed UC	ZWINT	-0.308057	4.06e-21	2.51e-17
Healthy	Non-inflamed UC	UBA2	-0.369586	4.06e-21	2.51e-17
Healthy	Non-inflamed UC	SSR1	-0.34011	4.17e-21	2.58e-17
Healthy	Non-inflamed UC	PNPLA8	-0.323261	4.28e-21	2.64e-17
Healthy	Non-inflamed UC	CDK7	-0.38103	4.58e-21	2.83e-17
Healthy	Non-inflamed UC	PSMA8	-0.381465	4.78e-21	2.95e-17
Healthy	Non-inflamed UC	RBSN	-0.359733	4.79e-21	2.96e-17
Healthy	Non-inflamed UC	FAAH2	-0.372764	4.86e-21	3e-17
Healthy	Non-inflamed UC	AURKA	-0.289304	5.05e-21	3.12e-17
Healthy	Non-inflamed UC	RGS4	-0.328268	5.19e-21	3.2e-17
Healthy	Non-inflamed UC	KBTBD8	-0.345828	5.28e-21	3.26e-17
Healthy	Non-inflamed UC	UBXN4	-0.351428	5.51e-21	3.4e-17
Healthy	Non-inflamed UC	CDC20B	-0.312976	5.77e-21	3.56e-17
Healthy	Non-inflamed UC	NDUFB4	-0.239282	6e-21	3.71e-17
Healthy	Non-inflamed UC	PSMC6	-0.301702	6.01e-21	3.71e-17
Healthy	Non-inflamed UC	USP18	-0.333887	6.03e-21	3.72e-17
Healthy	Non-inflamed UC	DYNC1I2	-0.323154	6.26e-21	3.86e-17
Healthy	Non-inflamed UC	PRKAG2	-0.333748	6.27e-21	3.87e-17
Healthy	Non-inflamed UC	IFNA4/10/17	-0.276932	6.76e-21	4.17e-17
Healthy	Non-inflamed UC	ADGRL3	-0.369299	6.83e-21	4.22e-17
Healthy	Non-inflamed UC	DEFB1	-0.345659	8.37e-21	5.17e-17
Healthy	Non-inflamed UC	UGP2	-0.305936	9.4e-21	5.8e-17
Healthy	Non-inflamed UC	CPEB2	-0.36695	9.92e-21	6.12e-17
Healthy	Non-inflamed UC	UBE2C	-0.288547	1.1e-20	6.81e-17
Healthy	Non-inflamed UC	TRBV7-9	-0.287343	1.2e-20	7.4e-17
Healthy	Non-inflamed UC	WASHC5	-0.35993	1.34e-20	8.3e-17
Healthy	Non-inflamed UC	COX8A	0.405198	1.38e-20	8.53e-17
Healthy	Non-inflamed UC	FBXO33	-0.32118	1.41e-20	8.71e-17
Healthy	Non-inflamed UC	TNFRSF17	-0.333709	1.46e-20	9.02e-17
Healthy	Non-inflamed UC	PDPN	-0.336634	1.51e-20	9.34e-17
Healthy	Non-inflamed UC	OLA1	-0.349228	1.55e-20	9.56e-17
Healthy	Non-inflamed UC	TOMM70	-0.309745	1.56e-20	9.64e-17
Healthy	Non-inflamed UC	GLS	-0.32298	1.68e-20	1.04e-16
Healthy	Non-inflamed UC	HGSNAT	-0.296358	2.1e-20	1.3e-16
Healthy	Non-inflamed UC	DEFB134	-0.329458	2.12e-20	1.31e-16
Healthy	Non-inflamed UC	SOD2	-0.333254	2.35e-20	1.45e-16
Healthy	Non-inflamed UC	MTMR12	-0.30161	2.52e-20	1.56e-16
Healthy	Non-inflamed UC	PPP2R1B	-0.314008	2.67e-20	1.65e-16
Healthy	Non-inflamed UC	NUP205	-0.320164	3.16e-20	1.95e-16
Healthy	Non-inflamed UC	ERLEC1	-0.356666	3.3e-20	2.04e-16
Healthy	Non-inflamed UC	PLEKHA3	-0.228381	3.82e-20	2.36e-16
Healthy	Non-inflamed UC	YBX1	-0.294622	4e-20	2.47e-16
Healthy	Non-inflamed UC	NUP43	-0.34061	4.28e-20	2.64e-16
Healthy	Non-inflamed UC	DDHD2	-0.384845	4.99e-20	3.08e-16
Healthy	Non-inflamed UC	MR1	-0.351491	5.17e-20	3.2e-16
Healthy	Non-inflamed UC	SBF2	-0.318633	7.02e-20	4.33e-16
Healthy	Non-inflamed UC	CCNE2	-0.351898	7.77e-20	4.8e-16
Healthy	Non-inflamed UC	ETF1	-0.307681	1.05e-19	6.46e-16
Healthy	Non-inflamed UC	TAF5L	-0.31794	1.14e-19	7.03e-16
Healthy	Non-inflamed UC	ARHGAP10	-0.338787	1.15e-19	7.09e-16
Healthy	Non-inflamed UC	ATP6V1A	-0.324255	1.17e-19	7.22e-16
Healthy	Non-inflamed UC	CDON	-0.312927	1.23e-19	7.61e-16
Healthy	Non-inflamed UC	PSMC2	-0.32934	1.25e-19	7.7e-16
Healthy	Non-inflamed UC	CRADD	-0.375189	1.33e-19	8.19e-16
Healthy	Non-inflamed UC	CD8B	-0.323774	1.35e-19	8.31e-16
Healthy	Non-inflamed UC	WASF1	-0.325508	1.35e-19	8.32e-16
Healthy	Non-inflamed UC	ATP5F1C	-0.344866	1.5e-19	9.29e-16
Healthy	Non-inflamed UC	CLASP1	-0.344534	1.51e-19	9.3e-16
Healthy	Non-inflamed UC	CAB39	-0.328083	1.54e-19	9.54e-16
Healthy	Non-inflamed UC	TM7SF3	-0.302038	1.6e-19	9.91e-16
Healthy	Non-inflamed UC	NFKBIZ	-0.335701	1.62e-19	1e-15
Healthy	Non-inflamed UC	IFNA6	-0.346564	1.77e-19	1.09e-15
Healthy	Non-inflamed UC	MBD4	-0.363441	1.88e-19	1.16e-15
Healthy	Non-inflamed UC	IQCK	-0.339413	1.9e-19	1.17e-15
Healthy	Non-inflamed UC	DLGAP5	-0.317844	2.09e-19	1.29e-15
Healthy	Non-inflamed UC	UBE3A	-0.366465	2.35e-19	1.45e-15
Healthy	Non-inflamed UC	GAR1	0.363956	2.4e-19	1.48e-15
Healthy	Non-inflamed UC	KLHL3	-0.342473	2.55e-19	1.57e-15
Healthy	Non-inflamed UC	IGF1R	-0.273669	2.74e-19	1.69e-15
Healthy	Non-inflamed UC	ATG14	-0.30024	3.07e-19	1.89e-15
Healthy	Non-inflamed UC	STT3A	-0.28531	3.29e-19	2.03e-15
Healthy	Non-inflamed UC	PLD1	-0.306688	3.33e-19	2.06e-15
Healthy	Non-inflamed UC	GABRB1	-0.28558	3.64e-19	2.25e-15
Healthy	Non-inflamed UC	BTLA	-0.262223	3.69e-19	2.28e-15
Healthy	Non-inflamed UC	TRPM3	-0.322782	3.97e-19	2.45e-15
Healthy	Non-inflamed UC	KYAT3	-0.308	4.5e-19	2.78e-15
Healthy	Non-inflamed UC	SEC24D	-0.326004	4.75e-19	2.93e-15
Healthy	Non-inflamed UC	BMPR1B	-0.297988	4.96e-19	3.06e-15
Healthy	Non-inflamed UC	CAT	-0.310727	5.04e-19	3.12e-15
Healthy	Non-inflamed UC	CYP2U1	-0.317278	5.06e-19	3.12e-15
Healthy	Non-inflamed UC	PLPP3	-0.341411	5.2e-19	3.21e-15
Healthy	Non-inflamed UC	STRAP	-0.293998	6.28e-19	3.88e-15
Healthy	Non-inflamed UC	POU2F1	-0.304226	6.36e-19	3.93e-15
Healthy	Non-inflamed UC	NCOA2	-0.283634	6.83e-19	4.22e-15
Healthy	Non-inflamed UC	DIS3	-0.356668	7.55e-19	4.66e-15
Healthy	Non-inflamed UC	FSHB	-0.357672	7.63e-19	4.71e-15
Healthy	Non-inflamed UC	ECI2	-0.33657	8.38e-19	5.17e-15
Healthy	Non-inflamed UC	NT5E	-0.310401	9.2e-19	5.68e-15
Healthy	Non-inflamed UC	RBMS1	-0.332389	9.57e-19	5.91e-15
Healthy	Non-inflamed UC	CD83	-0.324079	1e-18	6.19e-15
Healthy	Non-inflamed UC	KDM1B	-0.335849	1.08e-18	6.64e-15
Healthy	Non-inflamed UC	ATP5F1D	0.423786	1.09e-18	6.75e-15
Healthy	Non-inflamed UC	ERCC6	-0.324747	1.11e-18	6.85e-15
Healthy	Non-inflamed UC	MRPS31	-0.347734	1.24e-18	7.68e-15
Healthy	Non-inflamed UC	PA2G4	-0.219093	1.4e-18	8.65e-15
Healthy	Non-inflamed UC	SATB1	-0.305141	1.45e-18	8.92e-15
Healthy	Non-inflamed UC	HSPA4	-0.351125	1.65e-18	1.02e-14
Healthy	Non-inflamed UC	CDC5L	-0.317665	1.99e-18	1.23e-14
Healthy	Non-inflamed UC	TSPAN1	0.522843	2.03e-18	1.26e-14
Healthy	Non-inflamed UC	RP9	-0.33778	2.25e-18	1.39e-14
Healthy	Non-inflamed UC	IFNB1	-0.318223	2.5e-18	1.55e-14
Healthy	Non-inflamed UC	AQP7	-0.267064	2.75e-18	1.7e-14
Healthy	Non-inflamed UC	KPNA2	-0.333647	2.91e-18	1.8e-14
Healthy	Non-inflamed UC	SUMF1	-0.343573	2.97e-18	1.83e-14
Healthy	Non-inflamed UC	MEF2C	-0.315822	3.16e-18	1.95e-14
Healthy	Non-inflamed UC	LDB2	-0.288453	3.57e-18	2.2e-14
Healthy	Non-inflamed UC	ALDOB	-0.313173	3.75e-18	2.31e-14
Healthy	Non-inflamed UC	PSMA6	-0.267925	4.17e-18	2.57e-14
Healthy	Non-inflamed UC	PAK1	-0.303101	4.81e-18	2.97e-14
Healthy	Non-inflamed UC	SSBP1	-0.327091	5.36e-18	3.31e-14
Healthy	Non-inflamed UC	IMPDH1	-0.247428	6.32e-18	3.9e-14
Healthy	Non-inflamed UC	RAET1G	-0.266876	6.59e-18	4.07e-14
Healthy	Non-inflamed UC	STX18	-0.329449	6.93e-18	4.28e-14
Healthy	Non-inflamed UC	HMGCS1	-0.320334	7.15e-18	4.42e-14
Healthy	Non-inflamed UC	ELP3	-0.343112	7.2e-18	4.45e-14
Healthy	Non-inflamed UC	SPPL2A	-0.345056	7.8e-18	4.82e-14
Healthy	Non-inflamed UC	ATP6V1B2	-0.29263	8.01e-18	4.95e-14
Healthy	Non-inflamed UC	C1QTNF7	-0.303185	8.33e-18	5.14e-14
Healthy	Non-inflamed UC	HAVCR2	-0.317907	8.72e-18	5.38e-14
Healthy	Non-inflamed UC	CEP135	-0.360056	9.6e-18	5.93e-14
Healthy	Non-inflamed UC	ERAP2	-0.342971	1.09e-17	6.72e-14
Healthy	Non-inflamed UC	SKIL	-0.329584	1.11e-17	6.83e-14
Healthy	Non-inflamed UC	AP3M2	-0.298246	1.12e-17	6.91e-14
Healthy	Non-inflamed UC	ARHGAP42	-0.26801	1.2e-17	7.38e-14
Healthy	Non-inflamed UC	YPEL5	-0.281361	1.36e-17	8.38e-14
Healthy	Non-inflamed UC	SGPP1	-0.282651	1.4e-17	8.65e-14
Healthy	Non-inflamed UC	FBXW8	-0.316635	1.59e-17	9.81e-14
Healthy	Non-inflamed UC	PSMD12	-0.306164	1.85e-17	1.14e-13
Healthy	Non-inflamed UC	LRRC8B	-0.322859	1.85e-17	1.14e-13
Healthy	Non-inflamed UC	CEP70	-0.272255	2.21e-17	1.36e-13
Healthy	Non-inflamed UC	XRCC6	-0.215083	2.4e-17	1.48e-13
Healthy	Non-inflamed UC	ORC6	-0.317311	2.4e-17	1.48e-13
Healthy	Non-inflamed UC	ITGA1	-0.291931	2.56e-17	1.58e-13
Healthy	Non-inflamed UC	CCK	-0.286948	2.63e-17	1.62e-13
Healthy	Non-inflamed UC	IL2RA	-0.305568	2.84e-17	1.76e-13
Healthy	Non-inflamed UC	UBE3C	-0.331436	3.17e-17	1.96e-13
Healthy	Non-inflamed UC	GUCY1B1	-0.292219	3.18e-17	1.96e-13
Healthy	Non-inflamed UC	MSX2	-0.310976	3.19e-17	1.97e-13
Healthy	Non-inflamed UC	RAP1A	-0.296653	3.38e-17	2.09e-13
Healthy	Non-inflamed UC	CWC15	-0.324022	4.17e-17	2.57e-13
Healthy	Non-inflamed UC	TRAV8-4	-0.25136	4.29e-17	2.65e-13
Healthy	Non-inflamed UC	CCL28	-0.306921	4.78e-17	2.95e-13
Healthy	Non-inflamed UC	MIB1	-0.242109	5.23e-17	3.23e-13
Healthy	Non-inflamed UC	RGS5	-0.319077	5.74e-17	3.55e-13
Healthy	Non-inflamed UC	RGS1	-0.305708	6.18e-17	3.81e-13
Healthy	Non-inflamed UC	ATRN	-0.241003	6.19e-17	3.82e-13
Healthy	Non-inflamed UC	LIN54	-0.29797	6.66e-17	4.11e-13
Healthy	Non-inflamed UC	PLK2	-0.311334	7.03e-17	4.34e-13
Healthy	Non-inflamed UC	EIF4A2	-0.242428	7.06e-17	4.36e-13
Healthy	Non-inflamed UC	RPA3	-0.260423	7.14e-17	4.41e-13
Healthy	Non-inflamed UC	EIF4EBP2	-0.294184	7.65e-17	4.72e-13
Healthy	Non-inflamed UC	PTPRO	-0.305345	9.17e-17	5.66e-13
Healthy	Non-inflamed UC	GNS	-0.290106	9.76e-17	6.03e-13
Healthy	Non-inflamed UC	HLA-G	0.395492	1.15e-16	7.09e-13
Healthy	Non-inflamed UC	ETNK1	-0.263503	1.24e-16	7.65e-13
Healthy	Non-inflamed UC	PRDX3	-0.269743	1.48e-16	9.16e-13
Healthy	Non-inflamed UC	NRP1	-0.307292	1.49e-16	9.2e-13
Healthy	Non-inflamed UC	MYCN	-0.291241	1.52e-16	9.36e-13
Healthy	Non-inflamed UC	FRYL	-0.303591	1.53e-16	9.45e-13
Healthy	Non-inflamed UC	MTHFD2	-0.276054	1.59e-16	9.81e-13
Healthy	Non-inflamed UC	YWHAE	-0.27583	2.3e-16	1.42e-12
Healthy	Non-inflamed UC	IL22RA2	0.378012	2.36e-16	1.46e-12
Healthy	Non-inflamed UC	ZBTB37	-0.270301	2.79e-16	1.72e-12
Healthy	Non-inflamed UC	CST3	0.416098	2.86e-16	1.76e-12
Healthy	Non-inflamed UC	ARAP2	-0.292745	3.33e-16	2.06e-12
Healthy	Non-inflamed UC	SLC2A2	-0.310003	3.76e-16	2.32e-12
Healthy	Non-inflamed UC	ETFA	-0.29299	4.15e-16	2.56e-12
Healthy	Non-inflamed UC	IL20RB	-0.29803	4.17e-16	2.57e-12
Healthy	Non-inflamed UC	DLST	-0.24227	4.22e-16	2.61e-12
Healthy	Non-inflamed UC	NRXN3	-0.284927	5e-16	3.09e-12
Healthy	Non-inflamed UC	GDI2	-0.226204	5.34e-16	3.3e-12
Healthy	Non-inflamed UC	TPD52	-0.296683	5.4e-16	3.33e-12
Healthy	Non-inflamed UC	MSL2	-0.302986	5.6e-16	3.46e-12
Healthy	Non-inflamed UC	DHRS7B	-0.293489	5.64e-16	3.48e-12
Healthy	Non-inflamed UC	ATP5F1B	0.417396	5.67e-16	3.5e-12
Healthy	Non-inflamed UC	PPM1A	-0.279621	6.54e-16	4.04e-12
Healthy	Non-inflamed UC	PTGR1	-0.306236	7.23e-16	4.46e-12
Healthy	Non-inflamed UC	LPAR1	-0.25511	7.26e-16	4.49e-12
Healthy	Non-inflamed UC	LEPR	-0.265629	9.96e-16	6.15e-12
Healthy	Non-inflamed UC	YAP1	-0.296815	1.05e-15	6.47e-12
Healthy	Non-inflamed UC	SEL1L	-0.32069	1.05e-15	6.51e-12
Healthy	Non-inflamed UC	WDR70	-0.310298	1.06e-15	6.56e-12
Healthy	Non-inflamed UC	CACYBP	-0.289692	1.1e-15	6.82e-12
Healthy	Non-inflamed UC	GNAQ	-0.226155	1.15e-15	7.11e-12
Healthy	Non-inflamed UC	FAM120B	-0.287441	1.16e-15	7.16e-12
Healthy	Non-inflamed UC	TIFA	-0.257326	1.17e-15	7.21e-12
Healthy	Non-inflamed UC	SLC40A1	-0.230645	1.19e-15	7.32e-12
Healthy	Non-inflamed UC	PSEN1	-0.28079	1.39e-15	8.58e-12
Healthy	Non-inflamed UC	SLC12A2	-0.279147	1.56e-15	9.65e-12
Healthy	Non-inflamed UC	UQCRFS1	-0.296603	1.63e-15	1.01e-11
Healthy	Non-inflamed UC	KRT8	0.272284	1.69e-15	1.04e-11
Healthy	Non-inflamed UC	BRCC3	-0.27151	1.7e-15	1.05e-11
Healthy	Non-inflamed UC	FAM177A1	-0.291534	1.72e-15	1.06e-11
Healthy	Non-inflamed UC	SSNA1	0.377292	1.88e-15	1.16e-11
Healthy	Non-inflamed UC	SFXN1	-0.295413	2.3e-15	1.42e-11
Healthy	Non-inflamed UC	IL6ST	-0.277575	2.48e-15	1.53e-11
Healthy	Non-inflamed UC	LDLRAD3	-0.290352	2.7e-15	1.67e-11
Healthy	Non-inflamed UC	FAR2	-0.23977	3.51e-15	2.17e-11
Healthy	Non-inflamed UC	EIF4E3	-0.275983	4.17e-15	2.58e-11
Healthy	Non-inflamed UC	LIN28A	-0.275561	4.89e-15	3.02e-11
Healthy	Non-inflamed UC	TARP	-0.319998	5.24e-15	3.24e-11
Healthy	Non-inflamed UC	CAP2	-0.259033	5.74e-15	3.55e-11
Healthy	Non-inflamed UC	PREP	-0.271419	6.46e-15	3.99e-11
Healthy	Non-inflamed UC	CLIC4	-0.283643	6.9e-15	4.26e-11
Healthy	Non-inflamed UC	SLC15A4	-0.28479	6.93e-15	4.28e-11
Healthy	Non-inflamed UC	ADNP2	-0.236783	6.93e-15	4.28e-11
Healthy	Non-inflamed UC	ADH6	-0.259204	7.26e-15	4.48e-11
Healthy	Non-inflamed UC	ABI1	-0.272926	7.7e-15	4.76e-11
Healthy	Non-inflamed UC	H2BC5	0.345727	8.02e-15	4.95e-11
Healthy	Non-inflamed UC	KRT19	0.226299	8.28e-15	5.12e-11
Healthy	Non-inflamed UC	YWHAZ	-0.164762	8.42e-15	5.2e-11
Healthy	Non-inflamed UC	AKR1B1	-0.216322	8.55e-15	5.28e-11
Healthy	Non-inflamed UC	CARMIL1	-0.25319	9.42e-15	5.82e-11
Healthy	Non-inflamed UC	ACBD5	-0.289847	9.54e-15	5.89e-11
Healthy	Non-inflamed UC	GIGYF2	-0.276911	1e-14	6.18e-11
Healthy	Non-inflamed UC	SGCG	-0.287911	1.01e-14	6.26e-11
Healthy	Non-inflamed UC	GALNT10	-0.286735	1.06e-14	6.54e-11
Healthy	Non-inflamed UC	FGF2	-0.270057	1.09e-14	6.72e-11
Healthy	Non-inflamed UC	TNIK	-0.296142	1.25e-14	7.71e-11
Healthy	Non-inflamed UC	SLC2A3	-0.253377	1.39e-14	8.57e-11
Healthy	Non-inflamed UC	PARP12	-0.272336	1.49e-14	9.2e-11
Healthy	Non-inflamed UC	MAPRE1	-0.210834	1.55e-14	9.55e-11
Healthy	Non-inflamed UC	MT2A	0.35885	1.61e-14	9.92e-11
Healthy	Non-inflamed UC	TUBA3C	-0.265086	1.71e-14	1.06e-10
Healthy	Non-inflamed UC	TNFSF15	-0.208367	1.85e-14	1.14e-10
Healthy	Non-inflamed UC	CPVL	-0.266707	1.91e-14	1.18e-10
Healthy	Non-inflamed UC	WASHC3	-0.244696	1.96e-14	1.21e-10
Healthy	Non-inflamed UC	PLAC9	-0.275814	2.27e-14	1.4e-10
Healthy	Non-inflamed UC	CXADR	-0.141319	2.33e-14	1.44e-10
Healthy	Non-inflamed UC	HSPA9	-0.244984	2.48e-14	1.53e-10
Healthy	Non-inflamed UC	FEZ1	-0.247402	3.01e-14	1.86e-10
Healthy	Non-inflamed UC	COX4I1	0.352359	3.01e-14	1.86e-10
Healthy	Non-inflamed UC	NPY5R	-0.254433	3.12e-14	1.92e-10
Healthy	Non-inflamed UC	RNF4	-0.266437	3.51e-14	2.17e-10
Healthy	Non-inflamed UC	HDAC2	-0.251512	3.54e-14	2.18e-10
Healthy	Non-inflamed UC	TFDP1	-0.276631	3.63e-14	2.24e-10
Healthy	Non-inflamed UC	CASP7	-0.263298	3.67e-14	2.27e-10
Healthy	Non-inflamed UC	MANBA	-0.247955	3.77e-14	2.33e-10
Healthy	Non-inflamed UC	RRAGA	-0.263823	4e-14	2.47e-10
Healthy	Non-inflamed UC	RUNX1	-0.233787	4.06e-14	2.51e-10
Healthy	Non-inflamed UC	IL16	-0.202135	4.48e-14	2.76e-10
Healthy	Non-inflamed UC	PAN3	0.245062	4.73e-14	2.92e-10
Healthy	Non-inflamed UC	TOX3	-0.254209	5.43e-14	3.35e-10
Healthy	Non-inflamed UC	RHEB	-0.189068	5.79e-14	3.57e-10
Healthy	Non-inflamed UC	ANXA5	-0.279591	6.25e-14	3.86e-10
Healthy	Non-inflamed UC	APOD	-0.272074	6.28e-14	3.88e-10
Healthy	Non-inflamed UC	ERG	-0.241468	7.99e-14	4.93e-10
Healthy	Non-inflamed UC	MPZL1	-0.248459	8.09e-14	5e-10
Healthy	Non-inflamed UC	ARF4	-0.265229	9.85e-14	6.08e-10
Healthy	Non-inflamed UC	CD28	-0.225384	9.99e-14	6.17e-10
Healthy	Non-inflamed UC	HMGA1	-0.174726	1.26e-13	7.78e-10
Healthy	Non-inflamed UC	RDH11	-0.267561	1.26e-13	7.81e-10
Healthy	Non-inflamed UC	SETD3	-0.263574	1.46e-13	9.01e-10
Healthy	Non-inflamed UC	PLA1A	-0.26401	1.55e-13	9.6e-10
Healthy	Non-inflamed UC	HIF1A	-0.270957	1.62e-13	9.99e-10
Healthy	Non-inflamed UC	DHX15	-0.222472	1.67e-13	1.03e-09
Healthy	Non-inflamed UC	PRPF38A	-0.233057	1.8e-13	1.11e-09
Healthy	Non-inflamed UC	CTDNEP1	-0.254041	2.02e-13	1.25e-09
Healthy	Non-inflamed UC	RNF19A	-0.25102	2.13e-13	1.31e-09
Healthy	Non-inflamed UC	HEBP2	-0.264704	2.69e-13	1.66e-09
Healthy	Non-inflamed UC	VAMP8	0.3847	2.78e-13	1.72e-09
Healthy	Non-inflamed UC	ERG28	-0.236278	2.84e-13	1.75e-09
Healthy	Non-inflamed UC	GCA	-0.24309	2.98e-13	1.84e-09
Healthy	Non-inflamed UC	MYL9	0.554649	3.07e-13	1.9e-09
Healthy	Non-inflamed UC	RAC1	-0.204126	4.21e-13	2.6e-09
Healthy	Non-inflamed UC	RHOBTB3	-0.258091	4.62e-13	2.86e-09
Healthy	Non-inflamed UC	DDC	-0.291676	4.72e-13	2.91e-09
Healthy	Non-inflamed UC	NECAP1	-0.274277	4.78e-13	2.95e-09
Healthy	Non-inflamed UC	SPIDR	-0.21097	4.87e-13	3.01e-09
Healthy	Non-inflamed UC	CDKN2C	-0.237248	5.21e-13	3.22e-09
Healthy	Non-inflamed UC	TXNIP	0.386675	5.25e-13	3.24e-09
Healthy	Non-inflamed UC	ALOX5AP	-0.226308	5.61e-13	3.46e-09
Healthy	Non-inflamed UC	OSBPL10	-0.223319	6.35e-13	3.92e-09
Healthy	Non-inflamed UC	SIL1	-0.241281	7.86e-13	4.86e-09
Healthy	Non-inflamed UC	UBA3	-0.199808	8.59e-13	5.31e-09
Healthy	Non-inflamed UC	PHKG2	0.242653	9.05e-13	5.59e-09
Healthy	Non-inflamed UC	ZP3	-0.246112	9.07e-13	5.6e-09
Healthy	Non-inflamed UC	POLR2H	-0.229539	9.99e-13	6.17e-09
Healthy	Non-inflamed UC	MAP2K1	-0.237212	1.03e-12	6.35e-09
Healthy	Non-inflamed UC	NPEPPS	-0.261711	1.06e-12	6.52e-09
Healthy	Non-inflamed UC	MXI1	-0.240429	1.1e-12	6.81e-09
Healthy	Non-inflamed UC	TLE1	-0.249454	1.12e-12	6.89e-09
Healthy	Non-inflamed UC	UBA6	-0.268787	1.16e-12	7.19e-09
Healthy	Non-inflamed UC	MAPKAP1	-0.229301	1.17e-12	7.23e-09
Healthy	Non-inflamed UC	PSME2	-0.264932	1.3e-12	8.02e-09
Healthy	Non-inflamed UC	SOX6	-0.239618	1.33e-12	8.19e-09
Healthy	Non-inflamed UC	HADHA	-0.219388	1.44e-12	8.91e-09
Healthy	Non-inflamed UC	GM2A	-0.218173	1.49e-12	9.23e-09
Healthy	Non-inflamed UC	RPN2	-0.238782	1.55e-12	9.58e-09
Healthy	Non-inflamed UC	SUCLG1	-0.234135	1.79e-12	1.1e-08
Healthy	Non-inflamed UC	SELENOP	-0.206826	1.93e-12	1.19e-08
Healthy	Non-inflamed UC	TUBD1	-0.220662	1.93e-12	1.19e-08
Healthy	Non-inflamed UC	CBR4	-0.248808	2.18e-12	1.35e-08
Healthy	Non-inflamed UC	FKBP14	-0.233034	2.29e-12	1.41e-08
Healthy	Non-inflamed UC	P2RY14	-0.233581	2.6e-12	1.61e-08
Healthy	Non-inflamed UC	TRA2B	-0.247378	2.64e-12	1.63e-08
Healthy	Non-inflamed UC	PERP	-0.220146	2.87e-12	1.77e-08
Healthy	Non-inflamed UC	SST	-0.270349	2.94e-12	1.81e-08
Healthy	Non-inflamed UC	CD36	-0.236211	3.01e-12	1.86e-08
Healthy	Non-inflamed UC	PSMD10	-0.220181	3.68e-12	2.27e-08
Healthy	Non-inflamed UC	CPAMD8	-0.240433	3.71e-12	2.29e-08
Healthy	Non-inflamed UC	PSTPIP1	0.323162	5.96e-12	3.68e-08
Healthy	Non-inflamed UC	NASP	-0.251582	6.74e-12	4.16e-08
Healthy	Non-inflamed UC	NUDT15	-0.243339	8.61e-12	5.32e-08
Healthy	Non-inflamed UC	VCL	-0.250187	1.04e-11	6.4e-08
Healthy	Non-inflamed UC	TM4SF1	-0.225499	1.05e-11	6.5e-08
Healthy	Non-inflamed UC	DGLUCY	-0.183618	1.27e-11	7.83e-08
Healthy	Non-inflamed UC	POLR3K	-0.182332	1.34e-11	8.27e-08
Healthy	Non-inflamed UC	TRIM14	-0.218198	1.45e-11	8.98e-08
Healthy	Non-inflamed UC	COPS7B	-0.21096	1.54e-11	9.53e-08
Healthy	Non-inflamed UC	PLXNC1	-0.200724	1.63e-11	1.01e-07
Healthy	Non-inflamed UC	SPG11	-0.262251	1.64e-11	1.02e-07
Healthy	Non-inflamed UC	ARFGEF3	-0.194287	1.72e-11	1.06e-07
Healthy	Non-inflamed UC	TFF3	0.327947	1.76e-11	1.09e-07
Healthy	Non-inflamed UC	GLUL	-0.224049	1.79e-11	1.11e-07
Healthy	Non-inflamed UC	BMI1	-0.181682	1.9e-11	1.17e-07
Healthy	Non-inflamed UC	BTN3A1	-0.218733	2.01e-11	1.24e-07
Healthy	Non-inflamed UC	SLA	-0.226676	2.08e-11	1.28e-07
Healthy	Non-inflamed UC	THRB	-0.188924	2.1e-11	1.29e-07
Healthy	Non-inflamed UC	OARD1	-0.210591	2.22e-11	1.37e-07
Healthy	Non-inflamed UC	COX17	-0.209644	2.35e-11	1.45e-07
Healthy	Non-inflamed UC	CD63	0.352326	2.45e-11	1.52e-07
Healthy	Non-inflamed UC	LIPA	-0.215346	2.46e-11	1.52e-07
Healthy	Non-inflamed UC	EMP1	-0.205672	2.58e-11	1.59e-07
Healthy	Non-inflamed UC	MGP	-0.221263	2.69e-11	1.66e-07
Healthy	Non-inflamed UC	SPINK1	-0.237726	2.95e-11	1.82e-07
Healthy	Non-inflamed UC	GPX2	-0.185932	3.14e-11	1.94e-07
Healthy	Non-inflamed UC	EPHX2	-0.214592	3.18e-11	1.96e-07
Healthy	Non-inflamed UC	STAT4	-0.185255	3.48e-11	2.15e-07
Healthy	Non-inflamed UC	KBTBD2	-0.208806	3.94e-11	2.43e-07
Healthy	Non-inflamed UC	ARF1	0.373834	4.37e-11	2.7e-07
Healthy	Non-inflamed UC	SH3TC2	-0.216415	4.7e-11	2.9e-07
Healthy	Non-inflamed UC	PSMB3	-0.188539	4.96e-11	3.06e-07
Healthy	Non-inflamed UC	LMO2	-0.184104	5.15e-11	3.18e-07
Healthy	Non-inflamed UC	SUCO	-0.224983	5.38e-11	3.32e-07
Healthy	Non-inflamed UC	DUSP10	-0.220373	5.51e-11	3.4e-07
Healthy	Non-inflamed UC	PLPP1	-0.204207	5.52e-11	3.41e-07
Healthy	Non-inflamed UC	HADH	-0.263164	5.66e-11	3.5e-07
Healthy	Non-inflamed UC	GPR151	-0.233546	5.7e-11	3.52e-07
Healthy	Non-inflamed UC	LUM	-0.249317	8.11e-11	5.01e-07
Healthy	Non-inflamed UC	PCCB	-0.166536	8.16e-11	5.04e-07
Healthy	Non-inflamed UC	H3P7	-0.205218	8.52e-11	5.26e-07
Healthy	Non-inflamed UC	PLSCR1	-0.198621	9.79e-11	6.04e-07
Healthy	Non-inflamed UC	MVP	0.275022	1e-10	6.18e-07
Healthy	Non-inflamed UC	FDPS	-0.202267	1.06e-10	6.54e-07
Healthy	Non-inflamed UC	NUP160	-0.255651	1.07e-10	6.59e-07
Healthy	Non-inflamed UC	WIPI2	-0.205429	1.21e-10	7.46e-07
Healthy	Non-inflamed UC	CDK6	-0.21502	1.4e-10	8.66e-07
Healthy	Non-inflamed UC	CDC16	-0.184321	1.46e-10	9.01e-07
Healthy	Non-inflamed UC	PPP1R14B	-0.189311	1.46e-10	9.04e-07
Healthy	Non-inflamed UC	TMED5	-0.238082	1.62e-10	1e-06
Healthy	Non-inflamed UC	TRABD2A	-0.212237	1.82e-10	1.12e-06
Healthy	Non-inflamed UC	PRR5L	-0.205012	2e-10	1.24e-06
Healthy	Non-inflamed UC	PI4K2A	-0.188629	2.1e-10	1.29e-06
Healthy	Non-inflamed UC	SYTL3	-0.15189	2.13e-10	1.32e-06
Healthy	Non-inflamed UC	TUBB4B	0.322999	2.5e-10	1.54e-06
Healthy	Non-inflamed UC	IDS	0.28514	2.56e-10	1.58e-06
Healthy	Non-inflamed UC	ISL1	-0.206809	2.66e-10	1.64e-06
Healthy	Non-inflamed UC	GNA11	0.312623	2.73e-10	1.68e-06
Healthy	Non-inflamed UC	NNT	-0.200396	2.88e-10	1.78e-06
Healthy	Non-inflamed UC	EMP2	-0.188742	2.99e-10	1.85e-06
Healthy	Non-inflamed UC	CHMP5	-0.210311	3.12e-10	1.93e-06
Healthy	Non-inflamed UC	PON2	-0.14079	3.62e-10	2.24e-06
Healthy	Non-inflamed UC	PCTP	-0.163527	3.74e-10	2.31e-06
Healthy	Non-inflamed UC	SEC61A1	-0.192201	4.23e-10	2.61e-06
Healthy	Non-inflamed UC	DDX6	-0.195477	4.94e-10	3.05e-06
Healthy	Non-inflamed UC	ENDOD1	-0.187019	5.72e-10	3.53e-06
Healthy	Non-inflamed UC	COX5A	-0.209473	6e-10	3.71e-06
Healthy	Non-inflamed UC	F2R	-0.169437	6.18e-10	3.81e-06
Healthy	Non-inflamed UC	GCLC	-0.212147	6.83e-10	4.22e-06
Healthy	Non-inflamed UC	SETBP1	-0.210667	7.53e-10	4.65e-06
Healthy	Non-inflamed UC	GOLM1	0.328318	8.71e-10	5.38e-06
Healthy	Non-inflamed UC	PTCH1	-0.177549	9.98e-10	6.16e-06
Healthy	Non-inflamed UC	HSP90AB1	-0.152764	1.06e-09	6.55e-06
Healthy	Non-inflamed UC	P4HB	0.294087	1.06e-09	6.57e-06
Healthy	Non-inflamed UC	SALL4	-0.18463	1.06e-09	6.57e-06
Healthy	Non-inflamed UC	ADORA2B	-0.190679	1.38e-09	8.5e-06
Healthy	Non-inflamed UC	COPRS	-0.189194	1.4e-09	8.63e-06
Healthy	Non-inflamed UC	SIRPA	-0.174217	1.91e-09	1.18e-05
Healthy	Non-inflamed UC	CDS2	-0.176189	1.93e-09	1.19e-05
Healthy	Non-inflamed UC	OSTF1	-0.161519	2.19e-09	1.35e-05
Healthy	Non-inflamed UC	CALM2	-0.122062	2.36e-09	1.46e-05
Healthy	Non-inflamed UC	TRIM39	-0.207702	2.48e-09	1.53e-05
Healthy	Non-inflamed UC	CCT2	-0.192216	2.64e-09	1.63e-05
Healthy	Non-inflamed UC	ID2	-0.157776	2.77e-09	1.71e-05
Healthy	Non-inflamed UC	SAP130	-0.209425	3e-09	1.85e-05
Healthy	Non-inflamed UC	HACD2	-0.129007	3.27e-09	2.02e-05
Healthy	Non-inflamed UC	EIF5A	-0.145544	4e-09	2.47e-05
Healthy	Non-inflamed UC	GLB1	-0.157022	4.2e-09	2.59e-05
Healthy	Non-inflamed UC	PTN	-0.147404	4.97e-09	3.07e-05
Healthy	Non-inflamed UC	MAGOH	-0.204017	5.23e-09	3.23e-05
Healthy	Non-inflamed UC	STAB1	0.323759	5.3e-09	3.27e-05
Healthy	Non-inflamed UC	HILPDA	-0.142651	5.6e-09	3.46e-05
Healthy	Non-inflamed UC	GATM	-0.165168	5.82e-09	3.59e-05
Healthy	Non-inflamed UC	ITM2B	0.285708	5.82e-09	3.59e-05
Healthy	Non-inflamed UC	POLR2G	-0.141206	5.92e-09	3.66e-05
Healthy	Non-inflamed UC	IL17A	-0.183715	6.51e-09	4.02e-05
Healthy	Non-inflamed UC	FOSL1	-0.178994	6.74e-09	4.16e-05
Healthy	Non-inflamed UC	SLC25A1	0.294175	7.14e-09	4.41e-05
Healthy	Non-inflamed UC	TGIF1	-0.178018	8.74e-09	5.4e-05
Healthy	Non-inflamed UC	AGT	-0.173655	1.17e-08	7.22e-05
Healthy	Non-inflamed UC	PDP1	-0.18717	1.19e-08	7.34e-05
Healthy	Non-inflamed UC	SNRPF	-0.165174	1.23e-08	7.62e-05
Healthy	Non-inflamed UC	MAGEC1	0.308729	1.35e-08	8.34e-05
Healthy	Non-inflamed UC	IGHG1/2	0.501432	1.59e-08	9.82e-05
Healthy	Non-inflamed UC	RCAN1	-0.129084	1.63e-08	0.000100344
Healthy	Non-inflamed UC	COX7C	-0.154778	1.71e-08	0.000105746
Healthy	Non-inflamed UC	MLLT11	-0.173444	1.72e-08	0.000106499
Healthy	Non-inflamed UC	CCDC59	-0.154185	1.75e-08	0.000108332
Healthy	Non-inflamed UC	PRPF3	-0.177971	1.8e-08	0.000110865
Healthy	Non-inflamed UC	SH3BGRL3	0.272436	1.8e-08	0.000111277
Healthy	Non-inflamed UC	FHL2	-0.127677	1.83e-08	0.000113219
Healthy	Non-inflamed UC	PPIH	-0.149965	2.24e-08	0.000138182
Healthy	Non-inflamed UC	AP3M1	-0.195445	2.34e-08	0.00014447
Healthy	Non-inflamed UC	CENPH	-0.161277	2.35e-08	0.000145209
Healthy	Non-inflamed UC	ADIPOQ	-0.152013	2.87e-08	0.000177479
Healthy	Non-inflamed UC	IL31RA	-0.178728	2.96e-08	0.000182533
Healthy	Non-inflamed UC	POU2F3	-0.169333	3.12e-08	0.000192388
Healthy	Non-inflamed UC	GOT1	-0.173993	3.19e-08	0.000197111
Healthy	Non-inflamed UC	SKAP2	-0.184593	3.21e-08	0.000197973
Healthy	Non-inflamed UC	ST8SIA1	-0.165002	3.21e-08	0.000198213
Healthy	Non-inflamed UC	RHOQ	-0.117516	3.74e-08	0.000230759
Healthy	Non-inflamed UC	SPRY2	-0.177786	3.77e-08	0.000232771
Healthy	Non-inflamed UC	AP3D1	0.282892	3.82e-08	0.000236146
Healthy	Non-inflamed UC	UBB	0.189498	4.44e-08	0.000274259
Healthy	Non-inflamed UC	STAT5B	-0.172034	4.63e-08	0.000286143
Healthy	Non-inflamed UC	LPAR6	-0.181648	5.15e-08	0.000318254
Healthy	Non-inflamed UC	LAMTOR5	-0.160665	5.73e-08	0.000353759
Healthy	Non-inflamed UC	WDR45B	-0.154846	6.11e-08	0.000377011
Healthy	Non-inflamed UC	ESAM	-0.151244	6.71e-08	0.000414609
Healthy	Non-inflamed UC	NDUFB6	-0.170021	7.36e-08	0.000454347
Healthy	Non-inflamed UC	CYP4A22	-0.153518	7.39e-08	0.000456501
Healthy	Non-inflamed UC	NR2F2	-0.178042	7.5e-08	0.000463322
Healthy	Non-inflamed UC	LEP	-0.170763	7.76e-08	0.000478991
Healthy	Non-inflamed UC	EPB41	-0.162244	8.57e-08	0.000528966
Healthy	Non-inflamed UC	TUBA1B	-0.160535	8.65e-08	0.000534293
Healthy	Non-inflamed UC	MEIS2	-0.116285	8.66e-08	0.000534618
Healthy	Non-inflamed UC	PRG2	-0.128474	9.09e-08	0.000561077
Healthy	Non-inflamed UC	AGR2	-0.218344	9.42e-08	0.000581421
Healthy	Non-inflamed UC	MSMB	-0.155319	1.06e-07	0.000652707
Healthy	Non-inflamed UC	SFPQ	-0.142229	1.1e-07	0.00068055
Healthy	Non-inflamed UC	PSAP	0.327386	1.13e-07	0.00069835
Healthy	Non-inflamed UC	P2RY1	-0.158187	1.17e-07	0.000721188
Healthy	Non-inflamed UC	IDH1	-0.180036	1.17e-07	0.000724776
Healthy	Non-inflamed UC	ALDH1A3	-0.172515	1.33e-07	0.000821726
Healthy	Non-inflamed UC	IRF2	-0.155753	1.65e-07	0.0010191
Healthy	Non-inflamed UC	BANF1	-0.103827	1.68e-07	0.00104035
Healthy	Non-inflamed UC	NDUFB1	-0.135179	1.7e-07	0.00104689
Healthy	Non-inflamed UC	MKRN1	-0.100289	1.84e-07	0.0011345
Healthy	Non-inflamed UC	PRKAR1A	-0.168707	1.89e-07	0.00116944
Healthy	Non-inflamed UC	CRIP1	0.226907	1.9e-07	0.00117138
Healthy	Non-inflamed UC	GABARAP	0.243599	1.92e-07	0.00118582
Healthy	Non-inflamed UC	ACSS1	-0.176599	2.06e-07	0.00127475
Healthy	Non-inflamed UC	MCL1	0.297262	2.12e-07	0.00130909
Healthy	Non-inflamed UC	ABHD2	-0.132511	2.38e-07	0.0014701
Healthy	Non-inflamed UC	SMARCE1	-0.128968	2.43e-07	0.00149782
Healthy	Non-inflamed UC	ACIN1	0.286699	2.56e-07	0.00157809
Healthy	Non-inflamed UC	WDR77	-0.146907	2.57e-07	0.00158708
Healthy	Non-inflamed UC	SUPT4H1	-0.129597	2.77e-07	0.00170935
Healthy	Non-inflamed UC	HSP90AA1	-0.115112	3.01e-07	0.00185917
Healthy	Non-inflamed UC	MSL3	-0.164553	3.77e-07	0.00232512
Healthy	Non-inflamed UC	IST1	-0.171603	4.22e-07	0.00260659
Healthy	Non-inflamed UC	RASGRF1	-0.117803	4.22e-07	0.00260818
Healthy	Non-inflamed UC	ASAH1	-0.14347	4.34e-07	0.00268101
Healthy	Non-inflamed UC	MOB1A	-0.156071	4.44e-07	0.00273882
Healthy	Non-inflamed UC	BAG1	-0.144662	5.07e-07	0.0031302
Healthy	Non-inflamed UC	LRR1	-0.157026	5.38e-07	0.00332335
Healthy	Non-inflamed UC	TNPO1	-0.159025	5.8e-07	0.00358383
Healthy	Non-inflamed UC	GUSB	-0.163953	6.17e-07	0.00380813
Healthy	Non-inflamed UC	PNP	-0.14272	7.65e-07	0.0047251
Healthy	Non-inflamed UC	PTTG1	-0.118443	8.38e-07	0.0051753
Healthy	Non-inflamed UC	DUSP6	-0.148804	8.4e-07	0.00518772
Healthy	Non-inflamed UC	KNG1	-0.1507	8.55e-07	0.00528026
Healthy	Non-inflamed UC	STK24	0.264366	8.7e-07	0.00537442
Healthy	Non-inflamed UC	SCD5	-0.116891	9.28e-07	0.00573073
Healthy	Non-inflamed UC	ACTA2	0.448798	9.36e-07	0.00578214
Healthy	Non-inflamed UC	CTSS	0.280809	9.43e-07	0.00582472
Healthy	Non-inflamed UC	NDUFB9	-0.14361	1.08e-06	0.00664387
Healthy	Non-inflamed UC	ENSA	-0.13217	1.32e-06	0.00817675
Healthy	Non-inflamed UC	SF3A3	-0.131099	1.37e-06	0.00843348
Healthy	Non-inflamed UC	MBTPS1	-0.158924	1.37e-06	0.00846405
Healthy	Non-inflamed UC	LIN52	-0.137271	1.41e-06	0.00870478
Healthy	Non-inflamed UC	CCND2	0.280555	1.49e-06	0.00919974
Healthy	Non-inflamed UC	PRPF38B	-0.162909	1.5e-06	0.00928022
Healthy	Non-inflamed UC	LPCAT4	-0.126018	1.63e-06	0.0100955
Healthy	Non-inflamed UC	FDX1	-0.122663	1.7e-06	0.0104838
Healthy	Non-inflamed UC	CRK	0.26371	1.72e-06	0.0106123
Healthy	Non-inflamed UC	HSPB6	-0.146151	1.77e-06	0.0109022
Healthy	Non-inflamed UC	APIP	0.210166	1.78e-06	0.0109678
Healthy	Non-inflamed UC	S100A14	0.157548	1.92e-06	0.0118858
Healthy	Non-inflamed UC	DGKA	0.2515	1.95e-06	0.0120522
Healthy	Non-inflamed UC	BRI3	-0.131867	2.32e-06	0.0143091
Healthy	Non-inflamed UC	NSFL1C	-0.123192	2.37e-06	0.0146549
Healthy	Non-inflamed UC	JAK1	-0.117675	2.39e-06	0.0147367
Healthy	Non-inflamed UC	SRI	-0.111458	2.7e-06	0.0166673
Healthy	Non-inflamed UC	CCR3	-0.132788	2.95e-06	0.0182087
Healthy	Non-inflamed UC	DYNLT1	-0.110557	3.08e-06	0.018995
Healthy	Non-inflamed UC	HDAC3	-0.114107	3.7e-06	0.0228495
Healthy	Non-inflamed UC	PRDX5	0.261156	3.71e-06	0.0229255
Healthy	Non-inflamed UC	BNIP3L	-0.134127	4.07e-06	0.0251531
Healthy	Non-inflamed UC	ARID1B	-0.146935	4.26e-06	0.0263293
Healthy	Non-inflamed UC	KCTD7	-0.119296	4.55e-06	0.028097
Healthy	Non-inflamed UC	COX6B1	0.25083	5.51e-06	0.0340528
Healthy	Non-inflamed UC	ATP1B1	-0.170001	5.82e-06	0.0359184
Healthy	Non-inflamed UC	PRKRA	0.284396	5.83e-06	0.0360252
Healthy	Non-inflamed UC	BTG2	0.2374	6.73e-06	0.0415695
Healthy	Non-inflamed UC	SPRR2A	-0.164479	7.62e-06	0.0470744
Healthy	Non-inflamed UC	ROMO1	0.246407	7.93e-06	0.0489517
Healthy	Non-inflamed UC	SRSF2	0.261465	8.08e-06	0.0499188
Healthy	Non-inflamed UC	PRMT5	-0.128386	1.03e-05	0.0636912
Healthy	Non-inflamed UC	PRAP1	-0.139271	1.24e-05	0.0763723
Healthy	Non-inflamed UC	YWHAQ	-0.103246	1.45e-05	0.089578
Healthy	Non-inflamed UC	NOP10	-0.115984	1.57e-05	0.0971224
Healthy	Non-inflamed UC	DNAJB12	-0.107125	1.66e-05	0.102729
Healthy	Non-inflamed UC	HSD17B11	-0.125099	2.17e-05	0.133973
Healthy	Non-inflamed UC	RARRES1	-0.121795	2.41e-05	0.148902
Healthy	Non-inflamed UC	ZFYVE27	0.232943	2.91e-05	0.17996
Healthy	Non-inflamed UC	ARX	0.241529	3.7e-05	0.228608
Healthy	Non-inflamed UC	ID3	0.23921	4.02e-05	0.247977
Healthy	Non-inflamed UC	H3C2	0.318361	4.2e-05	0.25953
Healthy	Non-inflamed UC	CD84	-0.131756	4.23e-05	0.261024
Healthy	Non-inflamed UC	HEY1	-0.125444	4.27e-05	0.263793
Healthy	Non-inflamed UC	MT1A	0.218296	5.26e-05	0.324937
Healthy	Non-inflamed UC	KDM1A	-0.115822	5.6e-05	0.345725
Healthy	Non-inflamed UC	PPA2	-0.148404	6.31e-05	0.389455
Healthy	Non-inflamed UC	EPHA4	-0.104824	8.19e-05	0.505653
Healthy	Non-inflamed UC	CAPN2	0.244774	0.000103925	0.641736
Healthy	Non-inflamed UC	VAMP2	0.220459	0.000121477	0.750118
Healthy	Non-inflamed UC	CAMK2D	-0.105061	0.000280158	1
Healthy	Non-inflamed UC	SOD1	-0.100598	0.000412015	1
Healthy	Non-inflamed UC	FST	-0.103671	0.000501791	1
Healthy	Non-inflamed UC	STMN1	0.168534	0.000571708	1
Healthy	Non-inflamed UC	MTMR4	-0.107462	0.000714852	1
Healthy	Non-inflamed UC	DHRS4	0.188449	0.000725691	1
Healthy	Non-inflamed UC	CARMN	0.2034	0.0007625	1
Healthy	Non-inflamed UC	H3C8	0.19652	0.000768693	1
Healthy	Non-inflamed UC	CD99	0.227864	0.000890719	1
Healthy	Non-inflamed UC	CEACAM6	0.162366	0.000992923	1
Healthy	Non-inflamed UC	IGKV4-1	0.246257	0.00100154	1
Healthy	Non-inflamed UC	WDR1	0.155851	0.00248437	1
Healthy	Non-inflamed UC	CTSB	0.207037	0.00249165	1
Healthy	Non-inflamed UC	ADIRF	0.231389	0.00529186	1
Healthy	Non-inflamed UC	LGALS3	0.127074	0.00562223	1
Healthy	Non-inflamed UC	HSPB1	0.17567	0.00603259	1
Healthy	Non-inflamed UC	ELF3	0.183192	0.00632908	1
Healthy	Non-inflamed UC	DISC1	0.137011	0.00641915	1
Healthy	Non-inflamed UC	APP	0.172377	0.00808444	1
Healthy	Non-inflamed UC	ITPK1	0.155834	0.00813163	1
Healthy	Non-inflamed UC	CHCHD10	0.163206	0.00894541	1
Healthy	Non-inflamed UC	QSOX1	0.144229	0.00964531	1
Healthy	Non-inflamed UC	DUSP8	0.181182	0.0111396	1
Healthy	Non-inflamed UC	SIVA1	0.155473	0.0150561	1
Healthy	Non-inflamed UC	ANPEP	0.138217	0.0185422	1
Healthy	Non-inflamed UC	KCTD12	0.190236	0.0213794	1
Healthy	Non-inflamed UC	RHOC	0.162505	0.0217537	1
Healthy	Non-inflamed UC	UCP2	0.178931	0.0299481	1
Healthy	Non-inflamed UC	GABARAPL1	0.144771	0.03299	1
Healthy	Non-inflamed UC	IGFBP6	0.154865	0.0352776	1
Healthy	Non-inflamed UC	UNC93B1	0.130191	0.0443514	1
Healthy	Non-inflamed UC	IER5	0.131167	0.0487346	1
Healthy	Non-inflamed UC	MZB1	0.131914	0.0518761	1
Healthy	Non-inflamed UC	ICAM1	0.108376	0.0543724	1
Healthy	Non-inflamed UC	UQCRQ	0.117987	0.105971	1
Healthy	Non-inflamed UC	IL32	0.135861	0.120737	1
Healthy	Non-inflamed UC	B4GALT1	0.140239	0.143762	1
Healthy	Non-inflamed UC	LGALS9	0.123369	0.168284	1
Healthy	Non-inflamed UC	CARTPT	0.111535	0.190604	1
Healthy	Non-inflamed UC	MZT2A/B	0.118834	0.249168	1
Healthy	Non-inflamed UC	CDH1	0.110147	0.261293	1
Healthy	Non-inflamed UC	TPI1	0.109631	0.348481	1
Healthy	Non-inflamed UC	VASP	0.108561	0.351208	1
Healthy	Non-inflamed UC	ACOT7	0.105112	0.406432	1
Healthy	Non-inflamed UC	MYH11	0.171931	0.456134	1
Healthy	Non-inflamed UC	APLP2	0.118173	0.497426	1
Healthy	Non-inflamed UC	PDE12	0.109456	0.709867	1
Healthy	Non-inflamed UC	APOLD1	0.131514	0.752062	1
Healthy	Non-inflamed UC	PRDX6	0.104103	0.881577	1
Healthy	Inflamed UC	DUSP2	0.918696	0	0
Healthy	Inflamed UC	B2M	-1.53442	0	0
Healthy	Inflamed UC	CD74	-1.43029	0	0
Healthy	Inflamed UC	TMSB4X	-1.03222	0	0
Healthy	Inflamed UC	MHC I	-0.982815	0	0
Healthy	Inflamed UC	LCN2	-2.4919	0	0
Healthy	Inflamed UC	COX1	0.799048	0	0
Healthy	Inflamed UC	COX2	0.853811	0	0
Healthy	Inflamed UC	SNRPD1	0.417216	0	0
Healthy	Inflamed UC	CT45A	-1.03885	1.36e-277	8.43e-274
Healthy	Inflamed UC	PAN3	0.876782	2.17e-267	1.34e-263
Healthy	Inflamed UC	PLA2G2A	-2.07999	1.65e-240	1.02e-236
Healthy	Inflamed UC	NDUFA3	0.141439	4.41e-206	2.73e-202
Healthy	Inflamed UC	IGHA1	0.130319	5.14e-190	3.17e-186
Healthy	Inflamed UC	PI3	-1.92031	6.15e-190	3.8e-186
Healthy	Inflamed UC	FAP	0.763248	4.92e-164	3.04e-160
Healthy	Inflamed UC	HLA-DRA	-1.21507	2.46e-163	1.52e-159
Healthy	Inflamed UC	SPANXB1	-1.27625	3.27e-160	2.02e-156
Healthy	Inflamed UC	COX20	-0.399014	1.32e-145	8.14e-142
Healthy	Inflamed UC	TMSB10	-1.00789	6.03e-132	3.72e-128
Healthy	Inflamed UC	AGR2	-1.52911	2.38e-122	1.47e-118
Healthy	Inflamed UC	HLA-DRB	-0.721027	2.56e-120	1.58e-116
Healthy	Inflamed UC	HLA-E	-0.900601	1.15e-115	7.12e-112
Healthy	Inflamed UC	BCHE	0.812257	6.47e-115	3.99e-111
Healthy	Inflamed UC	OLFM4	-1.55274	1.23e-107	7.58e-104
Healthy	Inflamed UC	CTSC	-0.457066	5.33e-107	3.29e-103
Healthy	Inflamed UC	CCL3	0.717006	2.92e-92	1.8e-88
Healthy	Inflamed UC	SAT1	-0.891175	1.2e-87	7.38e-84
Healthy	Inflamed UC	IGHG1/2	-1.72091	1.49e-87	9.2e-84
Healthy	Inflamed UC	IL22RA2	0.633126	3.74e-84	2.31e-80
Healthy	Inflamed UC	HLA-F	-0.735942	8.52e-82	5.26e-78
Healthy	Inflamed UC	PGK1	-0.752155	6.08e-80	3.75e-76
Healthy	Inflamed UC	SSX4	-0.800682	1.79e-75	1.1e-71
Healthy	Inflamed UC	VIM	-0.791428	2.46e-75	1.52e-71
Healthy	Inflamed UC	PKM	-0.613971	1.95e-74	1.21e-70
Healthy	Inflamed UC	KRT14	-0.690398	3.75e-73	2.32e-69
Healthy	Inflamed UC	JCHAIN	0.227785	2.19e-70	1.35e-66
Healthy	Inflamed UC	FABP1	0.415566	1.25e-69	7.73e-66
Healthy	Inflamed UC	OPTN	0.532989	4.86e-69	3e-65
Healthy	Inflamed UC	PSTPIP1	0.610638	1.29e-68	7.98e-65
Healthy	Inflamed UC	STAM	0.570261	3.05e-65	1.88e-61
Healthy	Inflamed UC	SPINK1	-0.813148	6.44e-64	3.98e-60
Healthy	Inflamed UC	CARTPT	0.526871	8.29e-63	5.12e-59
Healthy	Inflamed UC	LDHB	-0.648144	7.06e-61	4.36e-57
Healthy	Inflamed UC	PFN1	-0.584094	4.42e-59	2.73e-55
Healthy	Inflamed UC	P4HB	-0.668785	3.76e-57	2.32e-53
Healthy	Inflamed UC	MAGED2	-0.673331	6.48e-56	4e-52
Healthy	Inflamed UC	LDHA	-0.465131	3.96e-55	2.45e-51
Healthy	Inflamed UC	NONO	-0.553177	9.4e-55	5.81e-51
Healthy	Inflamed UC	MED15	-0.135337	2.38e-52	1.47e-48
Healthy	Inflamed UC	RBMX	-0.4345	2.54e-50	1.57e-46
Healthy	Inflamed UC	PDPR	-0.508872	8.61e-49	5.32e-45
Healthy	Inflamed UC	ENO1	-0.649279	6.43e-47	3.97e-43
Healthy	Inflamed UC	HSP90B1	-0.622407	7.63e-47	4.71e-43
Healthy	Inflamed UC	CA2	0.435447	1.55e-46	9.58e-43
Healthy	Inflamed UC	COTL1	-0.524519	6.69e-46	4.13e-42
Healthy	Inflamed UC	SH3BGRL3	-0.57473	1.24e-45	7.68e-42
Healthy	Inflamed UC	CHMP3	-0.337516	2.13e-45	1.32e-41
Healthy	Inflamed UC	COL3A1	-0.83813	5.23e-45	3.23e-41
Healthy	Inflamed UC	COL1A1	-0.802212	1.41e-44	8.73e-41
Healthy	Inflamed UC	PTEN	0.111229	2.62e-43	1.62e-39
Healthy	Inflamed UC	ARAF	-0.570456	1.31e-42	8.09e-39
Healthy	Inflamed UC	EIF4A1	-0.360871	1.6e-42	9.91e-39
Healthy	Inflamed UC	SOD1	-0.566852	2.43e-42	1.5e-38
Healthy	Inflamed UC	MAGEC1	0.520644	4.98e-42	3.08e-38
Healthy	Inflamed UC	FAAH2	-0.551225	5.82e-41	3.59e-37
Healthy	Inflamed UC	ATP6AP2	-0.567036	1.52e-39	9.36e-36
Healthy	Inflamed UC	CARMN	0.428363	4.39e-39	2.71e-35
Healthy	Inflamed UC	IGLL1	0.29604	4.93e-37	3.05e-33
Healthy	Inflamed UC	MUC2	-1.42232	1.02e-36	6.32e-33
Healthy	Inflamed UC	STMN1	0.352308	3.33e-36	2.05e-32
Healthy	Inflamed UC	NDUFA1	-0.483608	1.02e-35	6.32e-32
Healthy	Inflamed UC	OAT	-0.373322	1.59e-35	9.79e-32
Healthy	Inflamed UC	UBB	-0.320429	2.04e-35	1.26e-31
Healthy	Inflamed UC	PSAP	-0.496992	4.29e-34	2.65e-30
Healthy	Inflamed UC	IFI27	-0.543885	6.57e-34	4.06e-30
Healthy	Inflamed UC	TAPBP	-0.468014	9.35e-34	5.77e-30
Healthy	Inflamed UC	LYZ	-0.626373	1.11e-33	6.87e-30
Healthy	Inflamed UC	ASS1	-0.411067	2.62e-32	1.62e-28
Healthy	Inflamed UC	PTN	0.408361	6.08e-32	3.75e-28
Healthy	Inflamed UC	ICAM1	0.354028	6.96e-32	4.3e-28
Healthy	Inflamed UC	NAMPT	-0.447131	7.69e-32	4.75e-28
Healthy	Inflamed UC	OXR1	0.120114	1.51e-31	9.32e-28
Healthy	Inflamed UC	CTSB	-0.551577	6.73e-31	4.16e-27
Healthy	Inflamed UC	SRSF2	-0.421111	6.54e-30	4.04e-26
Healthy	Inflamed UC	MCL1	-0.40717	3.14e-29	1.94e-25
Healthy	Inflamed UC	FUBP1	0.420601	5.35e-29	3.3e-25
Healthy	Inflamed UC	MYH9	-0.433477	5.63e-29	3.48e-25
Healthy	Inflamed UC	DDOST	-0.46195	1.73e-28	1.07e-24
Healthy	Inflamed UC	YWHAZ	-0.34416	6.7e-28	4.14e-24
Healthy	Inflamed UC	RLIM	-0.459324	7.71e-28	4.76e-24
Healthy	Inflamed UC	ANXA5	-0.457446	7.93e-28	4.89e-24
Healthy	Inflamed UC	HSPD1	-0.325783	1.06e-27	6.57e-24
Healthy	Inflamed UC	KRT18	-0.189419	1.86e-27	1.15e-23
Healthy	Inflamed UC	ACTN4	-0.487267	3.13e-27	1.93e-23
Healthy	Inflamed UC	PIGF	0.310873	5.41e-27	3.34e-23
Healthy	Inflamed UC	TUBA1B	-0.421489	6.22e-27	3.84e-23
Healthy	Inflamed UC	CXADR	0.289116	1.05e-26	6.5e-23
Healthy	Inflamed UC	DYNLL1	-0.330916	4.91e-26	3.03e-22
Healthy	Inflamed UC	HMGB1	-0.256736	6.48e-26	4e-22
Healthy	Inflamed UC	EIF4A2	-0.353802	8.58e-26	5.3e-22
Healthy	Inflamed UC	BRCC3	-0.383818	1.21e-25	7.46e-22
Healthy	Inflamed UC	BABAM2	0.38846	1.38e-25	8.55e-22
Healthy	Inflamed UC	BCAP31	-0.405664	1.43e-25	8.81e-22
Healthy	Inflamed UC	CCL19	-0.758028	1.69e-25	1.04e-21
Healthy	Inflamed UC	ALDOA	-0.553378	2.09e-25	1.29e-21
Healthy	Inflamed UC	DDT	-0.388321	2.45e-25	1.51e-21
Healthy	Inflamed UC	PRKCI	-0.415538	2.69e-25	1.66e-21
Healthy	Inflamed UC	AP4S1	-0.337489	2.7e-25	1.67e-21
Healthy	Inflamed UC	CALM1	-0.383489	3.61e-25	2.23e-21
Healthy	Inflamed UC	PLA2R1	0.374299	4.11e-25	2.54e-21
Healthy	Inflamed UC	TUBB	-0.357231	6.58e-25	4.06e-21
Healthy	Inflamed UC	LINC01781	-0.367427	1.77e-24	1.1e-20
Healthy	Inflamed UC	AP3D1	0.38089	2.44e-24	1.5e-20
Healthy	Inflamed UC	H4C3	-0.527646	2.81e-24	1.74e-20
Healthy	Inflamed UC	TERF1	-0.31259	2.97e-24	1.83e-20
Healthy	Inflamed UC	TKT	-0.464306	4.29e-24	2.65e-20
Healthy	Inflamed UC	IGLC1/2	-0.215642	5.49e-24	3.39e-20
Healthy	Inflamed UC	DGKA	0.383035	6.2e-24	3.83e-20
Healthy	Inflamed UC	IGBP1	-0.380851	1.02e-23	6.28e-20
Healthy	Inflamed UC	CD44	-0.429814	1.1e-23	6.81e-20
Healthy	Inflamed UC	HSP90AA1	-0.353342	1.44e-23	8.89e-20
Healthy	Inflamed UC	ANPEP	0.356586	2.25e-23	1.39e-19
Healthy	Inflamed UC	PARK7	-0.399825	3.24e-23	2e-19
Healthy	Inflamed UC	GPX1	-0.330294	3.84e-23	2.37e-19
Healthy	Inflamed UC	H3C10	-0.514594	4.36e-23	2.69e-19
Healthy	Inflamed UC	GUCY1A2	0.350372	4.57e-23	2.82e-19
Healthy	Inflamed UC	SRGAP2	-0.337623	6.55e-23	4.04e-19
Healthy	Inflamed UC	HMGA1	-0.329887	8.01e-23	4.94e-19
Healthy	Inflamed UC	BMPR1B	0.321412	9.94e-23	6.14e-19
Healthy	Inflamed UC	YBX1	-0.347411	1.26e-22	7.76e-19
Healthy	Inflamed UC	RACK1	-0.408714	3.69e-22	2.28e-18
Healthy	Inflamed UC	HLA-DPA1	-0.423856	4.69e-22	2.9e-18
Healthy	Inflamed UC	LGALS1	-0.442385	5.52e-22	3.41e-18
Healthy	Inflamed UC	ANKRD6	0.368655	7.22e-22	4.46e-18
Healthy	Inflamed UC	EIF3C	-0.414465	1.14e-21	7.06e-18
Healthy	Inflamed UC	WDR45	-0.332076	1.4e-21	8.66e-18
Healthy	Inflamed UC	FCGR1A/BP	-0.418086	1.54e-21	9.52e-18
Healthy	Inflamed UC	FAM3C	-0.387965	1.8e-21	1.11e-17
Healthy	Inflamed UC	IFITM2	-0.390014	2.54e-21	1.57e-17
Healthy	Inflamed UC	HMGB2	-0.380408	2.79e-21	1.73e-17
Healthy	Inflamed UC	DHRS4	0.273857	3.21e-21	1.98e-17
Healthy	Inflamed UC	WASF2	-0.389994	6.04e-21	3.73e-17
Healthy	Inflamed UC	CD63	-0.351158	6.09e-21	3.76e-17
Healthy	Inflamed UC	TNFSF10	-0.252664	9.26e-21	5.72e-17
Healthy	Inflamed UC	HSPA8	-0.26981	1.31e-20	8.06e-17
Healthy	Inflamed UC	GLUL	-0.377216	1.57e-20	9.7e-17
Healthy	Inflamed UC	GAR1	0.277569	2.06e-20	1.27e-16
Healthy	Inflamed UC	TNPO1	0.342645	5.17e-20	3.19e-16
Healthy	Inflamed UC	RRBP1	-0.372866	8.31e-20	5.13e-16
Healthy	Inflamed UC	LINC01857	-0.252914	1.1e-19	6.8e-16
Healthy	Inflamed UC	PSME1	-0.349956	1.11e-19	6.87e-16
Healthy	Inflamed UC	PSMD10	-0.338034	1.19e-19	7.33e-16
Healthy	Inflamed UC	H3-3A	-0.217247	2.31e-19	1.43e-15
Healthy	Inflamed UC	SEC61G	-0.347529	3.29e-19	2.03e-15
Healthy	Inflamed UC	MSMB	0.286175	4.45e-19	2.75e-15
Healthy	Inflamed UC	ATP6V0C	-0.347636	4.82e-19	2.97e-15
Healthy	Inflamed UC	SDCBP	-0.292582	4.89e-19	3.02e-15
Healthy	Inflamed UC	SF3B1	-0.374307	8.84e-19	5.46e-15
Healthy	Inflamed UC	HSP90AB1	-0.319361	9.05e-19	5.59e-15
Healthy	Inflamed UC	CDC16	0.296528	1.02e-18	6.28e-15
Healthy	Inflamed UC	CD81	-0.364942	1.48e-18	9.16e-15
Healthy	Inflamed UC	ITM2B	-0.354778	1.73e-18	1.07e-14
Healthy	Inflamed UC	PRKAR1A	-0.35228	2.51e-18	1.55e-14
Healthy	Inflamed UC	CALM2	-0.321216	2.82e-18	1.74e-14
Healthy	Inflamed UC	CAPZB	-0.361962	7.03e-18	4.34e-14
Healthy	Inflamed UC	NUP50	-0.267899	7.05e-18	4.35e-14
Healthy	Inflamed UC	SELENOP	-0.356802	1.16e-17	7.18e-14
Healthy	Inflamed UC	IGFBP5	-0.382078	1.29e-17	7.95e-14
Healthy	Inflamed UC	SRSF5	-0.335266	1.51e-17	9.32e-14
Healthy	Inflamed UC	ACTR2	-0.298202	2.29e-17	1.41e-13
Healthy	Inflamed UC	PLAC8	-0.51487	2.52e-17	1.56e-13
Healthy	Inflamed UC	ZWINT	-0.307659	3.94e-17	2.43e-13
Healthy	Inflamed UC	PDIA3	-0.371014	4.73e-17	2.92e-13
Healthy	Inflamed UC	PSMD8	-0.34824	5.19e-17	3.2e-13
Healthy	Inflamed UC	SYTL3	0.281293	5.32e-17	3.29e-13
Healthy	Inflamed UC	SOD2	-0.334087	1.26e-16	7.79e-13
Healthy	Inflamed UC	CARHSP1	-0.319094	1.38e-16	8.53e-13
Healthy	Inflamed UC	RHOA	-0.327918	2.05e-16	1.27e-12
Healthy	Inflamed UC	WDR1	-0.312823	3.16e-16	1.95e-12
Healthy	Inflamed UC	GPX2	-0.331231	3.2e-16	1.98e-12
Healthy	Inflamed UC	ERG28	-0.306757	4.07e-16	2.51e-12
Healthy	Inflamed UC	PDIA6	-0.342106	5.44e-16	3.36e-12
Healthy	Inflamed UC	EPCAM	-0.485449	5.5e-16	3.39e-12
Healthy	Inflamed UC	MFN1	-0.34978	6.3e-16	3.89e-12
Healthy	Inflamed UC	UBE2E3	-0.32555	7.19e-16	4.44e-12
Healthy	Inflamed UC	IFITM1	-0.294631	8.09e-16	4.99e-12
Healthy	Inflamed UC	CAPZA1	-0.299661	1.05e-15	6.47e-12
Healthy	Inflamed UC	B4GALT1	0.266408	3.53e-15	2.18e-11
Healthy	Inflamed UC	CCL28	-0.327236	3.55e-15	2.19e-11
Healthy	Inflamed UC	SPTBN1	-0.331402	3.67e-15	2.27e-11
Healthy	Inflamed UC	SMARCC1	0.276033	3.88e-15	2.4e-11
Healthy	Inflamed UC	RTN4	-0.358629	4.49e-15	2.77e-11
Healthy	Inflamed UC	PPA1	-0.280684	4.86e-15	3e-11
Healthy	Inflamed UC	UCP2	0.304956	7.12e-15	4.4e-11
Healthy	Inflamed UC	H3P7	0.250983	7.38e-15	4.56e-11
Healthy	Inflamed UC	HMGN1	-0.170917	7.49e-15	4.62e-11
Healthy	Inflamed UC	ID1	-0.364393	7.76e-15	4.79e-11
Healthy	Inflamed UC	H3C2	-0.659956	9.34e-15	5.77e-11
Healthy	Inflamed UC	VDAC1	-0.252161	9.97e-15	6.16e-11
Healthy	Inflamed UC	YWHAE	-0.292774	1.52e-14	9.39e-11
Healthy	Inflamed UC	ARPC5L	-0.336889	1.86e-14	1.15e-10
Healthy	Inflamed UC	CIDEA	0.265415	2.06e-14	1.27e-10
Healthy	Inflamed UC	LITAF	-0.26808	3.33e-14	2.06e-10
Healthy	Inflamed UC	DAD1	-0.30805	3.57e-14	2.21e-10
Healthy	Inflamed UC	NDUFV2	-0.284066	5.2e-14	3.21e-10
Healthy	Inflamed UC	ZFP36L2	-0.312929	5.29e-14	3.26e-10
Healthy	Inflamed UC	SERPINB8	0.264956	5.5e-14	3.4e-10
Healthy	Inflamed UC	TUBA1C	-0.325122	5.64e-14	3.48e-10
Healthy	Inflamed UC	SQSTM1	-0.324128	5.77e-14	3.56e-10
Healthy	Inflamed UC	PLA2G10	0.182566	7.39e-14	4.56e-10
Healthy	Inflamed UC	MSL3	-0.321051	1.03e-13	6.34e-10
Healthy	Inflamed UC	GLUD1	-0.260536	1.28e-13	7.92e-10
Healthy	Inflamed UC	PSPH	0.212735	1.39e-13	8.59e-10
Healthy	Inflamed UC	CHMP5	-0.285233	1.58e-13	9.76e-10
Healthy	Inflamed UC	CKS1B	-0.216316	2.14e-13	1.32e-09
Healthy	Inflamed UC	IL16	-0.270557	2.5e-13	1.55e-09
Healthy	Inflamed UC	HLA-G	-0.238212	3.49e-13	2.16e-09
Healthy	Inflamed UC	PLA2G12A	0.215916	4.11e-13	2.54e-09
Healthy	Inflamed UC	B3GNT7	0.205955	4.26e-13	2.63e-09
Healthy	Inflamed UC	H2AZ1	-0.234629	4.36e-13	2.69e-09
Healthy	Inflamed UC	ALDH2	-0.309394	4.61e-13	2.85e-09
Healthy	Inflamed UC	BOLA2	-0.239599	5.04e-13	3.11e-09
Healthy	Inflamed UC	H3C8	-0.406341	5.58e-13	3.45e-09
Healthy	Inflamed UC	BTF3	-0.244188	6.78e-13	4.19e-09
Healthy	Inflamed UC	SRGN	-0.313473	7.72e-13	4.77e-09
Healthy	Inflamed UC	CTSS	-0.284611	8.03e-13	4.96e-09
Healthy	Inflamed UC	CDK5RAP2	0.211958	8.63e-13	5.33e-09
Healthy	Inflamed UC	CST3	-0.297733	9.4e-13	5.8e-09
Healthy	Inflamed UC	AP2S1	-0.334933	1.01e-12	6.24e-09
Healthy	Inflamed UC	COX6C	-0.287847	1.05e-12	6.51e-09
Healthy	Inflamed UC	IKBKG	-0.312782	1.34e-12	8.31e-09
Healthy	Inflamed UC	ACTA2	-0.32517	1.43e-12	8.83e-09
Healthy	Inflamed UC	NEAT1	-0.337368	2.08e-12	1.29e-08
Healthy	Inflamed UC	ATP5F1D	-0.305154	2.14e-12	1.32e-08
Healthy	Inflamed UC	POLR2G	-0.251724	2.25e-12	1.39e-08
Healthy	Inflamed UC	CDKN1A	-0.453464	2.44e-12	1.51e-08
Healthy	Inflamed UC	EIF2S2	-0.235438	6.65e-12	4.1e-08
Healthy	Inflamed UC	STT3A	-0.273021	6.68e-12	4.12e-08
Healthy	Inflamed UC	IDI1	-0.268955	7.45e-12	4.6e-08
Healthy	Inflamed UC	TLE5	-0.285294	7.81e-12	4.82e-08
Healthy	Inflamed UC	ARF6	-0.247684	1.38e-11	8.52e-08
Healthy	Inflamed UC	PSMA1	-0.240435	1.71e-11	1.06e-07
Healthy	Inflamed UC	IL32	-0.256721	1.84e-11	1.13e-07
Healthy	Inflamed UC	CD59	-0.318651	1.87e-11	1.15e-07
Healthy	Inflamed UC	SUV39H2	-0.290699	2.09e-11	1.29e-07
Healthy	Inflamed UC	RAC1	-0.207964	2.9e-11	1.79e-07
Healthy	Inflamed UC	XIAP	-0.252416	6.06e-11	3.74e-07
Healthy	Inflamed UC	UBA3	0.214739	7.03e-11	4.34e-07
Healthy	Inflamed UC	NDUFS6	-0.279093	1.02e-10	6.28e-07
Healthy	Inflamed UC	COX14	0.235441	1.17e-10	7.25e-07
Healthy	Inflamed UC	RPN2	-0.25378	1.25e-10	7.74e-07
Healthy	Inflamed UC	CCDC59	0.206974	1.32e-10	8.12e-07
Healthy	Inflamed UC	AP2M1	-0.246233	1.55e-10	9.56e-07
Healthy	Inflamed UC	UGP2	-0.218269	1.71e-10	1.06e-06
Healthy	Inflamed UC	MAX	-0.198225	3.62e-10	2.24e-06
Healthy	Inflamed UC	ELF3	-0.302868	3.72e-10	2.29e-06
Healthy	Inflamed UC	NNT	0.216487	4.05e-10	2.5e-06
Healthy	Inflamed UC	ARF1	-0.213953	4.05e-10	2.5e-06
Healthy	Inflamed UC	COX6B1	-0.267521	4.57e-10	2.82e-06
Healthy	Inflamed UC	PSME2	-0.254907	4.86e-10	3e-06
Healthy	Inflamed UC	VAMP2	0.221571	5.84e-10	3.61e-06
Healthy	Inflamed UC	XRCC6	-0.20884	6.31e-10	3.9e-06
Healthy	Inflamed UC	PRKRA	0.214372	6.78e-10	4.19e-06
Healthy	Inflamed UC	EIF5A	-0.21123	7.61e-10	4.7e-06
Healthy	Inflamed UC	LGALS3	-0.428271	7.94e-10	4.9e-06
Healthy	Inflamed UC	H2BC5	-0.435603	8.38e-10	5.17e-06
Healthy	Inflamed UC	PA2G4	-0.180048	8.61e-10	5.32e-06
Healthy	Inflamed UC	ZYX	-0.258481	1.26e-09	7.81e-06
Healthy	Inflamed UC	PCNA	-0.265296	1.48e-09	9.11e-06
Healthy	Inflamed UC	KDM1A	0.210022	1.71e-09	1.05e-05
Healthy	Inflamed UC	COX8A	-0.283474	1.73e-09	1.07e-05
Healthy	Inflamed UC	COL6A1	-0.299037	1.73e-09	1.07e-05
Healthy	Inflamed UC	IDS	0.18346	2e-09	1.24e-05
Healthy	Inflamed UC	CDH1	0.160527	2.3e-09	1.42e-05
Healthy	Inflamed UC	FKBP1A/C	-0.211817	2.35e-09	1.45e-05
Healthy	Inflamed UC	CCL4	0.192182	2.73e-09	1.68e-05
Healthy	Inflamed UC	WASHC3	0.18621	3.55e-09	2.19e-05
Healthy	Inflamed UC	DLST	-0.243173	4.57e-09	2.82e-05
Healthy	Inflamed UC	ARPC1A	-0.257412	4.94e-09	3.05e-05
Healthy	Inflamed UC	STAB1	0.187111	5.26e-09	3.25e-05
Healthy	Inflamed UC	NF1	-0.259614	5.95e-09	3.67e-05
Healthy	Inflamed UC	SDHC	-0.210936	6.98e-09	4.31e-05
Healthy	Inflamed UC	CTSD	-0.225462	7.28e-09	4.5e-05
Healthy	Inflamed UC	GABARAP	-0.217619	8.03e-09	4.96e-05
Healthy	Inflamed UC	ACIN1	-0.229078	8.31e-09	5.13e-05
Healthy	Inflamed UC	HSPB6	-0.243813	8.9e-09	5.5e-05
Healthy	Inflamed UC	BANF1	-0.185342	9.32e-09	5.76e-05
Healthy	Inflamed UC	COX5A	-0.247441	1.01e-08	6.27e-05
Healthy	Inflamed UC	MT1A	0.17095	1.02e-08	6.31e-05
Healthy	Inflamed UC	SLC25A6	-0.213213	1.21e-08	7.47e-05
Healthy	Inflamed UC	SCP2	-0.233879	1.34e-08	8.29e-05
Healthy	Inflamed UC	NUPR1	-0.234023	1.35e-08	8.33e-05
Healthy	Inflamed UC	BAX	-0.211964	1.49e-08	9.22e-05
Healthy	Inflamed UC	GRN	-0.222027	1.77e-08	0.000109081
Healthy	Inflamed UC	GLB1	0.214764	2.07e-08	0.00012782
Healthy	Inflamed UC	COX7C	-0.190898	2.09e-08	0.00012879
Healthy	Inflamed UC	ATP6V1H	-0.241488	2.1e-08	0.00012992
Healthy	Inflamed UC	STAT4	0.16709	2.24e-08	0.000138277
Healthy	Inflamed UC	YWHAQ	-0.199049	2.4e-08	0.000148278
Healthy	Inflamed UC	ABCE1	-0.226346	3.15e-08	0.000194619
Healthy	Inflamed UC	SRSF10	-0.221315	3.34e-08	0.000206475
Healthy	Inflamed UC	ENSA	-0.215409	3.81e-08	0.000235532
Healthy	Inflamed UC	CKB	-0.183524	4.42e-08	0.000273216
Healthy	Inflamed UC	CKLF	-0.185522	4.92e-08	0.000303613
Healthy	Inflamed UC	TNFAIP3	0.154492	6.17e-08	0.000380884
Healthy	Inflamed UC	ATP1B1	-0.442548	6.56e-08	0.000404889
Healthy	Inflamed UC	SHC1	-0.226934	7.07e-08	0.000436278
Healthy	Inflamed UC	FDPS	-0.198216	7.83e-08	0.00048324
Healthy	Inflamed UC	TPI1	-0.196775	8.56e-08	0.000528596
Healthy	Inflamed UC	UQCRFS1	-0.233079	8.87e-08	0.000547462
Healthy	Inflamed UC	HSPA4	-0.23804	9.4e-08	0.000580577
Healthy	Inflamed UC	MYL6	-0.280183	9.84e-08	0.000607892
Healthy	Inflamed UC	CCT8	-0.204992	1.01e-07	0.000623428
Healthy	Inflamed UC	PRDX5	-0.213892	1.02e-07	0.000629935
Healthy	Inflamed UC	MARCKS	0.128129	1.29e-07	0.000797517
Healthy	Inflamed UC	CTDNEP1	-0.231412	1.31e-07	0.000808471
Healthy	Inflamed UC	ESRRA	-0.230687	1.45e-07	0.000896932
Healthy	Inflamed UC	PPIA	-0.197345	1.57e-07	0.000966699
Healthy	Inflamed UC	ERCC8	-0.213376	2.43e-07	0.00149884
Healthy	Inflamed UC	APIP	0.115141	2.62e-07	0.00161852
Healthy	Inflamed UC	ATP1A1	-0.233955	3.55e-07	0.00218949
Healthy	Inflamed UC	CLDN3	-0.273493	3.68e-07	0.0022729
Healthy	Inflamed UC	HMGCS2	0.201392	3.83e-07	0.00236763
Healthy	Inflamed UC	MARCKSL1	-0.211772	4.63e-07	0.00285696
Healthy	Inflamed UC	AQP7	-0.182229	4.7e-07	0.00289918
Healthy	Inflamed UC	HSPB1	-0.206689	4.95e-07	0.0030584
Healthy	Inflamed UC	ACTR1A	-0.216259	5.23e-07	0.00322957
Healthy	Inflamed UC	STK24	0.151918	5.7e-07	0.00352257
Healthy	Inflamed UC	ARF4	-0.210459	6.26e-07	0.00386383
Healthy	Inflamed UC	RRAGA	-0.230322	6.88e-07	0.00424809
Healthy	Inflamed UC	S100A4	-0.216253	7.68e-07	0.00474088
Healthy	Inflamed UC	GFPT1	-0.213985	8.13e-07	0.00501959
Healthy	Inflamed UC	PELI1	-0.234644	9.45e-07	0.00583832
Healthy	Inflamed UC	HSD17B11	-0.237637	9.97e-07	0.00615341
Healthy	Inflamed UC	XCL1/2	-0.221127	1e-06	0.00617231
Healthy	Inflamed UC	PEBP1	-0.185473	1.02e-06	0.00628721
Healthy	Inflamed UC	SEC22B	-0.179418	1.14e-06	0.00701152
Healthy	Inflamed UC	BMI1	-0.190313	1.35e-06	0.00832556
Healthy	Inflamed UC	SCD	-0.169724	1.38e-06	0.00854162
Healthy	Inflamed UC	APP	-0.242136	1.45e-06	0.00895631
Healthy	Inflamed UC	BMPR1A	-0.200225	1.48e-06	0.00916839
Healthy	Inflamed UC	PNP	-0.214241	1.6e-06	0.00985803
Healthy	Inflamed UC	CREG1	-0.190773	1.72e-06	0.0106429
Healthy	Inflamed UC	S100A10	-0.455244	2.02e-06	0.0124861
Healthy	Inflamed UC	LYPLA1	-0.170819	2.17e-06	0.01342
Healthy	Inflamed UC	ELOB	-0.170866	2.44e-06	0.0150677
Healthy	Inflamed UC	BCL2	-0.222526	2.64e-06	0.0162809
Healthy	Inflamed UC	FDX1	0.123492	2.71e-06	0.0167583
Healthy	Inflamed UC	CDC37	-0.181292	2.76e-06	0.0170241
Healthy	Inflamed UC	ATP5F1B	-0.213436	2.93e-06	0.0181125
Healthy	Inflamed UC	MGST3	-0.223065	3.04e-06	0.0187852
Healthy	Inflamed UC	HACD4	-0.1978	3.21e-06	0.0198128
Healthy	Inflamed UC	KPNA2	-0.204054	3.41e-06	0.0210378
Healthy	Inflamed UC	FANCL	-0.224148	3.62e-06	0.0223582
Healthy	Inflamed UC	RBCK1	-0.202765	4.26e-06	0.0263361
Healthy	Inflamed UC	RAD21	-0.174515	4.38e-06	0.02703
Healthy	Inflamed UC	TAGLN	-0.447411	4.74e-06	0.0292883
Healthy	Inflamed UC	RAB2A	-0.166133	4.82e-06	0.0297746
Healthy	Inflamed UC	KIF2A	-0.194546	5.28e-06	0.0325922
Healthy	Inflamed UC	POLR3K	-0.168397	5.38e-06	0.0332094
Healthy	Inflamed UC	NDUFB4	-0.156351	5.53e-06	0.0341175
Healthy	Inflamed UC	BAGE	-0.158415	5.8e-06	0.0358266
Healthy	Inflamed UC	CHMP4B	-0.175942	5.9e-06	0.036445
Healthy	Inflamed UC	RAET1G	-0.181827	6.26e-06	0.0386262
Healthy	Inflamed UC	VASP	-0.170135	6.75e-06	0.0416738
Healthy	Inflamed UC	CTBP2	-0.121139	7.64e-06	0.0471747
Healthy	Inflamed UC	GOLM1	-0.282254	8.13e-06	0.0502265
Healthy	Inflamed UC	FAM91A1	-0.194632	8.2e-06	0.0506319
Healthy	Inflamed UC	TOMM40	-0.174765	8.34e-06	0.0514827
Healthy	Inflamed UC	GTF2I	-0.175242	8.77e-06	0.0541736
Healthy	Inflamed UC	ARX	0.15366	1.01e-05	0.0623048
Healthy	Inflamed UC	RPA3	-0.182202	1.04e-05	0.0644206
Healthy	Inflamed UC	H2AX	0.100973	1.43e-05	0.0885706
Healthy	Inflamed UC	CEP70	0.142193	1.49e-05	0.0919014
Healthy	Inflamed UC	EIF4E	-0.155914	1.54e-05	0.0950382
Healthy	Inflamed UC	ATP5IF1	-0.208846	1.62e-05	0.100166
Healthy	Inflamed UC	PSMB3	-0.13941	1.83e-05	0.112746
Healthy	Inflamed UC	ATF4	-0.152911	1.88e-05	0.115846
Healthy	Inflamed UC	GOT2	-0.1905	2.19e-05	0.135421
Healthy	Inflamed UC	GLRX	-0.156832	2.24e-05	0.138305
Healthy	Inflamed UC	ARL6IP5	-0.163525	2.37e-05	0.146352
Healthy	Inflamed UC	UNC93B1	0.134535	2.68e-05	0.165797
Healthy	Inflamed UC	CEACAM6	-0.741196	2.83e-05	0.174539
Healthy	Inflamed UC	PDLIM2	-0.186179	2.87e-05	0.177243
Healthy	Inflamed UC	EMP1	-0.165115	3.01e-05	0.185812
Healthy	Inflamed UC	TERF2IP	-0.18231	3.15e-05	0.194567
Healthy	Inflamed UC	ADH5	-0.130341	3.29e-05	0.20335
Healthy	Inflamed UC	MKRN1	-0.111672	3.91e-05	0.241415
Healthy	Inflamed UC	TCEA1	-0.151427	4.77e-05	0.294633
Healthy	Inflamed UC	CRK	0.132017	5.54e-05	0.342142
Healthy	Inflamed UC	SNRPF	-0.182253	5.7e-05	0.35223
Healthy	Inflamed UC	VKORC1	-0.148501	5.75e-05	0.355194
Healthy	Inflamed UC	DNAJB1	-0.162954	5.96e-05	0.368104
Healthy	Inflamed UC	QSOX1	-0.196936	6.35e-05	0.3923
Healthy	Inflamed UC	CEBPB	-0.167004	6.77e-05	0.418305
Healthy	Inflamed UC	NOP10	-0.169551	6.81e-05	0.420359
Healthy	Inflamed UC	ITM2C	-0.318365	6.89e-05	0.425212
Healthy	Inflamed UC	SSR1	-0.168707	6.95e-05	0.429447
Healthy	Inflamed UC	PRDX6	0.144776	7.07e-05	0.436379
Healthy	Inflamed UC	SHISA5	-0.161898	7.81e-05	0.482153
Healthy	Inflamed UC	PDLIM1	0.102768	8.15e-05	0.503245
Healthy	Inflamed UC	RUNX1	-0.168258	8.54e-05	0.527396
Healthy	Inflamed UC	EMP2	-0.15402	0.00010465	0.646216
Healthy	Inflamed UC	U2AF1	-0.151797	0.000110586	0.68287
Healthy	Inflamed UC	SNU13	-0.140623	0.000127155	0.785182
Healthy	Inflamed UC	SIL1	-0.194851	0.000131981	0.814982
Healthy	Inflamed UC	SH3TC2	0.133214	0.000141583	0.874276
Healthy	Inflamed UC	SLC40A1	-0.151053	0.000141602	0.87439
Healthy	Inflamed UC	CAPN2	-0.145773	0.000148445	0.91665
Healthy	Inflamed UC	FAM120B	-0.171254	0.000154266	0.952595
Healthy	Inflamed UC	IGFBP6	0.114593	0.000162395	1
Healthy	Inflamed UC	SNX5	-0.146924	0.00018535	1
Healthy	Inflamed UC	PGAM1	-0.135717	0.000202947	1
Healthy	Inflamed UC	NFKBIA	-0.154833	0.000209462	1
Healthy	Inflamed UC	SRSF6	-0.129267	0.000213284	1
Healthy	Inflamed UC	NSFL1C	-0.146299	0.000225118	1
Healthy	Inflamed UC	MED27	-0.145603	0.000264286	1
Healthy	Inflamed UC	IMPDH1	-0.143113	0.00026773	1
Healthy	Inflamed UC	HDGF	-0.173019	0.000289715	1
Healthy	Inflamed UC	NDUFB9	-0.149644	0.000350284	1
Healthy	Inflamed UC	POLR2H	-0.163853	0.000374571	1
Healthy	Inflamed UC	CYP27A1	0.113018	0.000399486	1
Healthy	Inflamed UC	COPS8	-0.132523	0.000420049	1
Healthy	Inflamed UC	LPIN2	-0.167194	0.000424529	1
Healthy	Inflamed UC	HILPDA	0.146299	0.000443187	1
Healthy	Inflamed UC	CCNG2	-0.155985	0.000447667	1
Healthy	Inflamed UC	MOG	-0.124931	0.0004654	1
Healthy	Inflamed UC	TFF3	-0.854393	0.000497299	1
Healthy	Inflamed UC	GABARAPL2	-0.134678	0.000529814	1
Healthy	Inflamed UC	RHOC	-0.158533	0.00054062	1
Healthy	Inflamed UC	SMARCE1	-0.127728	0.00055595	1
Healthy	Inflamed UC	PPP1R11	-0.145875	0.000595596	1
Healthy	Inflamed UC	USP18	-0.150268	0.000606227	1
Healthy	Inflamed UC	RAP2B	-0.108154	0.000853215	1
Healthy	Inflamed UC	PAK2	-0.129835	0.00109035	1
Healthy	Inflamed UC	SDC1	-0.161531	0.00131204	1
Healthy	Inflamed UC	TRPC6	-0.136499	0.00158887	1
Healthy	Inflamed UC	EIF2AK1	-0.11182	0.0017787	1
Healthy	Inflamed UC	CD9	-0.141557	0.00210882	1
Healthy	Inflamed UC	ATP1B3	-0.126607	0.00212256	1
Healthy	Inflamed UC	CTSL	-0.139987	0.00229137	1
Healthy	Inflamed UC	WWP1	-0.128755	0.00232399	1
Healthy	Inflamed UC	ROMO1	-0.12404	0.00251991	1
Healthy	Inflamed UC	VDAC2	-0.12261	0.00254844	1
Healthy	Inflamed UC	TLE4	-0.148324	0.0026179	1
Healthy	Inflamed UC	MTHFD2	-0.14189	0.00275984	1
Healthy	Inflamed UC	ELOC	-0.11148	0.00292985	1
Healthy	Inflamed UC	SEC61A1	-0.112584	0.00315169	1
Healthy	Inflamed UC	ZNF706	-0.127437	0.00333917	1
Healthy	Inflamed UC	ELP1	-0.170819	0.00341579	1
Healthy	Inflamed UC	HGSNAT	-0.128445	0.00346771	1
Healthy	Inflamed UC	GM2A	-0.152743	0.0037163	1
Healthy	Inflamed UC	RAB1B	-0.11863	0.00384891	1
Healthy	Inflamed UC	VAMP8	-0.126774	0.00389836	1
Healthy	Inflamed UC	SFPQ	-0.110171	0.00395901	1
Healthy	Inflamed UC	CCND3	-0.161495	0.00421655	1
Healthy	Inflamed UC	FAM30A	-0.128106	0.00424553	1
Healthy	Inflamed UC	GDI2	-0.124732	0.00442597	1
Healthy	Inflamed UC	EIF4H	-0.100167	0.00516412	1
Healthy	Inflamed UC	HSPA9	-0.136179	0.00535048	1
Healthy	Inflamed UC	PROS1	0.111379	0.00538522	1
Healthy	Inflamed UC	MIR4435-2HG	-0.114926	0.00541581	1
Healthy	Inflamed UC	AHR	-0.139974	0.00559513	1
Healthy	Inflamed UC	COX4I1	-0.156633	0.00564823	1
Healthy	Inflamed UC	NRBF2	-0.106878	0.00588823	1
Healthy	Inflamed UC	ATP5ME	-0.156579	0.00589233	1
Healthy	Inflamed UC	DSE	-0.118802	0.00624609	1
Healthy	Inflamed UC	OSTF1	-0.107503	0.00624923	1
Healthy	Inflamed UC	DGLUCY	-0.102703	0.00648535	1
Healthy	Inflamed UC	PRDX3	-0.118232	0.00662016	1
Healthy	Inflamed UC	UQCRQ	-0.112543	0.00715302	1
Healthy	Inflamed UC	TRMT112	-0.112187	0.00803316	1
Healthy	Inflamed UC	LPGAT1	-0.109142	0.00856278	1
Healthy	Inflamed UC	ATRN	0.106968	0.00862259	1
Healthy	Inflamed UC	MZB1	-0.170535	0.00863234	1
Healthy	Inflamed UC	DCN	-0.157044	0.00985205	1
Healthy	Inflamed UC	PSAT1	-0.120641	0.010408	1
Healthy	Inflamed UC	LAMTOR5	-0.104477	0.0105591	1
Healthy	Inflamed UC	DNAJB12	-0.133778	0.0107227	1
Healthy	Inflamed UC	SRC	-0.10364	0.0114508	1
Healthy	Inflamed UC	S100A6	-0.630354	0.0118237	1
Healthy	Inflamed UC	MED28	-0.110415	0.0124887	1
Healthy	Inflamed UC	VTCN1	-0.118221	0.0147809	1
Healthy	Inflamed UC	BTG1	-0.125767	0.0169287	1
Healthy	Inflamed UC	NXT1	-0.174327	0.0176065	1
Healthy	Inflamed UC	GUSB	-0.104697	0.0205173	1
Healthy	Inflamed UC	RAB28	-0.124494	0.021863	1
Healthy	Inflamed UC	KPNA4	-0.107792	0.0230053	1
Healthy	Inflamed UC	NDUFAF2	-0.110763	0.0245068	1
Healthy	Inflamed UC	RWDD1	0.104859	0.0253682	1
Healthy	Inflamed UC	RBMS1	-0.115934	0.025787	1
Healthy	Inflamed UC	CEP57	-0.137999	0.0268374	1
Healthy	Inflamed UC	MYL9	-0.154461	0.0277623	1
Healthy	Inflamed UC	SDHD	-0.106151	0.027782	1
Healthy	Inflamed UC	MXI1	-0.139722	0.0280147	1
Healthy	Inflamed UC	DBI	-0.109827	0.0320993	1
Healthy	Inflamed UC	FGF7	-0.116676	0.0348597	1
Healthy	Inflamed UC	DHX15	-0.101223	0.0370632	1
Healthy	Inflamed UC	NDUFB7	-0.128993	0.0394572	1
Healthy	Inflamed UC	SMN1/2	-0.118787	0.0412567	1
Healthy	Inflamed UC	MFSD8	-0.117441	0.0512194	1
Healthy	Inflamed UC	WWOX	-0.134707	0.061468	1
Healthy	Inflamed UC	FBXO3	-0.102197	0.0675332	1
Healthy	Inflamed UC	KRT8	-0.34727	0.107691	1
Healthy	Inflamed UC	FKBP6	-0.121165	0.108709	1
Healthy	Inflamed UC	KRT6A	-0.110188	0.114185	1
Healthy	Inflamed UC	KANSL3	-0.112238	0.12799	1
Healthy	Inflamed UC	TSPAN1	-0.267989	0.171484	1
Healthy	Inflamed UC	LMNA	-0.103371	0.408621	1
Healthy	Inflamed UC	PIGR	-0.850924	0.471612	1
Healthy	Inflamed UC	IGKC	-0.464981	0.609359	1
Healthy	Inflamed UC	KRT19	-0.435573	0.690607	1
Non-inflamed UC	Inflamed UC	MHC I	-1.89674	0	0
Non-inflamed UC	Inflamed UC	B2M	-2.26763	0	0
Non-inflamed UC	Inflamed UC	TMSB4X	-1.67974	0	0
Non-inflamed UC	Inflamed UC	CD74	-2.29737	0	0
Non-inflamed UC	Inflamed UC	CTSC	0.514429	0	0
Non-inflamed UC	Inflamed UC	TMSB10	-1.77493	0	0
Non-inflamed UC	Inflamed UC	IGKC	-3.67855	0	0
Non-inflamed UC	Inflamed UC	LCN2	-2.51414	0	0
Non-inflamed UC	Inflamed UC	HLA-DRA	-2.18026	0	0
Non-inflamed UC	Inflamed UC	SNRPD1	0.346545	0	0
Non-inflamed UC	Inflamed UC	COX2	0.689421	0	0
Non-inflamed UC	Inflamed UC	COX1	0.589065	0	0
Non-inflamed UC	Inflamed UC	S100A6	-1.46843	4.95e-267	3.06e-263
Non-inflamed UC	Inflamed UC	HLA-DRB	-1.2358	1.72e-251	1.06e-247
Non-inflamed UC	Inflamed UC	MYL6	-1.33991	3.66e-250	2.26e-246
Non-inflamed UC	Inflamed UC	A1BG	-0.583041	1.04e-232	6.43e-229
Non-inflamed UC	Inflamed UC	PLA2G2A	-2.13203	1.97e-227	1.22e-223
Non-inflamed UC	Inflamed UC	SIGMAR1	0.355941	2.32e-210	1.43e-206
Non-inflamed UC	Inflamed UC	SPANXB1	-1.58725	3.24e-193	2e-189
Non-inflamed UC	Inflamed UC	HLA-E	-1.35735	1.38e-190	8.51e-187
Non-inflamed UC	Inflamed UC	PFN1	-1.06228	5.95e-186	3.68e-182
Non-inflamed UC	Inflamed UC	PIGR	-1.91018	4.44e-169	2.74e-165
Non-inflamed UC	Inflamed UC	ALDOA	-1.16144	1.95e-156	1.21e-152
Non-inflamed UC	Inflamed UC	HLA-F	-1.15715	5.75e-156	3.55e-152
Non-inflamed UC	Inflamed UC	PAN3	0.631721	8.92e-147	5.51e-143
Non-inflamed UC	Inflamed UC	BAGE	0.589989	7.93e-145	4.9e-141
Non-inflamed UC	Inflamed UC	CKB	-1.57272	2.89e-144	1.78e-140
Non-inflamed UC	Inflamed UC	AP3S1	0.569833	8.13e-138	5.02e-134
Non-inflamed UC	Inflamed UC	CD24	0.662215	1.01e-137	6.22e-134
Non-inflamed UC	Inflamed UC	PTEN	0.204307	1.94e-134	1.2e-130
Non-inflamed UC	Inflamed UC	PCGF6	-0.667092	5.12e-131	3.16e-127
Non-inflamed UC	Inflamed UC	COL1A1	-1.3951	3.46e-126	2.13e-122
Non-inflamed UC	Inflamed UC	MYH9	-1.02693	3.79e-114	2.34e-110
Non-inflamed UC	Inflamed UC	TAPBP	-0.952786	1.33e-107	8.22e-104
Non-inflamed UC	Inflamed UC	BCHE	0.757468	1.27e-106	7.82e-103
Non-inflamed UC	Inflamed UC	P4HB	-0.962873	1.33e-106	8.23e-103
Non-inflamed UC	Inflamed UC	ITM2C	-1.10443	6.98e-105	4.31e-101
Non-inflamed UC	Inflamed UC	GUCY1A2	0.676012	3.15e-102	1.94e-98
Non-inflamed UC	Inflamed UC	PI3	-1.56262	4.05e-102	2.5e-98
Non-inflamed UC	Inflamed UC	UBE2Q2	0.703821	3.02e-99	1.86e-95
Non-inflamed UC	Inflamed UC	S100A10	-1.09775	4.03e-99	2.49e-95
Non-inflamed UC	Inflamed UC	FOLH1	0.682413	3.94e-91	2.43e-87
Non-inflamed UC	Inflamed UC	BMPR1B	0.6194	3.57e-90	2.21e-86
Non-inflamed UC	Inflamed UC	IGLL1	-1.81741	5.2e-90	3.21e-86
Non-inflamed UC	Inflamed UC	FGF7	0.515599	1.2e-88	7.4e-85
Non-inflamed UC	Inflamed UC	SH3BGRL3	-0.847166	2.1e-87	1.29e-83
Non-inflamed UC	Inflamed UC	ACTN4	-0.983781	7e-85	4.32e-81
Non-inflamed UC	Inflamed UC	CXADR	0.430434	2.88e-84	1.78e-80
Non-inflamed UC	Inflamed UC	CDC27	0.498014	5.84e-84	3.61e-80
Non-inflamed UC	Inflamed UC	RASA4	0.345744	4.66e-83	2.88e-79
Non-inflamed UC	Inflamed UC	LYPLA1	0.501691	9.04e-81	5.58e-77
Non-inflamed UC	Inflamed UC	TCF3	-0.608303	2.63e-79	1.62e-75
Non-inflamed UC	Inflamed UC	NDUFB7	-0.923744	1.88e-78	1.16e-74
Non-inflamed UC	Inflamed UC	OPTN	0.498053	2.06e-78	1.27e-74
Non-inflamed UC	Inflamed UC	SPTLC1	0.33629	2.74e-77	1.69e-73
Non-inflamed UC	Inflamed UC	PTN	0.555765	3.37e-76	2.08e-72
Non-inflamed UC	Inflamed UC	COL3A1	-1.1608	1.49e-74	9.17e-71
Non-inflamed UC	Inflamed UC	UBB	-0.509926	1.81e-74	1.12e-70
Non-inflamed UC	Inflamed UC	PTPN11	0.455777	6.26e-73	3.87e-69
Non-inflamed UC	Inflamed UC	CD81	-0.870904	1.2e-72	7.39e-69
Non-inflamed UC	Inflamed UC	MFSD8	0.500625	6.67e-72	4.12e-68
Non-inflamed UC	Inflamed UC	NEAT1	-0.876524	5.54e-71	3.42e-67
Non-inflamed UC	Inflamed UC	CTBP2	0.31667	6.75e-71	4.17e-67
Non-inflamed UC	Inflamed UC	CHRNA7	0.528102	1.68e-70	1.04e-66
Non-inflamed UC	Inflamed UC	STAM	0.531046	5.78e-70	3.57e-66
Non-inflamed UC	Inflamed UC	NOX4	0.507943	1.35e-69	8.32e-66
Non-inflamed UC	Inflamed UC	PSAT1	0.418865	1.98e-69	1.22e-65
Non-inflamed UC	Inflamed UC	AGR2	-1.31077	2.42e-69	1.5e-65
Non-inflamed UC	Inflamed UC	PSAP	-0.824378	2.44e-69	1.5e-65
Non-inflamed UC	Inflamed UC	IGLL5	-2.02877	3.54e-69	2.18e-65
Non-inflamed UC	Inflamed UC	TRBV12-3	0.556447	8.63e-69	5.33e-65
Non-inflamed UC	Inflamed UC	MOB1B	0.540228	1.87e-68	1.16e-64
Non-inflamed UC	Inflamed UC	HSPE1	0.335509	7.55e-68	4.66e-64
Non-inflamed UC	Inflamed UC	NDUFA5	0.573062	1.3e-67	8.02e-64
Non-inflamed UC	Inflamed UC	FABP7	0.61727	3.78e-67	2.34e-63
Non-inflamed UC	Inflamed UC	MGST1	0.641055	5.27e-67	3.26e-63
Non-inflamed UC	Inflamed UC	HMGN1	0.35492	2.05e-66	1.26e-62
Non-inflamed UC	Inflamed UC	TPTE	0.572842	2.23e-65	1.37e-61
Non-inflamed UC	Inflamed UC	BDH2	0.475887	8.34e-65	5.15e-61
Non-inflamed UC	Inflamed UC	ENO1	-0.820923	1.4e-63	8.63e-60
Non-inflamed UC	Inflamed UC	GNG10	0.555632	2.53e-63	1.56e-59
Non-inflamed UC	Inflamed UC	NDUFA1	-0.724805	2.96e-63	1.83e-59
Non-inflamed UC	Inflamed UC	IGHA1	-2.94675	4.06e-63	2.51e-59
Non-inflamed UC	Inflamed UC	SPAST	0.583289	1.71e-62	1.06e-58
Non-inflamed UC	Inflamed UC	TCEA1	0.465343	1.83e-62	1.13e-58
Non-inflamed UC	Inflamed UC	AP1S3	0.516613	9.03e-62	5.58e-58
Non-inflamed UC	Inflamed UC	GRN	-0.82828	9.75e-62	6.02e-58
Non-inflamed UC	Inflamed UC	RAB28	0.470826	9.79e-62	6.04e-58
Non-inflamed UC	Inflamed UC	MCL1	-0.704432	1.06e-61	6.53e-58
Non-inflamed UC	Inflamed UC	KCNH7	0.597023	2.74e-61	1.69e-57
Non-inflamed UC	Inflamed UC	GAS2	0.599835	9.81e-61	6.06e-57
Non-inflamed UC	Inflamed UC	ATP5F1D	-0.72894	1.58e-60	9.73e-57
Non-inflamed UC	Inflamed UC	CD63	-0.703484	2.43e-60	1.5e-56
Non-inflamed UC	Inflamed UC	SQSTM1	-0.744803	4.58e-60	2.83e-56
Non-inflamed UC	Inflamed UC	SDHD	0.384215	5.16e-60	3.19e-56
Non-inflamed UC	Inflamed UC	CT45A	-0.517615	1.05e-59	6.51e-56
Non-inflamed UC	Inflamed UC	SIRT1	0.545832	1.37e-59	8.46e-56
Non-inflamed UC	Inflamed UC	PROS1	0.489935	2.21e-59	1.37e-55
Non-inflamed UC	Inflamed UC	CTSD	-0.740353	2.47e-59	1.52e-55
Non-inflamed UC	Inflamed UC	FABP5	0.321547	2.54e-59	1.57e-55
Non-inflamed UC	Inflamed UC	LMNA	-0.662066	4.91e-59	3.03e-55
Non-inflamed UC	Inflamed UC	CDC16	0.480849	5.81e-59	3.58e-55
Non-inflamed UC	Inflamed UC	HLA-G	-0.633705	8.15e-59	5.03e-55
Non-inflamed UC	Inflamed UC	UBE3D	0.565274	2.08e-58	1.28e-54
Non-inflamed UC	Inflamed UC	COX8A	-0.688671	6.11e-58	3.77e-54
Non-inflamed UC	Inflamed UC	ETV1	0.454205	1.31e-57	8.06e-54
Non-inflamed UC	Inflamed UC	CKS1B	0.258926	1.36e-57	8.42e-54
Non-inflamed UC	Inflamed UC	BCAP31	-0.699663	1.74e-57	1.07e-53
Non-inflamed UC	Inflamed UC	PLA2G4A	0.55934	1.86e-57	1.15e-53
Non-inflamed UC	Inflamed UC	PPP2R5E	0.44888	2.65e-57	1.64e-53
Non-inflamed UC	Inflamed UC	PECR	0.537895	2.67e-57	1.65e-53
Non-inflamed UC	Inflamed UC	SRSF2	-0.682576	3.31e-57	2.04e-53
Non-inflamed UC	Inflamed UC	JUND	-0.620968	6.77e-57	4.18e-53
Non-inflamed UC	Inflamed UC	VIM	-0.799184	7.36e-57	4.55e-53
Non-inflamed UC	Inflamed UC	ATP5IF1	-0.665605	1.17e-56	7.21e-53
Non-inflamed UC	Inflamed UC	CST3	-0.71383	1.54e-56	9.51e-53
Non-inflamed UC	Inflamed UC	MND1	0.516271	2.4e-56	1.48e-52
Non-inflamed UC	Inflamed UC	ATP5ME	-0.737339	5.01e-56	3.09e-52
Non-inflamed UC	Inflamed UC	RAD1	0.445305	9.11e-56	5.62e-52
Non-inflamed UC	Inflamed UC	CSMD3	0.473637	1.4e-55	8.67e-52
Non-inflamed UC	Inflamed UC	EIF3C	-0.764857	2.19e-55	1.35e-51
Non-inflamed UC	Inflamed UC	SYTL3	0.433183	2.28e-55	1.41e-51
Non-inflamed UC	Inflamed UC	DYNC1I1	0.530954	3.85e-55	2.37e-51
Non-inflamed UC	Inflamed UC	ABCB10	0.40883	9.18e-55	5.67e-51
Non-inflamed UC	Inflamed UC	NF1	0.42745	1.24e-54	7.65e-51
Non-inflamed UC	Inflamed UC	LRRC7	0.496348	1.74e-54	1.07e-50
Non-inflamed UC	Inflamed UC	BLM	0.534191	2.01e-54	1.24e-50
Non-inflamed UC	Inflamed UC	FXN	0.449913	8.41e-54	5.19e-50
Non-inflamed UC	Inflamed UC	CUL2	0.554994	1.06e-53	6.52e-50
Non-inflamed UC	Inflamed UC	SLC6A15	0.500177	1.68e-53	1.04e-49
Non-inflamed UC	Inflamed UC	TDG	0.427046	1.88e-53	1.16e-49
Non-inflamed UC	Inflamed UC	TERF1	0.304636	2.17e-53	1.34e-49
Non-inflamed UC	Inflamed UC	BRINP3	0.523626	2.26e-53	1.4e-49
Non-inflamed UC	Inflamed UC	HSP90B1	-0.727425	2.87e-53	1.77e-49
Non-inflamed UC	Inflamed UC	WDR76	0.541636	4.45e-53	2.75e-49
Non-inflamed UC	Inflamed UC	RIF1	0.475396	9.22e-53	5.69e-49
Non-inflamed UC	Inflamed UC	GRM8	0.498914	1.11e-52	6.87e-49
Non-inflamed UC	Inflamed UC	H3P7	0.456202	2.07e-52	1.28e-48
Non-inflamed UC	Inflamed UC	ENPP2	0.388655	2.56e-52	1.58e-48
Non-inflamed UC	Inflamed UC	RIMS2	0.540741	3.2e-52	1.98e-48
Non-inflamed UC	Inflamed UC	KPNA4	0.418195	6.89e-52	4.26e-48
Non-inflamed UC	Inflamed UC	ANAPC1	0.446404	8.22e-52	5.07e-48
Non-inflamed UC	Inflamed UC	RFC3	0.431634	9.03e-52	5.57e-48
Non-inflamed UC	Inflamed UC	SST	0.542548	1.04e-51	6.41e-48
Non-inflamed UC	Inflamed UC	ORC3	0.471382	1.04e-51	6.42e-48
Non-inflamed UC	Inflamed UC	SAT1	-0.732847	1.55e-51	9.56e-48
Non-inflamed UC	Inflamed UC	CEP78	0.527842	1.69e-51	1.04e-47
Non-inflamed UC	Inflamed UC	RWDD1	0.449148	2.57e-51	1.59e-47
Non-inflamed UC	Inflamed UC	MYCN	0.521909	2.59e-51	1.6e-47
Non-inflamed UC	Inflamed UC	COBLL1	0.524977	5.07e-51	3.13e-47
Non-inflamed UC	Inflamed UC	NECTIN3	0.508513	6.35e-51	3.92e-47
Non-inflamed UC	Inflamed UC	NRBF2	0.40328	7.07e-51	4.36e-47
Non-inflamed UC	Inflamed UC	RRAS2	0.551927	8.03e-51	4.96e-47
Non-inflamed UC	Inflamed UC	MSMB	0.441494	8.5e-51	5.25e-47
Non-inflamed UC	Inflamed UC	ME2	0.455932	8.6e-51	5.31e-47
Non-inflamed UC	Inflamed UC	CARTPT	0.415335	1.41e-50	8.7e-47
Non-inflamed UC	Inflamed UC	FOXO3	0.511983	1.71e-50	1.05e-46
Non-inflamed UC	Inflamed UC	LY75	0.442213	2.37e-50	1.46e-46
Non-inflamed UC	Inflamed UC	ITM2B	-0.640486	2.85e-50	1.76e-46
Non-inflamed UC	Inflamed UC	KLHL2	0.458098	3.02e-50	1.87e-46
Non-inflamed UC	Inflamed UC	DDX43	0.485561	3.99e-50	2.47e-46
Non-inflamed UC	Inflamed UC	TNPO1	0.50167	6.2e-50	3.83e-46
Non-inflamed UC	Inflamed UC	TBPL1	0.529053	7.59e-50	4.69e-46
Non-inflamed UC	Inflamed UC	ATR	0.487044	8.91e-50	5.5e-46
Non-inflamed UC	Inflamed UC	HAUS1	0.405767	9.89e-50	6.11e-46
Non-inflamed UC	Inflamed UC	GYG1	0.460721	1.19e-49	7.36e-46
Non-inflamed UC	Inflamed UC	AASS	0.449083	2.17e-49	1.34e-45
Non-inflamed UC	Inflamed UC	GNA14	0.468295	2.49e-49	1.54e-45
Non-inflamed UC	Inflamed UC	UBA3	0.414548	3.1e-49	1.91e-45
Non-inflamed UC	Inflamed UC	GTF2H5	0.49657	5.15e-49	3.18e-45
Non-inflamed UC	Inflamed UC	GRIK2	0.540432	5.47e-49	3.38e-45
Non-inflamed UC	Inflamed UC	WASHC3	0.430906	5.53e-49	3.42e-45
Non-inflamed UC	Inflamed UC	GTF2E2	0.423841	1.12e-48	6.94e-45
Non-inflamed UC	Inflamed UC	TRIM23	0.495549	1.62e-48	9.99e-45
Non-inflamed UC	Inflamed UC	CARMIL1	0.492077	1.94e-48	1.2e-44
Non-inflamed UC	Inflamed UC	UBA6	0.525878	2.94e-48	1.82e-44
Non-inflamed UC	Inflamed UC	CTSB	-0.758614	3.68e-48	2.27e-44
Non-inflamed UC	Inflamed UC	MTAP	0.42952	4.28e-48	2.65e-44
Non-inflamed UC	Inflamed UC	AKR1C1	0.452354	4.35e-48	2.69e-44
Non-inflamed UC	Inflamed UC	H3-3A	0.246765	5.16e-48	3.18e-44
Non-inflamed UC	Inflamed UC	UGT8	0.492914	6.25e-48	3.86e-44
Non-inflamed UC	Inflamed UC	KIF23	0.483297	7.07e-48	4.36e-44
Non-inflamed UC	Inflamed UC	BTBD1	0.503544	9.15e-48	5.65e-44
Non-inflamed UC	Inflamed UC	H2BC5	-0.78133	1.49e-47	9.19e-44
Non-inflamed UC	Inflamed UC	PKM	-0.573648	1.51e-47	9.35e-44
Non-inflamed UC	Inflamed UC	LINC02446	0.385386	2.95e-47	1.82e-43
Non-inflamed UC	Inflamed UC	ANAPC10	0.498826	4.13e-47	2.55e-43
Non-inflamed UC	Inflamed UC	MANBA	0.464121	4.15e-47	2.57e-43
Non-inflamed UC	Inflamed UC	NANOG	0.448133	6.13e-47	3.78e-43
Non-inflamed UC	Inflamed UC	PPARG	0.451508	9.3e-47	5.74e-43
Non-inflamed UC	Inflamed UC	TAGLN	-1.13054	1.03e-46	6.38e-43
Non-inflamed UC	Inflamed UC	GADL1	0.42988	1.67e-46	1.03e-42
Non-inflamed UC	Inflamed UC	GABRB1	0.395184	2.12e-46	1.31e-42
Non-inflamed UC	Inflamed UC	KNG1	0.496066	2.49e-46	1.54e-42
Non-inflamed UC	Inflamed UC	FBN2	0.459518	3.51e-46	2.17e-42
Non-inflamed UC	Inflamed UC	WWP1	0.425262	4.98e-46	3.07e-42
Non-inflamed UC	Inflamed UC	WDPCP	0.484387	5.49e-46	3.39e-42
Non-inflamed UC	Inflamed UC	LTN1	0.396965	5.63e-46	3.48e-42
Non-inflamed UC	Inflamed UC	RGPD5	0.432119	5.9e-46	3.64e-42
Non-inflamed UC	Inflamed UC	NUBPL	0.426109	6.64e-46	4.1e-42
Non-inflamed UC	Inflamed UC	CEP135	0.507999	6.73e-46	4.16e-42
Non-inflamed UC	Inflamed UC	NONO	-0.577264	7.7e-46	4.76e-42
Non-inflamed UC	Inflamed UC	CLDN1	0.471198	8.5e-46	5.25e-42
Non-inflamed UC	Inflamed UC	NDUFS1	0.397456	9.25e-46	5.71e-42
Non-inflamed UC	Inflamed UC	UCHL3	0.437426	1.33e-45	8.21e-42
Non-inflamed UC	Inflamed UC	RIT2	0.441448	2.15e-45	1.33e-41
Non-inflamed UC	Inflamed UC	LGR4	0.514785	2.55e-45	1.58e-41
Non-inflamed UC	Inflamed UC	KPNA5	0.414567	3.3e-45	2.04e-41
Non-inflamed UC	Inflamed UC	CEP70	0.414448	3.53e-45	2.18e-41
Non-inflamed UC	Inflamed UC	DCP2	0.479172	3.87e-45	2.39e-41
Non-inflamed UC	Inflamed UC	SYNPR	0.450802	5.09e-45	3.14e-41
Non-inflamed UC	Inflamed UC	GTF2F2	0.504888	5.41e-45	3.34e-41
Non-inflamed UC	Inflamed UC	RNF138	0.50026	7.04e-45	4.35e-41
Non-inflamed UC	Inflamed UC	IL17A	0.480733	7.19e-45	4.44e-41
Non-inflamed UC	Inflamed UC	ATP6V0C	-0.654298	1.29e-44	7.96e-41
Non-inflamed UC	Inflamed UC	GPCPD1	0.418672	1.55e-44	9.54e-41
Non-inflamed UC	Inflamed UC	SGCG	0.493687	1.58e-44	9.77e-41
Non-inflamed UC	Inflamed UC	NSUN3	0.470839	1.87e-44	1.15e-40
Non-inflamed UC	Inflamed UC	KLHL20	0.401366	2.45e-44	1.51e-40
Non-inflamed UC	Inflamed UC	ACVR1C	0.382192	7.23e-44	4.47e-40
Non-inflamed UC	Inflamed UC	IL23R	0.444948	7.42e-44	4.58e-40
Non-inflamed UC	Inflamed UC	NLN	0.461078	7.75e-44	4.79e-40
Non-inflamed UC	Inflamed UC	LAPTM4B	0.325074	7.98e-44	4.93e-40
Non-inflamed UC	Inflamed UC	COP1	0.375934	8.53e-44	5.27e-40
Non-inflamed UC	Inflamed UC	CDK8	0.440964	8.94e-44	5.52e-40
Non-inflamed UC	Inflamed UC	GBE1	0.467939	9.5e-44	5.87e-40
Non-inflamed UC	Inflamed UC	POU5F1	0.293873	1.33e-43	8.21e-40
Non-inflamed UC	Inflamed UC	SERPINI1	0.452728	1.62e-43	1e-39
Non-inflamed UC	Inflamed UC	FBXW7	0.431459	1.84e-43	1.13e-39
Non-inflamed UC	Inflamed UC	ABL2	0.499869	1.98e-43	1.22e-39
Non-inflamed UC	Inflamed UC	MAP7	0.483079	3.34e-43	2.06e-39
Non-inflamed UC	Inflamed UC	VPS36	0.483465	4.21e-43	2.6e-39
Non-inflamed UC	Inflamed UC	IGHG1/2	-2.22235	4.74e-43	2.92e-39
Non-inflamed UC	Inflamed UC	COL6A1	-0.751429	4.8e-43	2.96e-39
Non-inflamed UC	Inflamed UC	NFYB	0.400171	9.07e-43	5.6e-39
Non-inflamed UC	Inflamed UC	EIF4E	0.330331	1.06e-42	6.51e-39
Non-inflamed UC	Inflamed UC	ANKRD28	0.470867	1.24e-42	7.68e-39
Non-inflamed UC	Inflamed UC	RHOA	-0.606874	1.25e-42	7.73e-39
Non-inflamed UC	Inflamed UC	LOX	0.423772	1.33e-42	8.2e-39
Non-inflamed UC	Inflamed UC	ADH5	0.292385	1.93e-42	1.19e-38
Non-inflamed UC	Inflamed UC	RNF19A	0.453027	2.07e-42	1.28e-38
Non-inflamed UC	Inflamed UC	PLA2R1	0.446593	3.43e-42	2.12e-38
Non-inflamed UC	Inflamed UC	ACSS3	0.390052	4.36e-42	2.69e-38
Non-inflamed UC	Inflamed UC	SESN1	0.429409	5.43e-42	3.35e-38
Non-inflamed UC	Inflamed UC	ABCE1	0.385944	6.29e-42	3.88e-38
Non-inflamed UC	Inflamed UC	CLASP1	0.4358	6.48e-42	4e-38
Non-inflamed UC	Inflamed UC	SNRPB2	0.391659	7.32e-42	4.52e-38
Non-inflamed UC	Inflamed UC	PTDSS1	0.472542	8.52e-42	5.26e-38
Non-inflamed UC	Inflamed UC	PIK3CA	0.429142	9.96e-42	6.15e-38
Non-inflamed UC	Inflamed UC	SKA2	0.470676	1.15e-41	7.12e-38
Non-inflamed UC	Inflamed UC	AGTPBP1	0.454127	1.46e-41	9.03e-38
Non-inflamed UC	Inflamed UC	GABPA	0.312875	1.53e-41	9.46e-38
[truncated: 1,003 more rows]

## Sheet: Fig. 3c Xenium full DGE results
Group 1	Group 2	Gene	Average log fold change	p-value	Adjusted p-value
Healthy	Non-inflamed UC	FCGBP	-1.30576	0	0
Healthy	Non-inflamed UC	ADAMDEC1	2.99478	0	0
Healthy	Non-inflamed UC	HOXB6	-1.73362	0	0
Healthy	Non-inflamed UC	SNHG15	-1.83032	0	0
Healthy	Non-inflamed UC	SLC26A2	1.96807	1.23e-273	5.86e-270
Healthy	Non-inflamed UC	CDHR2	-1.94753	8.02e-233	3.8e-229
Healthy	Non-inflamed UC	MLPH	-1.56153	3.02e-202	1.43e-198
Healthy	Non-inflamed UC	ATP5F1A	0.828724	5.55e-201	2.63e-197
Healthy	Non-inflamed UC	CPT1A	1.281	5.97e-177	2.83e-173
Healthy	Non-inflamed UC	ANPEP	-1.75512	1.53e-158	7.25e-155
Healthy	Non-inflamed UC	GRN	1.3198	8.78e-158	4.17e-154
Healthy	Non-inflamed UC	PARM1	1.32199	2.86e-114	1.35e-110
Healthy	Non-inflamed UC	GSDMB	-0.93444	3.6e-95	1.71e-91
Healthy	Non-inflamed UC	APP	0.590174	3.07e-94	1.46e-90
Healthy	Non-inflamed UC	LAMP1	0.922885	2.53e-90	1.2e-86
Healthy	Non-inflamed UC	GPT	-1.00389	6.38e-90	3.03e-86
Healthy	Non-inflamed UC	CDKN1A	-0.96641	1.43e-85	6.78e-82
Healthy	Non-inflamed UC	SIAE	1.01264	1.61e-85	7.64e-82
Healthy	Non-inflamed UC	TUBB	0.666889	7.55e-76	3.58e-72
Healthy	Non-inflamed UC	PAWR	-0.799408	1.19e-74	5.64e-71
Healthy	Non-inflamed UC	TRPM4	-0.550313	7.09e-73	3.37e-69
Healthy	Non-inflamed UC	EPCAM	0.468574	4.92e-70	2.33e-66
Healthy	Non-inflamed UC	SYTL2	-0.784536	9.9e-68	4.69e-64
Healthy	Non-inflamed UC	AP2M1	0.767758	1.41e-65	6.69e-62
Healthy	Non-inflamed UC	PDCD4	0.554268	8.7e-62	4.13e-58
Healthy	Non-inflamed UC	EEF1G	0.390552	1.16e-61	5.51e-58
Healthy	Non-inflamed UC	EPS8L3	-0.474996	1.67e-61	7.93e-58
Healthy	Non-inflamed UC	SFPQ	0.717719	3.43e-56	1.63e-52
Healthy	Non-inflamed UC	CYBA	0.718054	3.77e-55	1.79e-51
Healthy	Non-inflamed UC	SELENBP1	0.706558	4.33e-52	2.06e-48
Healthy	Non-inflamed UC	MYH9	0.363216	7.62e-51	3.61e-47
Healthy	Non-inflamed UC	GSR	0.694497	1.93e-50	9.15e-47
Healthy	Non-inflamed UC	IRF1	-0.719348	4.88e-50	2.31e-46
Healthy	Non-inflamed UC	GANAB	0.543543	9.57e-50	4.54e-46
Healthy	Non-inflamed UC	PNPLA2	-0.605701	1.01e-47	4.81e-44
Healthy	Non-inflamed UC	ITGB4	-0.548094	1.25e-46	5.91e-43
Healthy	Non-inflamed UC	MALL	-0.540446	4.73e-46	2.24e-42
Healthy	Non-inflamed UC	SLC26A3	1.0399	5.84e-45	2.77e-41
Healthy	Non-inflamed UC	ATP1A1	0.471032	1.77e-44	8.41e-41
Healthy	Non-inflamed UC	LAD1	-0.623465	6.66e-42	3.16e-38
Healthy	Non-inflamed UC	EIF3C	0.478036	7.71e-42	3.66e-38
Healthy	Non-inflamed UC	NSUN5	-0.596985	2.18e-41	1.03e-37
Healthy	Non-inflamed UC	HNRNPH1	0.331813	8.34e-41	3.95e-37
Healthy	Non-inflamed UC	SRI	0.575426	1.14e-39	5.42e-36
Healthy	Non-inflamed UC	ITPR3	-0.540235	3.3e-39	1.57e-35
Healthy	Non-inflamed UC	CLDN7	-0.57408	3.72e-39	1.77e-35
Healthy	Non-inflamed UC	HNRNPA1L2	-0.419424	1.11e-38	5.28e-35
Healthy	Non-inflamed UC	SLC12A2	-0.510577	8.2e-38	3.89e-34
Healthy	Non-inflamed UC	SF3B1	-0.458528	7.3e-33	3.46e-29
Healthy	Non-inflamed UC	MAOA	0.451328	8.14e-33	3.86e-29
Healthy	Non-inflamed UC	PYGB	-0.36693	8.68e-33	4.12e-29
Healthy	Non-inflamed UC	SCNN1A	-0.472571	1.64e-32	7.79e-29
Healthy	Non-inflamed UC	FLNB	-0.466888	2.28e-32	1.08e-28
Healthy	Non-inflamed UC	CD99	0.548876	2.73e-32	1.3e-28
Healthy	Non-inflamed UC	EIF4G1	0.464987	2.97e-32	1.41e-28
Healthy	Non-inflamed UC	GAS6	0.477767	5.87e-31	2.79e-27
Healthy	Non-inflamed UC	CDX2	0.490943	5.99e-31	2.84e-27
Healthy	Non-inflamed UC	PDIA4	0.491802	1.19e-29	5.64e-26
Healthy	Non-inflamed UC	ADD1	0.510064	2.41e-28	1.14e-24
Healthy	Non-inflamed UC	CA12	0.497306	6.35e-28	3.01e-24
Healthy	Non-inflamed UC	RREB1	-0.353802	7.76e-26	3.68e-22
Healthy	Non-inflamed UC	HNRNPM	0.366094	8.26e-26	3.92e-22
Healthy	Non-inflamed UC	PHB2	0.434756	4.01e-24	1.9e-20
Healthy	Non-inflamed UC	XRCC6	0.44596	4.4e-24	2.09e-20
Healthy	Non-inflamed UC	PLXNB2	-0.32037	3.15e-22	1.49e-18
Healthy	Non-inflamed UC	NBL1	0.275461	3.64e-22	1.73e-18
Healthy	Non-inflamed UC	PKM	0.331651	3.71e-21	1.76e-17
Healthy	Non-inflamed UC	YWHAQ	0.43534	1.2e-20	5.68e-17
Healthy	Non-inflamed UC	FLII	0.386192	6.77e-20	3.21e-16
Healthy	Non-inflamed UC	CTSA	0.409823	7.97e-20	3.78e-16
Healthy	Non-inflamed UC	LENG8	-0.240202	1.14e-19	5.39e-16
Healthy	Non-inflamed UC	GFPT1	-0.360946	1.15e-19	5.44e-16
Healthy	Non-inflamed UC	SDHA	0.239744	6.17e-19	2.93e-15
Healthy	Non-inflamed UC	NDRG1	0.491241	9.07e-19	4.3e-15
Healthy	Non-inflamed UC	PPP1R1B	-0.348462	1.19e-17	5.66e-14
Healthy	Non-inflamed UC	CPSF6	-0.368998	1.05e-16	4.96e-13
Healthy	Non-inflamed UC	TMPRSS2	0.387989	5.28e-16	2.5e-12
Healthy	Non-inflamed UC	PRR13	0.363976	2.33e-15	1.1e-11
Healthy	Non-inflamed UC	CTNND1	-0.244468	1.21e-14	5.75e-11
Healthy	Non-inflamed UC	DDX39B	-0.217904	1.58e-14	7.47e-11
Healthy	Non-inflamed UC	P4HB	-0.259765	1.8e-14	8.56e-11
Healthy	Non-inflamed UC	CTNNB1	-0.339637	6.62e-14	3.14e-10
Healthy	Non-inflamed UC	STAT6	-0.267532	7.72e-13	3.66e-09
Healthy	Non-inflamed UC	FBL	0.312695	1.36e-12	6.45e-09
Healthy	Non-inflamed UC	ABO	0.303913	8.33e-12	3.95e-08
Healthy	Non-inflamed UC	MVP	0.205448	9.38e-12	4.45e-08
Healthy	Non-inflamed UC	CDX1	-0.1866	1.18e-09	5.61e-06
Healthy	Non-inflamed UC	YWHAZ	0.150765	1.8e-08	8.52e-05
Healthy	Non-inflamed UC	CDC37	-0.234983	2.65e-08	0.000125868
Healthy	Non-inflamed UC	HSPA9	-0.243207	3.89e-08	0.000184594
Healthy	Non-inflamed UC	KLF5	-0.231684	6.64e-08	0.000314936
Healthy	Non-inflamed UC	MAPK3	0.221061	7.93e-08	0.000375913
Healthy	Non-inflamed UC	SND1	0.230636	1.36e-07	0.000646249
Healthy	Non-inflamed UC	OGT	-0.117562	1.91e-07	0.000906272
Healthy	Non-inflamed UC	ST14	0.16683	2.96e-07	0.001403
Healthy	Non-inflamed UC	ACTN4	0.176546	5.82e-07	0.00276031
Healthy	Non-inflamed UC	RHOC	-0.19081	2.49e-06	0.0118182
Healthy	Non-inflamed UC	NONO	0.200487	2.84e-06	0.0134913
Healthy	Non-inflamed UC	DST	0.179248	4.13e-06	0.0196021
Healthy	Non-inflamed UC	ATF4	-0.127156	4.23e-06	0.0200748
Healthy	Non-inflamed UC	RPN1	0.213798	4.7e-06	0.0222737
Healthy	Non-inflamed UC	DGAT1	-0.19887	6.95e-06	0.032966
Healthy	Non-inflamed UC	SPTBN1	0.164457	3.82e-05	0.18103
Healthy	Non-inflamed UC	HNRNPUL1	-0.177165	5.7e-05	0.270144
Healthy	Non-inflamed UC	PRRC2A	-0.175632	7.76e-05	0.36791
Healthy	Non-inflamed UC	PDXDC1	-0.120625	8.52e-05	0.403867
Healthy	Non-inflamed UC	NUMA1	0.188996	0.000143476	0.680507
Healthy	Non-inflamed UC	PDIA3	0.130509	0.00015272	0.72435
Healthy	Non-inflamed UC	CSNK2B	0.16293	0.000172398	0.817684
Healthy	Non-inflamed UC	CDHR1	0.122353	0.000193434	0.917457
Healthy	Non-inflamed UC	PLEC	-0.212074	0.000344156	1
Healthy	Non-inflamed UC	HYOU1	-0.101652	0.000571607	1
Healthy	Non-inflamed UC	HDAC1	0.118669	0.000740427	1
Healthy	Non-inflamed UC	CLTC	-0.122179	0.0011042	1
Healthy	Non-inflamed UC	HNRNPD	0.111025	0.00114852	1
Healthy	Non-inflamed UC	TSPAN8	-0.17009	0.00116667	1
Healthy	Non-inflamed UC	EIF3A	0.114455	0.00123977	1
Healthy	Non-inflamed UC	RAC1	-0.109181	0.0017901	1
Healthy	Non-inflamed UC	HNRNPF	0.112888	0.0049702	1
Healthy	Non-inflamed UC	CTNNA1	-0.109375	0.00674835	1
Healthy	Non-inflamed UC	XBP1	0.247782	0.0872893	1
Healthy	Inflamed UC	DUOX2	-6.61248	0	0
Healthy	Inflamed UC	MUC5B	-2.28661	0	0
Healthy	Inflamed UC	PADI2	1.90043	0	0
Healthy	Inflamed UC	SLC26A2	2.23722	0	0
Healthy	Inflamed UC	CDHR1	1.86884	2.46e-295	1.17e-291
Healthy	Inflamed UC	FCGBP	-1.10417	6.76e-290	3.21e-286
Healthy	Inflamed UC	SNHG15	-1.60277	4.44e-270	2.1e-266
Healthy	Inflamed UC	MAOA	1.25256	2.02e-268	9.59e-265
Healthy	Inflamed UC	LDHA	-0.900514	9.8e-239	4.65e-235
Healthy	Inflamed UC	TSPAN8	-1.13303	2.69e-200	1.27e-196
Healthy	Inflamed UC	SLC40A1	-1.11809	2.31e-196	1.09e-192
Healthy	Inflamed UC	SELENBP1	1.27147	2.25e-191	1.07e-187
Healthy	Inflamed UC	HK2	-1.57723	2.94e-191	1.39e-187
Healthy	Inflamed UC	IRF1	-1.17384	2.18e-189	1.03e-185
Healthy	Inflamed UC	ADAMDEC1	1.86401	3.06e-188	1.45e-184
Healthy	Inflamed UC	SIAE	1.25151	5.3e-173	2.52e-169
Healthy	Inflamed UC	CDKN1A	-1.21751	2.06e-164	9.77e-161
Healthy	Inflamed UC	ATP5F1A	0.552238	4.27e-140	2.03e-136
Healthy	Inflamed UC	MLXIP	1.06723	1.89e-139	8.99e-136
Healthy	Inflamed UC	SLC26A3	1.42463	5.27e-126	2.5e-122
Healthy	Inflamed UC	APP	0.566607	4.59e-125	2.18e-121
Healthy	Inflamed UC	EPCAM	0.386932	5.32e-122	2.52e-118
Healthy	Inflamed UC	SDHA	0.58943	5.59e-117	2.65e-113
Healthy	Inflamed UC	GSDMB	-0.888445	1.08e-99	5.11e-96
Healthy	Inflamed UC	ATP1A1	0.546159	7.14e-98	3.39e-94
Healthy	Inflamed UC	EEF1G	0.405655	2.68e-96	1.27e-92
Healthy	Inflamed UC	SOD1	-0.748592	1.91e-95	9.06e-92
Healthy	Inflamed UC	PDCD4	0.572016	2.55e-89	1.21e-85
Healthy	Inflamed UC	LAMP1	0.700911	4.34e-84	2.06e-80
Healthy	Inflamed UC	CEACAM1	-0.898572	6.82e-84	3.23e-80
Healthy	Inflamed UC	SFPQ	0.735563	8.05e-84	3.82e-80
Healthy	Inflamed UC	PYGB	0.510382	6.01e-80	2.85e-76
Healthy	Inflamed UC	CDX1	0.545017	9.61e-76	4.56e-72
Healthy	Inflamed UC	GRN	0.639194	1.93e-74	9.17e-71
Healthy	Inflamed UC	GAS6	0.637319	4.13e-71	1.96e-67
Healthy	Inflamed UC	SRI	0.689588	3.5e-67	1.66e-63
Healthy	Inflamed UC	SLC12A2	0.662146	2.6e-65	1.23e-61
Healthy	Inflamed UC	PHB2	0.634132	1.33e-63	6.32e-60
Healthy	Inflamed UC	PDIA4	-0.441831	1.95e-56	9.24e-53
Healthy	Inflamed UC	KRT20	-0.238187	3.22e-56	1.53e-52
Healthy	Inflamed UC	PKM	-0.487653	7.56e-56	3.59e-52
Healthy	Inflamed UC	LASP1	-0.623462	2.03e-51	9.65e-48
Healthy	Inflamed UC	CPT1A	0.461668	3.37e-50	1.6e-46
Healthy	Inflamed UC	HNRNPH1	0.287363	9.78e-50	4.64e-46
Healthy	Inflamed UC	P4HB	-0.365158	2.63e-45	1.25e-41
Healthy	Inflamed UC	MMP14	-0.652709	2.79e-45	1.32e-41
Healthy	Inflamed UC	CD99	0.523531	2.3e-44	1.09e-40
Healthy	Inflamed UC	NUMA1	0.52087	1.5e-43	7.11e-40
Healthy	Inflamed UC	HYOU1	-0.428036	1.97e-41	9.34e-38
Healthy	Inflamed UC	ABO	0.481303	3.97e-39	1.88e-35
Healthy	Inflamed UC	EIF4G1	0.42253	4.65e-38	2.21e-34
Healthy	Inflamed UC	GSR	0.473434	1.85e-37	8.79e-34
Healthy	Inflamed UC	FBL	0.488118	2.24e-37	1.06e-33
Healthy	Inflamed UC	PRR13	0.49374	6.23e-37	2.95e-33
Healthy	Inflamed UC	PDIA3	-0.390629	6.46e-36	3.06e-32
Healthy	Inflamed UC	ADD1	0.475301	3.04e-35	1.44e-31
Healthy	Inflamed UC	ALDOA	-0.447966	8.16e-34	3.87e-30
Healthy	Inflamed UC	CTSA	0.487279	1.01e-33	4.78e-30
Healthy	Inflamed UC	SOST	-0.529912	2.43e-30	1.15e-26
Healthy	Inflamed UC	AP2M1	0.39344	5.97e-30	2.83e-26
Healthy	Inflamed UC	HDAC1	0.338864	7.29e-25	3.46e-21
Healthy	Inflamed UC	PDXDC1	0.268581	1.54e-24	7.32e-21
Healthy	Inflamed UC	FLII	0.336139	5.51e-22	2.61e-18
Healthy	Inflamed UC	CTNNB1	-0.372684	1.4e-21	6.63e-18
Healthy	Inflamed UC	MYH9	0.192005	1.71e-21	8.11e-18
Healthy	Inflamed UC	TUBB	0.271282	2.24e-20	1.06e-16
Healthy	Inflamed UC	RHOC	-0.293793	2.74e-19	1.3e-15
Healthy	Inflamed UC	SPTBN1	0.295902	1.61e-17	7.61e-14
Healthy	Inflamed UC	CTBP1	0.304171	2.61e-17	1.24e-13
Healthy	Inflamed UC	ST14	0.128434	5.18e-17	2.46e-13
Healthy	Inflamed UC	ATF4	-0.229805	7.16e-16	3.4e-12
Healthy	Inflamed UC	U2AF2	0.266686	1.12e-15	5.3e-12
Healthy	Inflamed UC	EPS8L3	0.220712	1.19e-15	5.63e-12
Healthy	Inflamed UC	EIF4A1	-0.275327	1.85e-15	8.76e-12
Healthy	Inflamed UC	ITPR3	-0.304593	4.97e-15	2.36e-11
Healthy	Inflamed UC	MVP	0.208491	1.1e-14	5.21e-11
Healthy	Inflamed UC	PARM1	0.301793	7.3e-14	3.46e-10
Healthy	Inflamed UC	PTPRF	0.239588	2.49e-13	1.18e-09
Healthy	Inflamed UC	ILF3	0.23759	3.6e-13	1.71e-09
Healthy	Inflamed UC	CYBA	0.27161	4.02e-13	1.91e-09
Healthy	Inflamed UC	GANAB	0.197097	4.4e-13	2.09e-09
Healthy	Inflamed UC	XRCC6	0.253147	6e-13	2.85e-09
Healthy	Inflamed UC	HSPA8	0.177318	8.93e-13	4.23e-09
Healthy	Inflamed UC	XBP1	-0.301614	1.03e-12	4.89e-09
Healthy	Inflamed UC	MAPK3	0.24109	1.2e-12	5.7e-09
Healthy	Inflamed UC	DNM2	0.171109	1.77e-12	8.4e-09
Healthy	Inflamed UC	EIF3A	0.212799	1.02e-11	4.82e-08
Healthy	Inflamed UC	HNRNPF	0.231295	7.22e-11	3.43e-07
Healthy	Inflamed UC	CDX2	0.197562	4.16e-10	1.97e-06
Healthy	Inflamed UC	ANXA2	-0.367405	2.08e-09	9.88e-06
Healthy	Inflamed UC	YWHAQ	0.203082	5.65e-09	2.68e-05
Healthy	Inflamed UC	SF3B1	-0.218653	1.1e-08	5.22e-05
Healthy	Inflamed UC	PLXNB2	-0.164592	1.32e-08	6.25e-05
Healthy	Inflamed UC	NBL1	0.106785	3.75e-08	0.000177955
Healthy	Inflamed UC	HSPA9	-0.217198	3.86e-08	0.000183
Healthy	Inflamed UC	CFLAR	-0.178022	6.51e-08	0.000308974
Healthy	Inflamed UC	YWHAZ	0.109601	1.53e-07	0.000726766
Healthy	Inflamed UC	HNRNPD	0.140741	5.05e-07	0.00239758
Healthy	Inflamed UC	ACTN4	0.131743	6.66e-07	0.00316112
Healthy	Inflamed UC	STAT6	-0.171275	9.55e-07	0.00453193
Healthy	Inflamed UC	SND1	0.15372	4.63e-06	0.0219732
Healthy	Inflamed UC	RAC1	-0.136288	4.64e-06	0.02202
Healthy	Inflamed UC	TSPAN3	0.164006	9.53e-06	0.0451964
Healthy	Inflamed UC	CSNK2B	0.160166	1.41e-05	0.0670029
Healthy	Inflamed UC	NCOR2	0.129083	0.00032509	1
Healthy	Inflamed UC	FLNB	0.120776	0.000938136	1
Healthy	Inflamed UC	SEPTIN9	-0.106139	0.00152492	1
Healthy	Inflamed UC	CDH1	0.112069	0.00193466	1
Healthy	Inflamed UC	GFPT1	-0.120269	0.00807088	1
Healthy	Inflamed UC	TMPRSS2	-0.243239	0.00922001	1
Healthy	Inflamed UC	ITGB4	-0.138976	0.0113863	1
Healthy	Inflamed UC	RPN1	0.102645	0.0133298	1
Non-inflamed UC	Inflamed UC	DUOX2	-3.27177	0	0
Non-inflamed UC	Inflamed UC	PADI2	1.89675	0	0
Non-inflamed UC	Inflamed UC	HOXB6	1.5007	2.17e-251	1.03e-247
Non-inflamed UC	Inflamed UC	MUC5B	-1.56965	2.5e-239	1.18e-235
Non-inflamed UC	Inflamed UC	PYGB	0.877312	9.05e-178	4.29e-174
Non-inflamed UC	Inflamed UC	SLC12A2	1.17272	4.64e-172	2.2e-168
Non-inflamed UC	Inflamed UC	ANPEP	1.85109	3.53e-171	1.68e-167
Non-inflamed UC	Inflamed UC	LDHA	-0.865431	9.02e-161	4.28e-157
Non-inflamed UC	Inflamed UC	SOST	-1.54962	1.68e-156	7.99e-153
Non-inflamed UC	Inflamed UC	HK2	-1.59391	5.33e-131	2.53e-127
Non-inflamed UC	Inflamed UC	PDIA4	-0.933633	5.1e-128	2.42e-124
Non-inflamed UC	Inflamed UC	SLC40A1	-1.13857	7.24e-126	3.43e-122
Non-inflamed UC	Inflamed UC	EPS8L3	0.695708	7.42e-122	3.52e-118
Non-inflamed UC	Inflamed UC	PPP1R1B	1.01365	2.94e-114	1.39e-110
Non-inflamed UC	Inflamed UC	CDX1	0.731617	8.66e-110	4.11e-106
Non-inflamed UC	Inflamed UC	PKM	-0.819304	1.93e-109	9.14e-106
Non-inflamed UC	Inflamed UC	TSPAN8	-0.96294	2.29e-108	1.09e-104
Non-inflamed UC	Inflamed UC	MMP14	-1.31635	2.09e-103	9.89e-100
Non-inflamed UC	Inflamed UC	CEACAM1	-1.45511	1.22e-101	5.81e-98
Non-inflamed UC	Inflamed UC	KLF5	1.03074	4.07e-99	1.93e-95
Non-inflamed UC	Inflamed UC	MLXIP	1.02342	4.62e-99	2.19e-95
Non-inflamed UC	Inflamed UC	SYTL2	0.951256	3.21e-92	1.52e-88
Non-inflamed UC	Inflamed UC	MLPH	0.925782	7.03e-84	3.33e-80
Non-inflamed UC	Inflamed UC	MAOA	0.801232	3.85e-81	1.83e-77
Non-inflamed UC	Inflamed UC	TRPM4	0.516402	3.24e-76	1.54e-72
Non-inflamed UC	Inflamed UC	GPT	0.883611	1.12e-72	5.31e-69
Non-inflamed UC	Inflamed UC	NSUN5	0.785557	1.47e-66	6.97e-63
Non-inflamed UC	Inflamed UC	PAWR	0.716019	1.45e-64	6.87e-61
Non-inflamed UC	Inflamed UC	LAD1	0.786832	2.57e-64	1.22e-60
Non-inflamed UC	Inflamed UC	CPT1A	-0.819335	3.79e-62	1.8e-58
Non-inflamed UC	Inflamed UC	CDHR2	0.884952	1.69e-56	8.03e-53
Non-inflamed UC	Inflamed UC	PNPLA2	0.657731	1.1e-52	5.22e-49
Non-inflamed UC	Inflamed UC	FLNB	0.587664	9.16e-49	4.35e-45
Non-inflamed UC	Inflamed UC	PDIA3	-0.521137	9.01e-46	4.27e-42
Non-inflamed UC	Inflamed UC	HNRNPA1L2	0.426416	1.47e-40	6.97e-37
Non-inflamed UC	Inflamed UC	SOD1	-0.545485	2.78e-40	1.32e-36
Non-inflamed UC	Inflamed UC	FCGBP	0.20159	1.33e-38	6.3e-35
Non-inflamed UC	Inflamed UC	PDXDC1	0.389205	1.77e-37	8.4e-34
Non-inflamed UC	Inflamed UC	SCNN1A	0.510897	2.93e-35	1.39e-31
Non-inflamed UC	Inflamed UC	MALL	0.520808	1.43e-34	6.79e-31
Non-inflamed UC	Inflamed UC	ITGB4	0.409119	5.79e-33	2.74e-29
Non-inflamed UC	Inflamed UC	ALDOA	-0.500655	6.75e-29	3.2e-25
Non-inflamed UC	Inflamed UC	SDHA	0.349686	4.81e-28	2.28e-24
Non-inflamed UC	Inflamed UC	IRF1	-0.454491	1.93e-27	9.14e-24
Non-inflamed UC	Inflamed UC	TUBB	-0.395607	5.95e-27	2.82e-23
Non-inflamed UC	Inflamed UC	EIF3C	-0.396535	8.13e-26	3.85e-22
Non-inflamed UC	Inflamed UC	CA12	-0.513218	2.69e-25	1.27e-21
Non-inflamed UC	Inflamed UC	TMPRSS2	-0.631227	3.22e-24	1.53e-20
Non-inflamed UC	Inflamed UC	CYBA	-0.446444	3.7e-22	1.76e-18
Non-inflamed UC	Inflamed UC	CPSF6	0.422208	4.58e-22	2.17e-18
Non-inflamed UC	Inflamed UC	RREB1	0.31433	7.94e-22	3.77e-18
Non-inflamed UC	Inflamed UC	NDRG1	-0.417205	4.21e-21	2e-17
Non-inflamed UC	Inflamed UC	ATP5F1A	-0.276487	4.16e-20	1.97e-16
Non-inflamed UC	Inflamed UC	HNRNPM	-0.328235	9.07e-20	4.3e-16
Non-inflamed UC	Inflamed UC	CLDN7	0.374768	2.87e-19	1.36e-15
Non-inflamed UC	Inflamed UC	GANAB	-0.346446	2.35e-18	1.11e-14
Non-inflamed UC	Inflamed UC	NUMA1	0.331874	1.93e-16	9.15e-13
Non-inflamed UC	Inflamed UC	HYOU1	-0.326384	6.27e-16	2.97e-12
Non-inflamed UC	Inflamed UC	HSPA8	0.257926	8.69e-16	4.12e-12
Non-inflamed UC	Inflamed UC	LENG8	0.186123	1.17e-15	5.55e-12
Non-inflamed UC	Inflamed UC	XBP1	-0.549395	8.84e-15	4.19e-11
Non-inflamed UC	Inflamed UC	DGAT1	0.327189	3.04e-14	1.44e-10
Non-inflamed UC	Inflamed UC	MYH9	-0.171212	5.84e-12	2.77e-08
Non-inflamed UC	Inflamed UC	SF3B1	0.239875	8e-12	3.8e-08
Non-inflamed UC	Inflamed UC	CDC37	0.285041	1.3e-11	6.16e-08
Non-inflamed UC	Inflamed UC	GFPT1	0.240677	2.32e-11	1.1e-07
Non-inflamed UC	Inflamed UC	ILF3	0.250794	5.28e-11	2.5e-07
Non-inflamed UC	Inflamed UC	ANXA2	-0.314907	6.72e-11	3.19e-07
Non-inflamed UC	Inflamed UC	SNHG15	0.227553	1.13e-10	5.36e-07
Non-inflamed UC	Inflamed UC	CTNND1	0.185483	1.16e-10	5.52e-07
Non-inflamed UC	Inflamed UC	PTPRF	0.233801	1.26e-10	6e-07
Non-inflamed UC	Inflamed UC	DST	-0.27083	1.64e-10	7.76e-07
Non-inflamed UC	Inflamed UC	CFLAR	-0.275131	2.64e-10	1.25e-06
Non-inflamed UC	Inflamed UC	CDX2	-0.293381	2.74e-10	1.3e-06
Non-inflamed UC	Inflamed UC	DDX39B	0.164272	8.04e-10	3.81e-06
Non-inflamed UC	Inflamed UC	ITPR3	0.235643	8.58e-10	4.07e-06
Non-inflamed UC	Inflamed UC	DNM2	0.17362	1.15e-09	5.43e-06
Non-inflamed UC	Inflamed UC	CDH1	0.195788	1.46e-08	6.94e-05
Non-inflamed UC	Inflamed UC	EIF4A1	-0.23463	2.53e-08	0.000120218
Non-inflamed UC	Inflamed UC	HDAC1	0.220195	3.58e-08	0.000169805
Non-inflamed UC	Inflamed UC	KRT20	-0.298593	5.04e-08	0.000239135
Non-inflamed UC	Inflamed UC	CTBP1	0.218898	3.51e-07	0.00166468
Non-inflamed UC	Inflamed UC	NBL1	-0.168675	8.3e-07	0.0039369
Non-inflamed UC	Inflamed UC	CDKN1A	-0.251096	2.14e-06	0.0101413
Non-inflamed UC	Inflamed UC	PLXNB2	0.155778	2.51e-06	0.0118857
Non-inflamed UC	Inflamed UC	U2AF2	0.178441	3.05e-06	0.0144495
Non-inflamed UC	Inflamed UC	P4HB	-0.105393	7.79e-06	0.0369636
Non-inflamed UC	Inflamed UC	TSPAN3	0.133225	7.83e-06	0.0371371
Non-inflamed UC	Inflamed UC	HNRNPUL1	0.168746	4.04e-05	0.191618
Non-inflamed UC	Inflamed UC	SEPTIN9	-0.135964	6.06e-05	0.287318
Non-inflamed UC	Inflamed UC	SREBF2	-0.157933	0.000309451	1
Non-inflamed UC	Inflamed UC	SPTBN1	0.131445	0.00133907	1
Non-inflamed UC	Inflamed UC	LRRC59	-0.15559	0.00180022	1
Non-inflamed UC	Inflamed UC	RHOC	-0.102983	0.00249234	1
Non-inflamed UC	Inflamed UC	HNRNPF	0.118407	0.00516435	1
Non-inflamed UC	Inflamed UC	RPN1	-0.111153	0.0139603	1
Non-inflamed UC	Inflamed UC	PLEC	0.128807	0.0167642	1
Non-inflamed UC	Inflamed UC	ATF4	-0.102649	0.0173932	1

## Sheet: Fig. 2c CosMx no QC full DEG
p_val	avg_log2FC	pct.1	pct.2	p_val_adj	cluster	gene
0	-1.34244	0.114	0.263	0	Ileum, Inflamed CD	MALAT1
0	-2.5313	0.095	0.207	0	Ileum, Inflamed CD	IGKC
0	-1.02552	0.121	0.209	0	Ileum, Inflamed CD	B2M
0	-1.995	0.112	0.197	0	Ileum, Inflamed CD	IGHG1
2.79058e-302	-0.492991	0.348	0.444	2.65105e-299	Ileum, Inflamed CD	MHC I
1.9283e-268	-1.25239	0.097	0.165	1.83188e-265	Ileum, Inflamed CD	S100A6
1.03618e-181	-1.50361	0.103	0.155	9.84375e-179	Ileum, Inflamed CD	IGHG2
3.24819e-162	0.68401	0.126	0.083	3.08578e-159	Ileum, Inflamed CD	KRT16
1.27024e-156	-0.853147	0.077	0.124	1.20673e-153	Ileum, Inflamed CD	CD74
2.91238e-121	-1.23985	0.042	0.075	2.76676e-118	Ileum, Inflamed CD	JCHAIN
5.42837e-118	-0.987867	0.051	0.085	5.15695e-115	Ileum, Inflamed CD	PIGR
1.54796e-117	-1.34818	0.186	0.229	1.47056e-114	Ileum, Inflamed CD	IGHA1
2.17416e-109	-0.763673	0.053	0.087	2.06545e-106	Ileum, Inflamed CD	HSP90AA1
6.78971e-101	0.564224	0.12	0.086	6.45022e-98	Ileum, Inflamed CD	CCL3/L1/L3
2.7758e-91	-0.620828	0.075	0.11	2.63701e-88	Ileum, Inflamed CD	NEAT1
6.75446e-84	1.16898	0.092	0.066	6.41674e-81	Ileum, Inflamed CD	REG1A
4.02239e-83	-0.767647	0.085	0.118	3.82127e-80	Ileum, Inflamed CD	KRT19
3.11584e-76	-0.598362	0.089	0.122	2.96005e-73	Ileum, Inflamed CD	CRIP1
1.96067e-74	0.12612	0.813	0.789	1.86264e-71	Ileum, Inflamed CD	PPIA
8.58649e-72	-0.665466	0.059	0.086	8.15716e-69	Ileum, Inflamed CD	EPCAM
3.62278e-65	-0.430848	0.124	0.157	3.44164e-62	Ileum, Inflamed CD	PFN1
2.28804e-62	-0.830419	0.032	0.052	2.17364e-59	Ileum, Inflamed CD	KRT20
7.02618e-58	-0.615817	0.104	0.132	6.67487e-55	Ileum, Inflamed CD	IL32
2.43762e-48	-0.488604	0.19	0.219	2.31574e-45	Ileum, Inflamed CD	KRT8
5.78193e-48	-0.548083	0.044	0.063	5.49284e-45	Ileum, Inflamed CD	EZR
1.42018e-46	0.644745	0.033	0.021	1.34917e-43	Ileum, Inflamed CD	ADM2
1.28223e-43	0.4075	0.077	0.059	1.21812e-40	Ileum, Inflamed CD	KRT14
4.03941e-39	-0.512644	0.049	0.067	3.83744e-36	Ileum, Inflamed CD	S100A10
9.31016e-38	0.374894	0.09	0.072	8.84466e-35	Ileum, Inflamed CD	CCL4/L1/L2
4.97544e-36	0.350535	0.09	0.072	4.72667e-33	Ileum, Inflamed CD	HBA1/2
5.44805e-36	0.389022	0.071	0.055	5.17565e-33	Ileum, Inflamed CD	CSHL1
8.13631e-35	0.432413	0.055	0.042	7.72949e-32	Ileum, Inflamed CD	PTGS1
1.38725e-34	-0.191362	0.199	0.228	1.31789e-31	Ileum, Inflamed CD	RPL22
3.70367e-33	-0.372394	0.062	0.08	3.51849e-30	Ileum, Inflamed CD	CD63
9.57385e-33	-0.498421	0.047	0.063	9.09516e-30	Ileum, Inflamed CD	AGR2
9.87636e-33	-0.315557	0.1	0.121	9.38254e-30	Ileum, Inflamed CD	CALM2
2.80118e-32	0.40237	0.068	0.054	2.66112e-29	Ileum, Inflamed CD	TNFSF13B
6.03893e-32	-0.491138	0.032	0.045	5.73698e-29	Ileum, Inflamed CD	HSP90B1
9.99655e-32	-0.475126	0.047	0.062	9.49673e-29	Ileum, Inflamed CD	HLA-DRA
1.56674e-31	0.466003	0.064	0.05	1.4884e-28	Ileum, Inflamed CD	IGFBP5
3.02438e-31	0.42431	0.059	0.045	2.87316e-28	Ileum, Inflamed CD	FAM30A
5.82307e-30	0.221078	0.197	0.174	5.53191e-27	Ileum, Inflamed CD	POU5F1
7.14149e-30	0.394707	0.052	0.04	6.78442e-27	Ileum, Inflamed CD	C5AR2
1.44438e-29	0.387509	0.06	0.046	1.37216e-26	Ileum, Inflamed CD	MRC2
3.15896e-29	-0.405621	0.063	0.08	3.00102e-26	Ileum, Inflamed CD	LGALS3
4.24097e-29	0.381338	0.065	0.051	4.02892e-26	Ileum, Inflamed CD	TTR
2.02302e-28	0.493726	0.04	0.029	1.92187e-25	Ileum, Inflamed CD	SCGB3A1
2.95786e-28	0.35228	0.062	0.049	2.80996e-25	Ileum, Inflamed CD	TNFSF14
3.36309e-28	0.376015	0.058	0.045	3.19493e-25	Ileum, Inflamed CD	QRFPR
3.86067e-28	0.444352	0.044	0.033	3.66763e-25	Ileum, Inflamed CD	WNT7B
2.85243e-26	0.361777	0.065	0.052	2.70981e-23	Ileum, Inflamed CD	CXCL5
6.29518e-26	-0.354681	0.067	0.083	5.98042e-23	Ileum, Inflamed CD	JUN
7.22788e-26	0.379195	0.05	0.039	6.86649e-23	Ileum, Inflamed CD	VEGFC
1.59477e-25	-0.420465	0.074	0.09	1.51503e-22	Ileum, Inflamed CD	ADIRF
3.51873e-25	0.369106	0.053	0.041	3.3428e-22	Ileum, Inflamed CD	TNFRSF18
5.67803e-25	0.42579	0.045	0.034	5.39413e-22	Ileum, Inflamed CD	NRG1
5.70435e-24	0.372908	0.051	0.04	5.41913e-21	Ileum, Inflamed CD	IGHD
1.39117e-23	0.355035	0.064	0.051	1.32161e-20	Ileum, Inflamed CD	NPR3
1.39366e-23	-0.692435	0.059	0.073	1.32398e-20	Ileum, Inflamed CD	APOA1
1.66461e-23	0.354221	0.064	0.052	1.58138e-20	Ileum, Inflamed CD	NRXN3
2.43157e-23	0.354557	0.057	0.046	2.30999e-20	Ileum, Inflamed CD	WIF1
2.43893e-23	0.3807	0.055	0.044	2.31699e-20	Ileum, Inflamed CD	GZMK
4.43944e-23	0.368564	0.052	0.041	4.21746e-20	Ileum, Inflamed CD	FGF12
9.33269e-23	0.279139	0.081	0.068	8.86605e-20	Ileum, Inflamed CD	IFNL2/3
1.30009e-22	0.337462	0.058	0.046	1.23508e-19	Ileum, Inflamed CD	ADGRG5
2.22683e-22	0.3221	0.066	0.054	2.11549e-19	Ileum, Inflamed CD	ALCAM
3.34299e-22	0.42674	0.041	0.032	3.17584e-19	Ileum, Inflamed CD	TCL1A
4.81146e-22	-0.357203	0.078	0.094	4.57088e-19	Ileum, Inflamed CD	ANXA2
7.08458e-22	-0.300035	0.067	0.081	6.73035e-19	Ileum, Inflamed CD	SH3BGRL3
7.35045e-22	0.332652	0.058	0.047	6.98293e-19	Ileum, Inflamed CD	ADGRG1
8.09824e-22	-0.242051	0.098	0.115	7.69333e-19	Ileum, Inflamed CD	MYL12A
1.01739e-21	0.287715	0.082	0.068	9.66522e-19	Ileum, Inflamed CD	HCAR2/3
1.23158e-21	0.373568	0.046	0.036	1.17e-18	Ileum, Inflamed CD	CYP1B1
1.24254e-21	0.270381	0.1	0.085	1.18041e-18	Ileum, Inflamed CD	ACKR4
1.75858e-21	0.162902	0.322	0.303	1.67065e-18	Ileum, Inflamed CD	RPL34
1.84536e-21	0.344513	0.051	0.04	1.75309e-18	Ileum, Inflamed CD	CCL8
2.60291e-21	-0.284574	0.061	0.075	2.47277e-18	Ileum, Inflamed CD	YBX3
3.01942e-21	0.319573	0.066	0.054	2.86845e-18	Ileum, Inflamed CD	ACKR3
3.16024e-21	0.300126	0.068	0.056	3.00223e-18	Ileum, Inflamed CD	FGFR2
3.29478e-21	0.349319	0.057	0.046	3.13004e-18	Ileum, Inflamed CD	VEGFD
3.33446e-21	0.34566	0.056	0.045	3.16774e-18	Ileum, Inflamed CD	EFNB1
6.8824e-21	0.278913	0.088	0.074	6.53828e-18	Ileum, Inflamed CD	GLUD1
7.90024e-21	0.296814	0.069	0.057	7.50523e-18	Ileum, Inflamed CD	OASL
8.3408e-21	0.397953	0.045	0.035	7.92376e-18	Ileum, Inflamed CD	FZD8
8.72017e-21	0.304274	0.068	0.056	8.28417e-18	Ileum, Inflamed CD	ACVR1B
9.3338e-21	0.38627	0.044	0.035	8.86711e-18	Ileum, Inflamed CD	TLR8
9.62126e-21	0.363306	0.045	0.036	9.14019e-18	Ileum, Inflamed CD	COL11A1
1.11177e-20	-0.310203	0.076	0.091	1.05619e-17	Ileum, Inflamed CD	TPM1
1.4304e-20	0.363535	0.048	0.038	1.35888e-17	Ileum, Inflamed CD	ITGAX
1.59517e-20	0.28237	0.081	0.068	1.51541e-17	Ileum, Inflamed CD	LINC02446
2.09312e-20	0.319543	0.058	0.047	1.98846e-17	Ileum, Inflamed CD	IL36G
2.47877e-20	-0.426755	0.064	0.078	2.35483e-17	Ileum, Inflamed CD	SERPINA1
3.0629e-20	0.310571	0.06	0.049	2.90975e-17	Ileum, Inflamed CD	LAIR1
8.16264e-20	0.316679	0.056	0.046	7.75451e-17	Ileum, Inflamed CD	CRP
8.42201e-20	-0.250044	0.07	0.084	8.00091e-17	Ileum, Inflamed CD	XBP1
9.86819e-20	0.376413	0.045	0.036	9.37478e-17	Ileum, Inflamed CD	ACKR1
1.43082e-19	0.32061	0.056	0.045	1.35928e-16	Ileum, Inflamed CD	G6PD
1.44221e-19	0.337559	0.049	0.039	1.3701e-16	Ileum, Inflamed CD	S100B
1.45049e-19	-0.361826	0.047	0.059	1.37796e-16	Ileum, Inflamed CD	MAF
1.61498e-19	0.412152	0.039	0.03	1.53423e-16	Ileum, Inflamed CD	ADGRV1
1.8186e-19	0.341582	0.052	0.042	1.72767e-16	Ileum, Inflamed CD	CX3CL1
2.87445e-19	0.394028	0.039	0.03	2.73072e-16	Ileum, Inflamed CD	TLR7
3.7847e-19	0.376196	0.044	0.035	3.59547e-16	Ileum, Inflamed CD	TNFRSF4
5.09506e-19	0.329373	0.049	0.04	4.84031e-16	Ileum, Inflamed CD	ETV5
6.22047e-19	0.372546	0.04	0.031	5.90945e-16	Ileum, Inflamed CD	MARCO
7.46388e-19	-0.314171	0.055	0.067	7.09068e-16	Ileum, Inflamed CD	FOS
1.03557e-18	0.268265	0.07	0.058	9.83787e-16	Ileum, Inflamed CD	MS4A6A
1.41184e-18	0.307959	0.059	0.049	1.34125e-15	Ileum, Inflamed CD	CD70
3.37744e-18	0.337524	0.047	0.038	3.20856e-15	Ileum, Inflamed CD	BGN
3.93172e-18	0.38332	0.034	0.026	3.73513e-15	Ileum, Inflamed CD	COL16A1
6.59249e-18	0.37856	0.034	0.027	6.26286e-15	Ileum, Inflamed CD	TWIST2
8.24912e-18	0.30883	0.064	0.054	7.83667e-15	Ileum, Inflamed CD	IDO1
1.17475e-17	0.294683	0.068	0.057	1.11602e-14	Ileum, Inflamed CD	CSF1R
2.12463e-17	0.309997	0.06	0.05	2.01839e-14	Ileum, Inflamed CD	MTOR
2.21342e-17	-0.446292	0.062	0.074	2.10274e-14	Ileum, Inflamed CD	OLFM4
2.40353e-17	0.2708	0.076	0.064	2.28336e-14	Ileum, Inflamed CD	IL12RB1
2.75118e-17	0.304221	0.058	0.048	2.61362e-14	Ileum, Inflamed CD	FCRLA
2.86717e-17	0.368861	0.037	0.029	2.72381e-14	Ileum, Inflamed CD	CD33
2.89792e-17	0.303725	0.053	0.044	2.75302e-14	Ileum, Inflamed CD	NRXN1
3.2549e-17	0.323066	0.05	0.041	3.09215e-14	Ileum, Inflamed CD	VWF
3.53023e-17	0.269407	0.075	0.063	3.35372e-14	Ileum, Inflamed CD	ATG5
4.02835e-17	-0.242054	0.082	0.095	3.82693e-14	Ileum, Inflamed CD	VIM
7.33699e-17	0.302234	0.057	0.047	6.97014e-14	Ileum, Inflamed CD	GPER1
8.18743e-17	0.148796	0.3	0.282	7.77806e-14	Ileum, Inflamed CD	RPL32
9.18215e-17	0.277681	0.062	0.051	8.72304e-14	Ileum, Inflamed CD	IL17RA
9.91435e-17	0.26715	0.064	0.053	9.41863e-14	Ileum, Inflamed CD	PF4/V1
1.10724e-16	0.311536	0.049	0.04	1.05187e-13	Ileum, Inflamed CD	GZMB
1.16922e-16	0.317173	0.052	0.043	1.11076e-13	Ileum, Inflamed CD	PDCD1LG2
1.3452e-16	-0.299637	0.046	0.056	1.27794e-13	Ileum, Inflamed CD	CD55
1.54338e-16	0.33467	0.044	0.035	1.46621e-13	Ileum, Inflamed CD	ITGA8
1.651e-16	0.333801	0.048	0.039	1.56845e-13	Ileum, Inflamed CD	BMP7
1.67316e-16	0.278675	0.067	0.057	1.5895e-13	Ileum, Inflamed CD	NOD2
1.9234e-16	0.268006	0.06	0.05	1.82723e-13	Ileum, Inflamed CD	RARRES1
2.03498e-16	0.276967	0.068	0.058	1.93323e-13	Ileum, Inflamed CD	ACVR1
2.2724e-16	0.299475	0.049	0.04	2.15878e-13	Ileum, Inflamed CD	SMAD4
3.90318e-16	0.239116	0.082	0.07	3.70802e-13	Ileum, Inflamed CD	CRYAB
6.21113e-16	0.326332	0.047	0.038	5.90057e-13	Ileum, Inflamed CD	VWA1
9.10027e-16	0.303738	0.052	0.043	8.64526e-13	Ileum, Inflamed CD	OSM
9.98927e-16	0.317612	0.055	0.046	9.4898e-13	Ileum, Inflamed CD	NELL2
1.17912e-15	0.293907	0.056	0.046	1.12016e-12	Ileum, Inflamed CD	TXK
2.33524e-15	0.283177	0.058	0.048	2.21848e-12	Ileum, Inflamed CD	MET
2.4601e-15	0.204833	0.11	0.097	2.33709e-12	Ileum, Inflamed CD	RBPJ
2.57384e-15	0.285527	0.055	0.046	2.44515e-12	Ileum, Inflamed CD	SNAI2
2.93438e-15	0.248141	0.068	0.058	2.78766e-12	Ileum, Inflamed CD	FGF9
3.17958e-15	0.261043	0.068	0.057	3.0206e-12	Ileum, Inflamed CD	SLC40A1
3.19945e-15	0.254298	0.074	0.064	3.03948e-12	Ileum, Inflamed CD	IFNA1/13
3.30763e-15	0.193951	0.12	0.107	3.14225e-12	Ileum, Inflamed CD	MAP1LC3B/2
3.36238e-15	0.311133	0.046	0.038	3.19426e-12	Ileum, Inflamed CD	IFIT1
4.36903e-15	0.365786	0.031	0.024	4.15058e-12	Ileum, Inflamed CD	MB
4.45251e-15	0.325197	0.044	0.036	4.22988e-12	Ileum, Inflamed CD	LTF
5.41838e-15	0.272948	0.065	0.055	5.14746e-12	Ileum, Inflamed CD	GPBAR1
5.48298e-15	0.295616	0.053	0.044	5.20883e-12	Ileum, Inflamed CD	CLEC1A
6.93237e-15	0.262478	0.066	0.056	6.58576e-12	Ileum, Inflamed CD	CXCL17
7.30625e-15	-0.286156	0.061	0.072	6.94094e-12	Ileum, Inflamed CD	CLDN4
9.11548e-15	0.348542	0.038	0.03	8.65971e-12	Ileum, Inflamed CD	INS
9.31121e-15	0.293677	0.06	0.051	8.84565e-12	Ileum, Inflamed CD	TGFB2
1.19568e-14	0.272328	0.058	0.048	1.1359e-11	Ileum, Inflamed CD	ITGB8
1.20342e-14	0.285641	0.047	0.039	1.14325e-11	Ileum, Inflamed CD	FABP4
1.44612e-14	0.205069	0.087	0.076	1.37381e-11	Ileum, Inflamed CD	GLUL
1.49228e-14	0.293831	0.058	0.049	1.41767e-11	Ileum, Inflamed CD	ITGA9
1.66538e-14	0.269336	0.061	0.052	1.58211e-11	Ileum, Inflamed CD	ITGAM
2.2907e-14	0.292151	0.055	0.046	2.17617e-11	Ileum, Inflamed CD	ADGRA3
2.37322e-14	0.256007	0.064	0.055	2.25456e-11	Ileum, Inflamed CD	PTGIS
3.4235e-14	0.311125	0.04	0.032	3.25232e-11	Ileum, Inflamed CD	MS4A4A
3.73795e-14	0.248495	0.072	0.062	3.55105e-11	Ileum, Inflamed CD	CCL20
4.99435e-14	0.257995	0.055	0.047	4.74463e-11	Ileum, Inflamed CD	PTGES2
5.05265e-14	-0.181136	0.111	0.124	4.80001e-11	Ileum, Inflamed CD	FAU
6.1245e-14	-0.219252	0.129	0.143	5.81827e-11	Ileum, Inflamed CD	HLA-DRB
7.21292e-14	-0.236761	0.059	0.07	6.85228e-11	Ileum, Inflamed CD	JUNB
7.50216e-14	0.261221	0.054	0.045	7.12705e-11	Ileum, Inflamed CD	TNFRSF9
8.48035e-14	0.276303	0.06	0.051	8.05633e-11	Ileum, Inflamed CD	PTK2
9.94189e-14	0.240976	0.063	0.054	9.44479e-11	Ileum, Inflamed CD	HDAC4
1.35011e-13	0.288176	0.041	0.034	1.2826e-10	Ileum, Inflamed CD	PTGDR2
1.5171e-13	0.269026	0.055	0.047	1.44124e-10	Ileum, Inflamed CD	TTN
1.56482e-13	0.271848	0.051	0.043	1.48658e-10	Ileum, Inflamed CD	CEACAM1
1.6346e-13	-0.205985	0.07	0.081	1.55287e-10	Ileum, Inflamed CD	SQSTM1
2.04264e-13	0.312154	0.044	0.036	1.94051e-10	Ileum, Inflamed CD	OLR1
2.07649e-13	0.256951	0.054	0.046	1.97267e-10	Ileum, Inflamed CD	ITK
2.25802e-13	0.311805	0.036	0.029	2.14512e-10	Ileum, Inflamed CD	COL9A3
2.34812e-13	0.280932	0.05	0.042	2.23071e-10	Ileum, Inflamed CD	PRF1
2.44286e-13	0.258069	0.054	0.045	2.32072e-10	Ileum, Inflamed CD	PRTN3
2.89725e-13	0.266988	0.055	0.046	2.75238e-10	Ileum, Inflamed CD	NPPC
2.92884e-13	0.188168	0.105	0.093	2.7824e-10	Ileum, Inflamed CD	EMP3
3.24953e-13	0.321953	0.04	0.033	3.08705e-10	Ileum, Inflamed CD	CLEC14A
3.33133e-13	0.330864	0.035	0.028	3.16476e-10	Ileum, Inflamed CD	IAPP
4.30566e-13	0.300296	0.044	0.037	4.09038e-10	Ileum, Inflamed CD	CD40LG
4.33568e-13	0.269594	0.051	0.043	4.11889e-10	Ileum, Inflamed CD	IL18R1
5.4304e-13	0.267515	0.054	0.046	5.15888e-10	Ileum, Inflamed CD	RELT
5.70114e-13	0.270171	0.053	0.045	5.41609e-10	Ileum, Inflamed CD	CMKLR1
5.89369e-13	-0.194842	0.092	0.103	5.59901e-10	Ileum, Inflamed CD	LYZ
9.61344e-13	0.250689	0.052	0.044	9.13277e-10	Ileum, Inflamed CD	LEP
1.11024e-12	0.217845	0.075	0.065	1.05473e-09	Ileum, Inflamed CD	CD38
1.15205e-12	0.27277	0.048	0.041	1.09444e-09	Ileum, Inflamed CD	TNFSF12
1.17879e-12	0.253905	0.057	0.048	1.11985e-09	Ileum, Inflamed CD	ST6GAL1
1.29439e-12	0.310048	0.044	0.037	1.22967e-09	Ileum, Inflamed CD	ESR1
1.29456e-12	0.245976	0.05	0.042	1.22983e-09	Ileum, Inflamed CD	CLEC4D
1.6151e-12	0.282762	0.05	0.042	1.53434e-09	Ileum, Inflamed CD	INHBB
1.79883e-12	-0.232038	0.064	0.074	1.70889e-09	Ileum, Inflamed CD	ENO1
1.91824e-12	0.26266	0.042	0.035	1.82233e-09	Ileum, Inflamed CD	ITM2A
1.9618e-12	0.254431	0.058	0.049	1.86371e-09	Ileum, Inflamed CD	MFAP5
2.12618e-12	0.335068	0.034	0.028	2.01987e-09	Ileum, Inflamed CD	PDGFD
2.20656e-12	0.234678	0.055	0.046	2.09623e-09	Ileum, Inflamed CD	NLRP2
2.21993e-12	0.272277	0.046	0.038	2.10893e-09	Ileum, Inflamed CD	IL1RL1
2.32062e-12	0.261058	0.045	0.038	2.20459e-09	Ileum, Inflamed CD	COL5A3
2.99207e-12	0.285129	0.049	0.041	2.84247e-09	Ileum, Inflamed CD	LYN
3.23955e-12	0.2563	0.052	0.044	3.07757e-09	Ileum, Inflamed CD	COL18A1
3.32086e-12	-0.181781	0.076	0.087	3.15482e-09	Ileum, Inflamed CD	DUSP1
3.33007e-12	0.252129	0.061	0.053	3.16356e-09	Ileum, Inflamed CD	CHEK1
3.59147e-12	0.244594	0.052	0.044	3.41189e-09	Ileum, Inflamed CD	HDAC11
4.59255e-12	0.277409	0.046	0.039	4.36293e-09	Ileum, Inflamed CD	PGR
4.83053e-12	0.239657	0.059	0.051	4.58901e-09	Ileum, Inflamed CD	RARG
5.17503e-12	0.225345	0.059	0.051	4.91628e-09	Ileum, Inflamed CD	SYK
5.39486e-12	0.258477	0.051	0.043	5.12512e-09	Ileum, Inflamed CD	NLRP3
5.44623e-12	0.246778	0.061	0.052	5.17392e-09	Ileum, Inflamed CD	IL12B
5.52852e-12	0.264539	0.052	0.044	5.2521e-09	Ileum, Inflamed CD	MPO
5.76169e-12	0.270339	0.051	0.043	5.4736e-09	Ileum, Inflamed CD	MERTK
6.02232e-12	0.267639	0.05	0.043	5.72121e-09	Ileum, Inflamed CD	CSF2RB
6.03184e-12	0.244064	0.058	0.049	5.73025e-09	Ileum, Inflamed CD	FZD3
7.04118e-12	0.236256	0.061	0.052	6.68912e-09	Ileum, Inflamed CD	AZU1
7.34726e-12	0.262246	0.052	0.044	6.9799e-09	Ileum, Inflamed CD	FGF2
8.0027e-12	0.212783	0.067	0.058	7.60256e-09	Ileum, Inflamed CD	NLRC5
8.52963e-12	0.22691	0.075	0.065	8.10315e-09	Ileum, Inflamed CD	CD8B
9.28271e-12	0.231573	0.062	0.053	8.81858e-09	Ileum, Inflamed CD	CD276
1.02077e-11	0.270652	0.048	0.04	9.69731e-09	Ileum, Inflamed CD	IL7R
1.02224e-11	0.376667	0.024	0.019	9.71128e-09	Ileum, Inflamed CD	FOXP3
1.04366e-11	0.24992	0.052	0.044	9.91476e-09	Ileum, Inflamed CD	CD52
1.09783e-11	0.134408	0.171	0.158	1.04294e-08	Ileum, Inflamed CD	LDHA
1.13435e-11	0.232745	0.066	0.057	1.07763e-08	Ileum, Inflamed CD	HBB
1.23332e-11	0.226754	0.067	0.059	1.17166e-08	Ileum, Inflamed CD	PPARA
1.31451e-11	0.243825	0.052	0.044	1.24879e-08	Ileum, Inflamed CD	GPR183
1.48089e-11	0.261662	0.039	0.033	1.40684e-08	Ileum, Inflamed CD	XKR4
1.53868e-11	0.269508	0.046	0.039	1.46174e-08	Ileum, Inflamed CD	KRT15
1.83012e-11	0.273797	0.049	0.042	1.73861e-08	Ileum, Inflamed CD	LDB2
2.28059e-11	0.253393	0.055	0.047	2.16656e-08	Ileum, Inflamed CD	CCL26
2.36432e-11	0.227966	0.065	0.057	2.24611e-08	Ileum, Inflamed CD	IL17B
2.94831e-11	0.235163	0.063	0.055	2.8009e-08	Ileum, Inflamed CD	ABL2
3.22068e-11	0.217031	0.056	0.048	3.05964e-08	Ileum, Inflamed CD	SMO
3.35157e-11	0.307228	0.037	0.03	3.18399e-08	Ileum, Inflamed CD	FGF13
4.09755e-11	0.238228	0.059	0.051	3.89267e-08	Ileum, Inflamed CD	TLR4
4.71688e-11	0.243319	0.052	0.044	4.48103e-08	Ileum, Inflamed CD	TLR1
5.03799e-11	0.297734	0.034	0.027	4.78609e-08	Ileum, Inflamed CD	KRT13
5.15775e-11	0.217204	0.07	0.062	4.89986e-08	Ileum, Inflamed CD	CCL15
5.31559e-11	0.267691	0.048	0.041	5.04981e-08	Ileum, Inflamed CD	IL2
5.88071e-11	0.236497	0.058	0.05	5.58668e-08	Ileum, Inflamed CD	LIF
6.37291e-11	0.207463	0.069	0.06	6.05426e-08	Ileum, Inflamed CD	RUNX3
6.7971e-11	0.33281	0.028	0.023	6.45725e-08	Ileum, Inflamed CD	COL4A5
8.25313e-11	0.237099	0.056	0.048	7.84047e-08	Ileum, Inflamed CD	TLR5
9.11362e-11	0.275751	0.039	0.032	8.65793e-08	Ileum, Inflamed CD	TACSTD2
9.17695e-11	0.212444	0.058	0.051	8.7181e-08	Ileum, Inflamed CD	CLEC7A
9.87994e-11	0.224658	0.063	0.054	9.38594e-08	Ileum, Inflamed CD	CD300A
9.96021e-11	0.254518	0.052	0.044	9.4622e-08	Ileum, Inflamed CD	CDH5
9.96799e-11	0.296138	0.038	0.031	9.46959e-08	Ileum, Inflamed CD	TNFRSF19
1.05338e-10	0.202239	0.064	0.056	1.00071e-07	Ileum, Inflamed CD	EPHA2
1.09147e-10	-0.255107	0.064	0.073	1.0369e-07	Ileum, Inflamed CD	PSAP
1.14166e-10	0.236547	0.045	0.038	1.08458e-07	Ileum, Inflamed CD	FZD6
1.31596e-10	0.21935	0.068	0.06	1.25016e-07	Ileum, Inflamed CD	PTGES
1.33386e-10	-0.202738	0.067	0.076	1.26717e-07	Ileum, Inflamed CD	ARF1
1.35196e-10	0.235924	0.056	0.048	1.28437e-07	Ileum, Inflamed CD	ST6GALNAC3
1.42849e-10	0.270353	0.044	0.037	1.35707e-07	Ileum, Inflamed CD	WNT7A
1.43366e-10	0.236388	0.05	0.043	1.36197e-07	Ileum, Inflamed CD	NCR1
1.46571e-10	0.216274	0.053	0.046	1.39242e-07	Ileum, Inflamed CD	EPHB6
1.56753e-10	0.228038	0.058	0.05	1.48916e-07	Ileum, Inflamed CD	WNT5A
1.87052e-10	0.238855	0.054	0.046	1.77699e-07	Ileum, Inflamed CD	ENTPD1
1.89677e-10	0.213182	0.064	0.056	1.80194e-07	Ileum, Inflamed CD	IRF4
1.90291e-10	0.230538	0.049	0.042	1.80777e-07	Ileum, Inflamed CD	FHIT
2.01304e-10	0.249737	0.058	0.05	1.91238e-07	Ileum, Inflamed CD	IFI44L
2.16313e-10	0.261575	0.05	0.043	2.05498e-07	Ileum, Inflamed CD	LAMP2
2.27019e-10	0.259914	0.038	0.032	2.15669e-07	Ileum, Inflamed CD	IGF2
2.35247e-10	0.202587	0.062	0.054	2.23484e-07	Ileum, Inflamed CD	CXCL8
2.51796e-10	0.217017	0.061	0.054	2.39206e-07	Ileum, Inflamed CD	COL4A2
2.76024e-10	0.213511	0.068	0.06	2.62223e-07	Ileum, Inflamed CD	DDX58
2.78034e-10	0.198924	0.068	0.06	2.64132e-07	Ileum, Inflamed CD	MMP1
3.09922e-10	0.258702	0.047	0.041	2.94426e-07	Ileum, Inflamed CD	MMP2
3.19235e-10	0.249256	0.048	0.041	3.03273e-07	Ileum, Inflamed CD	MEG3
3.19603e-10	-0.281794	0.029	0.035	3.03622e-07	Ileum, Inflamed CD	LMNA
3.53576e-10	0.195365	0.073	0.064	3.35898e-07	Ileum, Inflamed CD	LEFTY1
4.11881e-10	0.25381	0.046	0.04	3.91287e-07	Ileum, Inflamed CD	IFNG
4.34542e-10	0.248123	0.042	0.036	4.12815e-07	Ileum, Inflamed CD	SERPINA3
4.38116e-10	0.273753	0.042	0.036	4.1621e-07	Ileum, Inflamed CD	AR
4.81348e-10	0.206422	0.072	0.063	4.5728e-07	Ileum, Inflamed CD	ESAM
5.26271e-10	0.224462	0.054	0.047	4.99958e-07	Ileum, Inflamed CD	TGFB1
6.19411e-10	0.281904	0.042	0.035	5.88441e-07	Ileum, Inflamed CD	VCAN
6.86629e-10	0.250437	0.05	0.043	6.52297e-07	Ileum, Inflamed CD	CD40
6.89147e-10	0.188165	0.068	0.06	6.5469e-07	Ileum, Inflamed CD	DUSP4
7.38003e-10	-0.311205	0.039	0.047	7.01103e-07	Ileum, Inflamed CD	SELENOP
8.82238e-10	0.232888	0.063	0.055	8.38126e-07	Ileum, Inflamed CD	CD58
9.08678e-10	0.199743	0.063	0.055	8.63245e-07	Ileum, Inflamed CD	IL34
9.49283e-10	0.244848	0.045	0.038	9.01819e-07	Ileum, Inflamed CD	CCL13
1.16656e-09	0.209092	0.062	0.054	1.10823e-06	Ileum, Inflamed CD	CCR7
1.18716e-09	0.145596	0.06	0.053	1.1278e-06	Ileum, Inflamed CD	SST
1.4594e-09	0.190359	0.068	0.06	1.38643e-06	Ileum, Inflamed CD	DHRS2
1.79025e-09	-0.200283	0.048	0.056	1.70074e-06	Ileum, Inflamed CD	RELA
1.9513e-09	0.266792	0.044	0.038	1.85373e-06	Ileum, Inflamed CD	CIDEA
2.1631e-09	0.264198	0.031	0.025	2.05495e-06	Ileum, Inflamed CD	EOMES
2.38072e-09	0.243938	0.049	0.042	2.26168e-06	Ileum, Inflamed CD	CCL2
2.38824e-09	-0.199823	0.071	0.079	2.26883e-06	Ileum, Inflamed CD	TUBB4B
2.57405e-09	0.224728	0.054	0.047	2.44535e-06	Ileum, Inflamed CD	APP
2.71916e-09	0.234508	0.043	0.036	2.58321e-06	Ileum, Inflamed CD	TNFRSF13B
2.79881e-09	0.203926	0.062	0.054	2.65887e-06	Ileum, Inflamed CD	PSD3
2.8396e-09	0.249015	0.039	0.033	2.69762e-06	Ileum, Inflamed CD	FGFR3
2.86352e-09	0.186669	0.058	0.051	2.72034e-06	Ileum, Inflamed CD	FFAR2
3.068e-09	0.233852	0.051	0.044	2.9146e-06	Ileum, Inflamed CD	COL14A1
3.09318e-09	0.233514	0.046	0.039	2.93852e-06	Ileum, Inflamed CD	TNFSF9
5.5685e-09	0.26382	0.041	0.035	5.29007e-06	Ileum, Inflamed CD	KRT5
5.63735e-09	0.178291	0.063	0.056	5.35548e-06	Ileum, Inflamed CD	CCR5
5.81005e-09	0.267283	0.037	0.032	5.51955e-06	Ileum, Inflamed CD	RAG1
6.0411e-09	0.197676	0.066	0.058	5.73905e-06	Ileum, Inflamed CD	SLPI
6.12551e-09	-0.189082	0.061	0.069	5.81923e-06	Ileum, Inflamed CD	HMGB2
6.58556e-09	0.223016	0.053	0.046	6.25628e-06	Ileum, Inflamed CD	FGF7
7.05481e-09	0.202519	0.066	0.059	6.70207e-06	Ileum, Inflamed CD	CD48
9.84466e-09	0.198618	0.071	0.064	9.35242e-06	Ileum, Inflamed CD	MAPK14
1.15925e-08	0.196712	0.058	0.051	1.10129e-05	Ileum, Inflamed CD	IGF1
1.21569e-08	0.223642	0.046	0.04	1.15491e-05	Ileum, Inflamed CD	BMP5
1.28068e-08	0.230611	0.047	0.041	1.21665e-05	Ileum, Inflamed CD	GATA3
1.41212e-08	-0.244789	0.039	0.045	1.34152e-05	Ileum, Inflamed CD	LCN2
1.43838e-08	0.195233	0.067	0.059	1.36646e-05	Ileum, Inflamed CD	HILPDA
1.45995e-08	0.171106	0.094	0.085	1.38695e-05	Ileum, Inflamed CD	BMPR1A
1.61295e-08	0.205603	0.061	0.054	1.5323e-05	Ileum, Inflamed CD	CUZD1
1.68649e-08	-0.151529	0.09	0.1	1.60216e-05	Ileum, Inflamed CD	HSP90AB1
1.72982e-08	0.197337	0.05	0.044	1.64333e-05	Ileum, Inflamed CD	MAML2
1.99695e-08	0.1609	0.092	0.083	1.8971e-05	Ileum, Inflamed CD	PLAC9
2.20677e-08	0.185282	0.073	0.065	2.09643e-05	Ileum, Inflamed CD	CSF2RA
2.41937e-08	0.20969	0.063	0.056	2.2984e-05	Ileum, Inflamed CD	SCG5
2.48202e-08	0.215845	0.055	0.049	2.35791e-05	Ileum, Inflamed CD	CD2
2.51095e-08	0.225996	0.046	0.04	2.3854e-05	Ileum, Inflamed CD	VTN
2.62331e-08	0.163364	0.058	0.052	2.49215e-05	Ileum, Inflamed CD	CCL21
2.63359e-08	0.220998	0.05	0.043	2.50191e-05	Ileum, Inflamed CD	NGFR
2.76904e-08	0.269099	0.03	0.025	2.63059e-05	Ileum, Inflamed CD	MYH6
2.8239e-08	0.191706	0.067	0.06	2.68271e-05	Ileum, Inflamed CD	DUSP2
2.89141e-08	0.202013	0.069	0.061	2.74684e-05	Ileum, Inflamed CD	YES1
3.07377e-08	0.182014	0.048	0.042	2.92009e-05	Ileum, Inflamed CD	CELSR2
3.27942e-08	0.200921	0.068	0.061	3.11545e-05	Ileum, Inflamed CD	CD36
3.30788e-08	0.194791	0.06	0.053	3.14248e-05	Ileum, Inflamed CD	TNFSF8
3.50205e-08	0.205337	0.056	0.05	3.32695e-05	Ileum, Inflamed CD	CCR10
3.8828e-08	0.1757	0.067	0.06	3.68866e-05	Ileum, Inflamed CD	IL24
3.93824e-08	0.166017	0.063	0.056	3.74133e-05	Ileum, Inflamed CD	IL1RAP
4.29768e-08	0.188549	0.059	0.052	4.0828e-05	Ileum, Inflamed CD	STAT5A
4.49872e-08	-0.310643	0.042	0.048	4.27378e-05	Ileum, Inflamed CD	FCGBP
4.85251e-08	0.192486	0.07	0.062	4.60988e-05	Ileum, Inflamed CD	FFAR3
4.87235e-08	0.183411	0.055	0.048	4.62873e-05	Ileum, Inflamed CD	COL9A2
4.92368e-08	0.199121	0.047	0.041	4.67749e-05	Ileum, Inflamed CD	FASN
5.18143e-08	0.20605	0.051	0.045	4.92236e-05	Ileum, Inflamed CD	CD84
5.55113e-08	0.223391	0.043	0.037	5.27357e-05	Ileum, Inflamed CD	MSR1
5.64826e-08	0.231162	0.04	0.034	5.36585e-05	Ileum, Inflamed CD	TWIST1
5.93495e-08	0.190597	0.057	0.05	5.6382e-05	Ileum, Inflamed CD	OSMR
6.15133e-08	0.196047	0.066	0.059	5.84377e-05	Ileum, Inflamed CD	EPHB2
6.28143e-08	0.166143	0.077	0.069	5.96736e-05	Ileum, Inflamed CD	KRT6A/B/C
6.33221e-08	0.184715	0.062	0.055	6.0156e-05	Ileum, Inflamed CD	IL15RA
6.44593e-08	0.209398	0.046	0.04	6.12363e-05	Ileum, Inflamed CD	CD5L
6.50651e-08	0.191315	0.072	0.065	6.18118e-05	Ileum, Inflamed CD	HDAC3
7.25371e-08	0.178221	0.059	0.052	6.89102e-05	Ileum, Inflamed CD	HCST
8.16144e-08	0.169265	0.065	0.058	7.75336e-05	Ileum, Inflamed CD	OAS2
8.45262e-08	0.189405	0.056	0.05	8.02999e-05	Ileum, Inflamed CD	MYL7
8.63811e-08	0.214888	0.049	0.043	8.20621e-05	Ileum, Inflamed CD	IGFBP3
8.77769e-08	0.181859	0.063	0.057	8.3388e-05	Ileum, Inflamed CD	NR1H3
8.89433e-08	0.161187	0.081	0.073	8.44962e-05	Ileum, Inflamed CD	CD83
9.01036e-08	0.221324	0.038	0.033	8.55984e-05	Ileum, Inflamed CD	TSHZ2
9.45279e-08	-0.170687	0.056	0.063	8.98015e-05	Ileum, Inflamed CD	CCL5
1.00186e-07	0.220139	0.046	0.04	9.51763e-05	Ileum, Inflamed CD	GZMH
1.02773e-07	0.237992	0.036	0.031	9.76345e-05	Ileum, Inflamed CD	THBS2
1.12983e-07	0.196388	0.058	0.051	0.000107333	Ileum, Inflamed CD	IL15
1.14316e-07	0.197329	0.053	0.047	0.0001086	Ileum, Inflamed CD	FFAR4
1.21175e-07	0.232211	0.049	0.043	0.000115116	Ileum, Inflamed CD	MYC
1.21811e-07	0.134324	0.145	0.136	0.000115721	Ileum, Inflamed CD	IFITM3
1.2894e-07	0.218864	0.039	0.034	0.000122493	Ileum, Inflamed CD	NTRK2
1.35289e-07	0.198763	0.058	0.052	0.000128525	Ileum, Inflamed CD	S100A2
1.37941e-07	0.232254	0.045	0.039	0.000131044	Ileum, Inflamed CD	COL12A1
1.42567e-07	0.17128	0.051	0.045	0.000135438	Ileum, Inflamed CD	GC
1.46748e-07	0.23145	0.038	0.033	0.00013941	Ileum, Inflamed CD	CACNA1C
1.47092e-07	0.212952	0.052	0.046	0.000139737	Ileum, Inflamed CD	SLC2A1
1.49886e-07	0.246501	0.042	0.037	0.000142392	Ileum, Inflamed CD	CFD
1.64464e-07	0.175996	0.072	0.065	0.000156241	Ileum, Inflamed CD	CXCL16
1.69147e-07	0.188552	0.063	0.057	0.00016069	Ileum, Inflamed CD	NLRC4
1.78871e-07	0.206499	0.047	0.041	0.000169927	Ileum, Inflamed CD	BIRC5
1.90221e-07	0.20904	0.046	0.041	0.00018071	Ileum, Inflamed CD	CDH19
1.97781e-07	0.216641	0.042	0.037	0.000187892	Ileum, Inflamed CD	LGR5
1.97857e-07	0.154007	0.076	0.068	0.000187964	Ileum, Inflamed CD	ATR
2.10189e-07	0.151108	0.102	0.094	0.00019968	Ileum, Inflamed CD	SAA1/2
2.21267e-07	0.175444	0.06	0.053	0.000210204	Ileum, Inflamed CD	TNFRSF17
2.34856e-07	0.226817	0.032	0.028	0.000223113	Ileum, Inflamed CD	IL2RB
2.3492e-07	0.234255	0.037	0.032	0.000223174	Ileum, Inflamed CD	PDCD1
2.38104e-07	0.203115	0.043	0.038	0.000226199	Ileum, Inflamed CD	PDGFB
2.57803e-07	0.166597	0.071	0.064	0.000244913	Ileum, Inflamed CD	CXCR6
2.72165e-07	0.217672	0.045	0.039	0.000258556	Ileum, Inflamed CD	EFNB2
3.03715e-07	0.188124	0.05	0.044	0.000288529	Ileum, Inflamed CD	ADIPOQ
3.31063e-07	0.190732	0.055	0.049	0.00031451	Ileum, Inflamed CD	CAMP
3.82808e-07	0.194199	0.047	0.042	0.000363668	Ileum, Inflamed CD	CLEC12A
3.86674e-07	0.191083	0.051	0.046	0.00036734	Ileum, Inflamed CD	OAS3
4.03372e-07	0.175297	0.057	0.051	0.000383203	Ileum, Inflamed CD	BMP4
4.34676e-07	0.155085	0.071	0.064	0.000412943	Ileum, Inflamed CD	DUSP5
4.43841e-07	0.203591	0.05	0.044	0.000421649	Ileum, Inflamed CD	NKG7
4.48701e-07	0.192273	0.055	0.049	0.000426266	Ileum, Inflamed CD	VPREB3
4.569e-07	0.20345	0.052	0.046	0.000434055	Ileum, Inflamed CD	DDR2
4.59423e-07	0.175734	0.049	0.044	0.000436452	Ileum, Inflamed CD	FZD1
4.74407e-07	0.199382	0.042	0.037	0.000450686	Ileum, Inflamed CD	CELSR1
4.81394e-07	0.218118	0.046	0.041	0.000457324	Ileum, Inflamed CD	FGF18
5.06735e-07	0.178626	0.057	0.051	0.000481398	Ileum, Inflamed CD	UPK3A
5.21758e-07	0.230921	0.044	0.039	0.00049567	Ileum, Inflamed CD	ARG1
5.2505e-07	0.255281	0.034	0.03	0.000498798	Ileum, Inflamed CD	CTSG
5.37009e-07	-0.134359	0.061	0.068	0.000510159	Ileum, Inflamed CD	MZB1
6.02036e-07	0.161246	0.068	0.061	0.000571934	Ileum, Inflamed CD	CASP3
6.25795e-07	0.169581	0.055	0.049	0.000594505	Ileum, Inflamed CD	C1QB
6.33159e-07	0.204321	0.046	0.04	0.000601501	Ileum, Inflamed CD	SELL
6.70726e-07	0.143375	0.056	0.05	0.000637189	Ileum, Inflamed CD	CCL19
6.78101e-07	-0.202053	0.049	0.055	0.000644196	Ileum, Inflamed CD	CALM1
6.93904e-07	-0.133891	0.088	0.096	0.000659209	Ileum, Inflamed CD	COTL1
7.01226e-07	0.197358	0.058	0.052	0.000666165	Ileum, Inflamed CD	PARP1
7.25076e-07	0.223571	0.04	0.035	0.000688823	Ileum, Inflamed CD	CASR
7.41005e-07	0.17604	0.055	0.049	0.000703955	Ileum, Inflamed CD	ADGRG3
8.41725e-07	0.185164	0.051	0.045	0.000799639	Ileum, Inflamed CD	LINC01781
9.81458e-07	0.153249	0.074	0.068	0.000932385	Ileum, Inflamed CD	IL27RA
1.00037e-06	-0.154982	0.044	0.049	0.000950349	Ileum, Inflamed CD	EPHB3
1.00643e-06	0.170079	0.071	0.065	0.00095611	Ileum, Inflamed CD	CXCL9
1.06499e-06	0.187981	0.061	0.055	0.00101174	Ileum, Inflamed CD	MMP7
1.13478e-06	0.196063	0.043	0.038	0.00107804	Ileum, Inflamed CD	CD8A
1.16323e-06	0.172495	0.057	0.051	0.00110507	Ileum, Inflamed CD	FES
1.21736e-06	0.17213	0.066	0.059	0.00115649	Ileum, Inflamed CD	JAG1
1.22266e-06	0.21959	0.035	0.03	0.00116153	Ileum, Inflamed CD	NLRP1
1.223e-06	0.181509	0.06	0.054	0.00116185	Ileum, Inflamed CD	CDKN3
1.2789e-06	0.19236	0.053	0.047	0.00121496	Ileum, Inflamed CD	TIMP1
1.32966e-06	0.172417	0.044	0.039	0.00126318	Ileum, Inflamed CD	TCF7
1.36699e-06	0.182925	0.057	0.051	0.00129864	Ileum, Inflamed CD	MYL4
1.4034e-06	0.196792	0.035	0.03	0.00133323	Ileum, Inflamed CD	COL8A1
1.44044e-06	0.153501	0.06	0.054	0.00136842	Ileum, Inflamed CD	TIE1
1.53946e-06	0.209255	0.04	0.035	0.00146248	Ileum, Inflamed CD	CLEC5A
1.64452e-06	0.177962	0.057	0.051	0.00156229	Ileum, Inflamed CD	CX3CR1
1.82345e-06	0.20012	0.047	0.041	0.00173228	Ileum, Inflamed CD	TNFRSF21
2.01197e-06	0.180715	0.051	0.045	0.00191137	Ileum, Inflamed CD	AXL
2.01198e-06	0.177335	0.056	0.05	0.00191138	Ileum, Inflamed CD	LUM
2.09362e-06	0.183351	0.051	0.046	0.00198894	Ileum, Inflamed CD	TYK2
2.18251e-06	0.153527	0.079	0.072	0.00207338	Ileum, Inflamed CD	PECAM1
2.28339e-06	-0.144281	0.061	0.068	0.00216922	Ileum, Inflamed CD	CTNNB1
2.38724e-06	0.157519	0.059	0.054	0.00226788	Ileum, Inflamed CD	CYP2U1
2.39816e-06	0.184068	0.075	0.068	0.00227825	Ileum, Inflamed CD	ATG10
2.41502e-06	0.199821	0.038	0.034	0.00229427	Ileum, Inflamed CD	THSD4
2.43524e-06	0.123013	0.132	0.124	0.00231348	Ileum, Inflamed CD	CYTOR
2.44477e-06	0.186985	0.056	0.05	0.00232254	Ileum, Inflamed CD	CD209
2.52261e-06	0.167784	0.056	0.051	0.00239648	Ileum, Inflamed CD	IL20
2.52354e-06	0.205766	0.038	0.033	0.00239736	Ileum, Inflamed CD	GZMA
2.70775e-06	0.172372	0.052	0.046	0.00257237	Ileum, Inflamed CD	CCR2
2.76576e-06	0.189868	0.043	0.038	0.00262747	Ileum, Inflamed CD	PSCA
2.80033e-06	0.155238	0.056	0.051	0.00266031	Ileum, Inflamed CD	CD59
2.82036e-06	0.162929	0.057	0.051	0.00267934	Ileum, Inflamed CD	CHEK2
2.87869e-06	0.140118	0.065	0.059	0.00273476	Ileum, Inflamed CD	IL10
2.91075e-06	-0.139313	0.048	0.053	0.00276522	Ileum, Inflamed CD	CARMN
2.92688e-06	-0.172958	0.054	0.06	0.00278054	Ileum, Inflamed CD	ETS1
3.07705e-06	0.184258	0.047	0.042	0.0029232	Ileum, Inflamed CD	IL1B
3.24275e-06	0.183564	0.053	0.048	0.00308061	Ileum, Inflamed CD	IL6
3.34165e-06	0.215252	0.038	0.033	0.00317457	Ileum, Inflamed CD	COL5A2
3.36088e-06	0.191483	0.052	0.047	0.00319283	Ileum, Inflamed CD	MMP12
3.57501e-06	0.165844	0.055	0.049	0.00339626	Ileum, Inflamed CD	IL33
3.60226e-06	0.185181	0.065	0.059	0.00342215	Ileum, Inflamed CD	COL6A3
3.63291e-06	0.108968	0.076	0.069	0.00345126	Ileum, Inflamed CD	TPSAB1/B2
3.7891e-06	0.146375	0.069	0.063	0.00359965	Ileum, Inflamed CD	RARB
3.90093e-06	0.195459	0.043	0.038	0.00370588	Ileum, Inflamed CD	TEK
3.93797e-06	0.197957	0.042	0.037	0.00374107	Ileum, Inflamed CD	INHBA
4.32292e-06	0.172493	0.054	0.049	0.00410677	Ileum, Inflamed CD	NOTCH1
4.73826e-06	0.167515	0.067	0.061	0.00450135	Ileum, Inflamed CD	TGFBR1
4.76413e-06	0.159013	0.061	0.055	0.00452592	Ileum, Inflamed CD	BMP3
5.11171e-06	-0.255886	0.048	0.053	0.00485613	Ileum, Inflamed CD	ACE
5.17489e-06	0.175938	0.053	0.047	0.00491615	Ileum, Inflamed CD	RGCC
5.41038e-06	-0.137659	0.068	0.075	0.00513986	Ileum, Inflamed CD	RACK1
5.80254e-06	0.1708	0.051	0.046	0.00551241	Ileum, Inflamed CD	COL5A1
6.35933e-06	0.200921	0.049	0.044	0.00604137	Ileum, Inflamed CD	CD3G
7.15363e-06	0.13351	0.086	0.079	0.00679595	Ileum, Inflamed CD	RYK
7.3976e-06	0.15587	0.048	0.043	0.00702772	Ileum, Inflamed CD	FASLG
7.95039e-06	0.16844	0.047	0.042	0.00755287	Ileum, Inflamed CD	ADGRF1
8.11373e-06	0.159039	0.067	0.061	0.00770804	Ileum, Inflamed CD	DMBT1
9.00059e-06	0.162501	0.059	0.054	0.00855056	Ileum, Inflamed CD	NPR2
9.05307e-06	0.210213	0.042	0.037	0.00860041	Ileum, Inflamed CD	LAMP3
9.05544e-06	0.123946	0.077	0.071	0.00860267	Ileum, Inflamed CD	VEGFB
9.46957e-06	0.150137	0.061	0.055	0.00899609	Ileum, Inflamed CD	TNXA/B
9.50332e-06	0.2304	0.026	0.022	0.00902815	Ileum, Inflamed CD	CDH11
1.03128e-05	0.279693	0.02	0.017	0.00979716	Ileum, Inflamed CD	CLEC2B
1.03454e-05	0.16798	0.074	0.068	0.00982818	Ileum, Inflamed CD	DCN
1.07932e-05	0.156968	0.052	0.047	0.0102535	Ileum, Inflamed CD	RB1
1.08887e-05	-0.149874	0.05	0.055	0.0103443	Ileum, Inflamed CD	SFN
1.11924e-05	0.178969	0.048	0.043	0.0106327	Ileum, Inflamed CD	COL1A2
1.13674e-05	0.147842	0.056	0.051	0.010799	Ileum, Inflamed CD	SPRY2
1.23945e-05	0.148447	0.061	0.056	0.0117747	Ileum, Inflamed CD	CCR1
1.25165e-05	-0.151537	0.043	0.049	0.0118907	Ileum, Inflamed CD	EZH2
1.27413e-05	0.145506	0.062	0.057	0.0121042	Ileum, Inflamed CD	ITGB5
1.28733e-05	0.179956	0.04	0.036	0.0122297	Ileum, Inflamed CD	WNT9A
1.33268e-05	0.16474	0.049	0.044	0.0126605	Ileum, Inflamed CD	IL17A
1.35647e-05	0.214802	0.025	0.021	0.0128865	Ileum, Inflamed CD	NOTCH2
1.44642e-05	0.186445	0.031	0.027	0.013741	Ileum, Inflamed CD	KRT80
1.47408e-05	0.186796	0.052	0.047	0.0140038	Ileum, Inflamed CD	SELPLG
1.56939e-05	0.167084	0.058	0.052	0.0149092	Ileum, Inflamed CD	RAMP1
1.57288e-05	0.129973	0.109	0.102	0.0149424	Ileum, Inflamed CD	PRSS2
1.59733e-05	0.170429	0.049	0.044	0.0151746	Ileum, Inflamed CD	OAS1
1.59733e-05	-0.172594	0.033	0.037	0.0151747	Ileum, Inflamed CD	STAT6
1.91037e-05	0.194352	0.036	0.032	0.0181485	Ileum, Inflamed CD	CASP8
1.97295e-05	-0.162395	0.037	0.042	0.018743	Ileum, Inflamed CD	IL18
2.02167e-05	0.159429	0.062	0.057	0.0192059	Ileum, Inflamed CD	IL17RE
2.05408e-05	0.212855	0.039	0.035	0.0195138	Ileum, Inflamed CD	CSF3R
2.11954e-05	-0.164018	0.037	0.042	0.0201357	Ileum, Inflamed CD	CD9
2.2493e-05	0.163937	0.057	0.052	0.0213684	Ileum, Inflamed CD	TIGIT
2.33747e-05	0.196448	0.038	0.033	0.0222059	Ileum, Inflamed CD	S100A9
2.47e-05	0.1379	0.065	0.06	0.023465	Ileum, Inflamed CD	DLL1
2.52533e-05	0.154066	0.067	0.062	0.0239906	Ileum, Inflamed CD	ADGRA2
2.83967e-05	0.156292	0.049	0.044	0.0269768	Ileum, Inflamed CD	TNFRSF11B
2.91181e-05	0.174949	0.041	0.037	0.0276622	Ileum, Inflamed CD	NOTCH3
3.22252e-05	0.16834	0.056	0.051	0.0306139	Ileum, Inflamed CD	CCRL2
3.26195e-05	0.174286	0.035	0.031	0.0309885	Ileum, Inflamed CD	SORBS1
3.39151e-05	0.146426	0.047	0.042	0.0322193	Ileum, Inflamed CD	BTK
3.4085e-05	0.198412	0.03	0.026	0.0323808	Ileum, Inflamed CD	SOX2
3.45617e-05	0.131418	0.064	0.059	0.0328336	Ileum, Inflamed CD	ICAM2
3.71831e-05	0.138834	0.068	0.063	0.035324	Ileum, Inflamed CD	PCNA
3.8366e-05	0.189473	0.029	0.026	0.0364477	Ileum, Inflamed CD	WNT11
3.88913e-05	-0.174593	0.056	0.062	0.0369467	Ileum, Inflamed CD	CDH1
3.94354e-05	0.16436	0.052	0.047	0.0374637	Ileum, Inflamed CD	TNFSF4
3.99346e-05	0.154717	0.052	0.047	0.0379379	Ileum, Inflamed CD	UBE2C
4.31325e-05	-0.165537	0.032	0.037	0.0409759	Ileum, Inflamed CD	FKBP11
4.57913e-05	0.16743	0.047	0.042	0.0435017	Ileum, Inflamed CD	CCL11
4.60185e-05	0.158327	0.056	0.051	0.0437176	Ileum, Inflamed CD	SOSTDC1
4.81731e-05	0.189315	0.042	0.037	0.0457645	Ileum, Inflamed CD	NFKB1
5.13291e-05	0.181281	0.037	0.033	0.0487627	Ileum, Inflamed CD	EPHA4
5.13507e-05	0.198411	0.036	0.032	0.0487832	Ileum, Inflamed CD	P2RX5
5.15509e-05	0.134522	0.048	0.044	0.0489734	Ileum, Inflamed CD	ITGAE
5.24279e-05	0.165757	0.041	0.037	0.0498065	Ileum, Inflamed CD	TFEB
5.36264e-05	0.114711	0.057	0.052	0.0509451	Ileum, Inflamed CD	ADGRL2
5.49556e-05	0.147802	0.06	0.055	0.0522079	Ileum, Inflamed CD	MGP
5.52029e-05	0.167006	0.045	0.041	0.0524428	Ileum, Inflamed CD	TNNT2
6.00015e-05	-0.114112	0.07	0.075	0.0570014	Ileum, Inflamed CD	DNMT1
6.05258e-05	0.14025	0.055	0.05	0.0574995	Ileum, Inflamed CD	MAPK13
6.20306e-05	-0.155935	0.051	0.056	0.0589291	Ileum, Inflamed CD	C11orf96
6.2794e-05	0.175622	0.043	0.039	0.0596543	Ileum, Inflamed CD	TBX21
6.65826e-05	0.149802	0.063	0.058	0.0632535	Ileum, Inflamed CD	IL12A
6.67801e-05	-0.12795	0.115	0.122	0.0634411	Ileum, Inflamed CD	PLAC8
6.90466e-05	0.173984	0.044	0.039	0.0655942	Ileum, Inflamed CD	IKZF3
7.21381e-05	0.178164	0.063	0.058	0.0685312	Ileum, Inflamed CD	CXCR4
7.57646e-05	0.194475	0.031	0.028	0.0719764	Ileum, Inflamed CD	S100A8
7.77794e-05	0.162277	0.042	0.038	0.0738904	Ileum, Inflamed CD	PTGS2
7.83548e-05	-0.16784	0.038	0.043	0.0744371	Ileum, Inflamed CD	B3GNT7
7.99897e-05	0.137022	0.06	0.055	0.0759902	Ileum, Inflamed CD	IL11
8.09873e-05	0.16546	0.042	0.038	0.0769379	Ileum, Inflamed CD	TNF
8.46252e-05	0.176111	0.049	0.044	0.0803939	Ileum, Inflamed CD	KLK3
8.55799e-05	0.194337	0.033	0.029	0.0813009	Ileum, Inflamed CD	COL21A1
8.73938e-05	0.172656	0.037	0.033	0.0830241	Ileum, Inflamed CD	ADGRL4
8.96119e-05	0.10988	0.091	0.085	0.0851313	Ileum, Inflamed CD	IFITM1
8.97681e-05	0.212109	0.029	0.025	0.0852797	Ileum, Inflamed CD	CLEC4E
9.39976e-05	0.137517	0.059	0.054	0.0892978	Ileum, Inflamed CD	FZD4
9.43223e-05	0.195594	0.035	0.031	0.0896061	Ileum, Inflamed CD	HCK
0.000100748	0.138123	0.048	0.044	0.0957109	Ileum, Inflamed CD	CD274
0.000103717	0.146777	0.065	0.06	0.0985315	Ileum, Inflamed CD	TNFAIP6
0.000111047	0.132749	0.054	0.049	0.105494	Ileum, Inflamed CD	FAS
0.000114183	0.136182	0.057	0.052	0.108474	Ileum, Inflamed CD	SMARCB1
0.000116315	0.147666	0.063	0.058	0.110499	Ileum, Inflamed CD	CD14
0.000117776	0.148358	0.056	0.051	0.111887	Ileum, Inflamed CD	RGS5
0.000118348	0.148453	0.051	0.047	0.112431	Ileum, Inflamed CD	COL4A1
0.000118468	0.109386	0.112	0.106	0.112545	Ileum, Inflamed CD	HSPB1
0.000135671	0.151235	0.044	0.04	0.128888	Ileum, Inflamed CD	SERPINB5
0.000137729	0.13871	0.057	0.052	0.130843	Ileum, Inflamed CD	KRAS
0.000149093	0.144895	0.052	0.047	0.141639	Ileum, Inflamed CD	BMP2
0.000154999	0.158986	0.041	0.037	0.147249	Ileum, Inflamed CD	SPARCL1
0.000164859	0.137333	0.062	0.057	0.156617	Ileum, Inflamed CD	TGFB3
0.000165125	0.118194	0.069	0.064	0.156869	Ileum, Inflamed CD	ADGRE5
0.00016515	0.149635	0.043	0.039	0.156893	Ileum, Inflamed CD	KRT7
0.000168002	0.127054	0.046	0.042	0.159602	Ileum, Inflamed CD	WNT10B
0.000176755	0.171617	0.04	0.036	0.167917	Ileum, Inflamed CD	RNF43
0.000181422	0.151735	0.053	0.049	0.172351	Ileum, Inflamed CD	GDF15
0.000211496	0.140033	0.046	0.041	0.200921	Ileum, Inflamed CD	HTT
0.000211743	0.170898	0.031	0.028	0.201156	Ileum, Inflamed CD	FGFR1
0.000218621	0.134339	0.054	0.049	0.207689	Ileum, Inflamed CD	CST7
0.000223856	0.201477	0.032	0.028	0.212663	Ileum, Inflamed CD	CPA3
0.000235102	-0.10493	0.063	0.068	0.223347	Ileum, Inflamed CD	SNAI1
0.000237263	0.146795	0.067	0.062	0.2254	Ileum, Inflamed CD	SOX4
0.000240683	0.111272	0.088	0.083	0.228649	Ileum, Inflamed CD	CAV1
0.000257246	-0.101735	0.056	0.061	0.244383	Ileum, Inflamed CD	DDR1
0.000257863	0.145502	0.056	0.051	0.24497	Ileum, Inflamed CD	PGF
0.000258114	0.116756	0.064	0.059	0.245208	Ileum, Inflamed CD	KITLG
0.000266622	0.135634	0.057	0.052	0.253291	Ileum, Inflamed CD	CXCR2
0.000291466	0.128053	0.049	0.045	0.276893	Ileum, Inflamed CD	WNT5B
0.000304157	0.155974	0.037	0.033	0.288949	Ileum, Inflamed CD	NPR1
0.000310495	0.142203	0.053	0.049	0.294971	Ileum, Inflamed CD	PTGDS
0.000311118	0.126192	0.066	0.061	0.295562	Ileum, Inflamed CD	HEY1
0.000312554	0.127556	0.067	0.062	0.296927	Ileum, Inflamed CD	BST2
0.000328415	-0.155402	0.053	0.058	0.311995	Ileum, Inflamed CD	CDKN1A
0.000335166	0.153791	0.034	0.031	0.318408	Ileum, Inflamed CD	IGF1R
0.000351227	0.174319	0.052	0.048	0.333666	Ileum, Inflamed CD	CXCR1
0.000373698	0.136415	0.052	0.048	0.355013	Ileum, Inflamed CD	BEST1
0.000374694	0.150942	0.055	0.05	0.35596	Ileum, Inflamed CD	IL1R2
0.000378925	0.156055	0.042	0.038	0.359979	Ileum, Inflamed CD	ITGB6
0.000412706	0.117802	0.065	0.06	0.392071	Ileum, Inflamed CD	NUSAP1
0.000420739	0.180762	0.024	0.021	0.399702	Ileum, Inflamed CD	TNFRSF10A
0.000426737	0.159056	0.039	0.036	0.4054	Ileum, Inflamed CD	RAMP3
0.000427434	0.156049	0.051	0.047	0.406062	Ileum, Inflamed CD	ETV4
0.000463295	0.142713	0.052	0.048	0.440131	Ileum, Inflamed CD	EPHB4
0.000466793	0.14337	0.045	0.041	0.443453	Ileum, Inflamed CD	KRT23
0.000481862	0.129093	0.06	0.056	0.457769	Ileum, Inflamed CD	CXCL12
0.000483528	0.142559	0.054	0.05	0.459352	Ileum, Inflamed CD	SPP1
0.000484183	0.14536	0.042	0.039	0.459974	Ileum, Inflamed CD	SREBF1
0.000498391	0.164479	0.037	0.033	0.473472	Ileum, Inflamed CD	LY6D
0.000506554	0.120908	0.055	0.051	0.481226	Ileum, Inflamed CD	DLL4
0.00051839	0.145578	0.057	0.053	0.492471	Ileum, Inflamed CD	IL17D
0.000532802	0.143463	0.04	0.036	0.506162	Ileum, Inflamed CD	CPB1
0.000563615	0.119864	0.057	0.052	0.535435	Ileum, Inflamed CD	VCAM1
0.000578844	0.158957	0.043	0.039	0.549902	Ileum, Inflamed CD	LIFR
0.000646014	0.121015	0.045	0.041	0.613713	Ileum, Inflamed CD	ACACB
0.000758076	0.121209	0.065	0.061	0.720172	Ileum, Inflamed CD	NR3C1
0.000762378	0.121012	0.058	0.054	0.724259	Ileum, Inflamed CD	TOX
0.000783095	0.142477	0.048	0.044	0.74394	Ileum, Inflamed CD	ITGA3
0.000795484	0.147697	0.051	0.047	0.75571	Ileum, Inflamed CD	KLRK1
0.000824493	0.169912	0.026	0.023	0.783269	Ileum, Inflamed CD	EPHA7
0.000836935	0.106995	0.05	0.046	0.795088	Ileum, Inflamed CD	CLEC2D
0.00084004	0.184512	0.041	0.037	0.798038	Ileum, Inflamed CD	CXCR3
0.000866082	0.139846	0.066	0.061	0.822778	Ileum, Inflamed CD	BCL2
0.000899933	0.152681	0.037	0.034	0.854936	Ileum, Inflamed CD	COL27A1
0.000931999	0.101382	0.074	0.069	0.885399	Ileum, Inflamed CD	TNFRSF12A
0.0009555	0.135344	0.044	0.04	0.907725	Ileum, Inflamed CD	HDAC5
0.000955982	0.117553	0.092	0.087	0.908182	Ileum, Inflamed CD	RARRES2
0.000966383	0.117728	0.065	0.06	0.918064	Ileum, Inflamed CD	PDGFRB
0.000969148	0.119177	0.054	0.05	0.920691	Ileum, Inflamed CD	ANXA1
0.00105549	-0.104685	0.059	0.063	1	Ileum, Inflamed CD	TNFRSF14
0.00111448	0.133679	0.058	0.054	1	Ileum, Inflamed CD	EFNA5
0.00112048	0.124888	0.05	0.047	1	Ileum, Inflamed CD	FPR1
0.0011507	0.140811	0.058	0.054	1	Ileum, Inflamed CD	LY75
0.00116814	-0.120854	0.055	0.059	1	Ileum, Inflamed CD	LTB
0.00122127	0.148799	0.043	0.04	1	Ileum, Inflamed CD	ICAM1
0.00145918	0.125664	0.046	0.042	1	Ileum, Inflamed CD	BECN1
0.00147016	0.117581	0.069	0.064	1	Ileum, Inflamed CD	TM4SF1
0.00148256	0.119359	0.035	0.032	1	Ileum, Inflamed CD	ITGB4
0.00149341	0.130291	0.049	0.046	1	Ileum, Inflamed CD	PPARD
0.00150015	0.117169	0.055	0.051	1	Ileum, Inflamed CD	COL15A1
0.00150785	0.139689	0.044	0.041	1	Ileum, Inflamed CD	RXRA
0.00152067	0.120957	0.054	0.051	1	Ileum, Inflamed CD	RXRB
0.0015283	0.12645	0.042	0.039	1	Ileum, Inflamed CD	CTSW
0.00153603	0.120529	0.051	0.048	1	Ileum, Inflamed CD	FZD5
0.00154437	0.128653	0.045	0.042	1	Ileum, Inflamed CD	DDIT3
0.00168113	0.116732	0.054	0.05	1	Ileum, Inflamed CD	RYR2
0.00168321	0.139524	0.048	0.045	1	Ileum, Inflamed CD	MMP14
0.00168447	0.126429	0.048	0.044	1	Ileum, Inflamed CD	PDGFRA
0.00175016	0.122278	0.052	0.048	1	Ileum, Inflamed CD	CD3E
0.00179535	0.110214	0.05	0.047	1	Ileum, Inflamed CD	EPOR
0.00180545	0.125268	0.05	0.047	1	Ileum, Inflamed CD	TNFRSF10B
0.00196977	0.105504	0.063	0.059	1	Ileum, Inflamed CD	LAG3
0.00204161	-0.110567	0.033	0.036	1	Ileum, Inflamed CD	PTPRC
0.00205833	0.106374	0.068	0.064	1	Ileum, Inflamed CD	PTTG1
0.00213196	0.116322	0.054	0.05	1	Ileum, Inflamed CD	SIGIRR
0.00218495	-0.12218	0.04	0.043	1	Ileum, Inflamed CD	MST1R
0.00220114	-0.102672	0.045	0.048	1	Ileum, Inflamed CD	STAT3
0.00227147	0.112015	0.047	0.043	1	Ileum, Inflamed CD	IL2RA
0.00231203	0.103067	0.066	0.062	1	Ileum, Inflamed CD	SMAD2
0.00234435	0.132981	0.041	0.038	1	Ileum, Inflamed CD	SOX9
0.00275451	0.118726	0.048	0.045	1	Ileum, Inflamed CD	TAP2
0.00296541	0.124484	0.049	0.046	1	Ileum, Inflamed CD	IL2RG
0.00312475	-0.105081	0.057	0.061	1	Ileum, Inflamed CD	ANXA4
0.0032664	0.156468	0.039	0.036	1	Ileum, Inflamed CD	MKI67
0.00326766	0.15844	0.034	0.032	1	Ileum, Inflamed CD	CSF3
0.00338409	0.150372	0.033	0.03	1	Ileum, Inflamed CD	ANGPT1
0.00347165	0.100152	0.054	0.05	1	Ileum, Inflamed CD	CCND1
0.00377613	0.121936	0.06	0.056	1	Ileum, Inflamed CD	NR1H2
0.00405792	0.171493	0.028	0.026	1	Ileum, Inflamed CD	FGR
0.00407354	0.108245	0.054	0.051	1	Ileum, Inflamed CD	TLR2
0.00451954	0.147051	0.035	0.033	1	Ileum, Inflamed CD	CTLA4
0.00457388	0.116295	0.066	0.062	1	Ileum, Inflamed CD	IL16
0.00485828	0.102451	0.058	0.054	1	Ileum, Inflamed CD	CD53
0.0050369	0.118707	0.059	0.055	1	Ileum, Inflamed CD	ERBB2
0.00507021	0.107637	0.06	0.056	1	Ileum, Inflamed CD	CXCL10
0.00515974	0.108538	0.057	0.054	1	Ileum, Inflamed CD	IL10RB
0.0052228	0.122228	0.058	0.055	1	Ileum, Inflamed CD	ACVR2A
0.00526524	0.112341	0.042	0.039	1	Ileum, Inflamed CD	GNLY
0.00561693	0.109131	0.078	0.074	1	Ileum, Inflamed CD	CD27
0.00613329	0.100786	0.069	0.065	1	Ileum, Inflamed CD	GADD45B
0.00702297	0.130252	0.034	0.032	1	Ileum, Inflamed CD	BST1
0.00738565	0.130381	0.045	0.042	1	Ileum, Inflamed CD	LPAR5
0.00770862	0.10587	0.063	0.06	1	Ileum, Inflamed CD	BID
0.00885609	0.109136	0.051	0.048	1	Ileum, Inflamed CD	ICOS
0.00888473	0.100548	0.055	0.052	1	Ileum, Inflamed CD	CCL28
0.00922557	0.100296	0.062	0.059	1	Ileum, Inflamed CD	PPARG
0.00932414	0.127623	0.033	0.03	1	Ileum, Inflamed CD	CLEC10A
0	-2.35838	0.108	0.241	0	Ileum, Non-inflamed CD	IGHA1
0	-2.94704	0.081	0.204	0	Ileum, Non-inflamed CD	IGHG1
0	-2.63202	0.095	0.209	0	Ileum, Non-inflamed CD	IGKC
0	-1.01177	0.118	0.211	0	Ileum, Non-inflamed CD	B2M
0	-2.19824	0.076	0.16	0	Ileum, Non-inflamed CD	IGHG2
0	-1.30691	0.097	0.167	0	Ileum, Non-inflamed CD	S100A6
8.03023e-241	-1.41926	0.041	0.087	7.62872e-238	Ileum, Non-inflamed CD	PIGR
2.67271e-238	-0.412683	0.363	0.444	2.53908e-235	Ileum, Non-inflamed CD	MHC I
1.50613e-234	0.973989	0.109	0.066	1.43082e-231	Ileum, Non-inflamed CD	APOA1
1.72667e-220	0.203275	0.842	0.784	1.64034e-217	Ileum, Non-inflamed CD	PPIA
7.39793e-159	-1.25722	0.041	0.076	7.02804e-156	Ileum, Non-inflamed CD	JCHAIN
5.36234e-111	0.664531	0.083	0.056	5.09422e-108	Ileum, Non-inflamed CD	IL3RA
2.9408e-87	-0.356061	0.211	0.253	2.79376e-84	Ileum, Non-inflamed CD	MALAT1
4.07513e-87	-0.627439	0.066	0.096	3.87138e-84	Ileum, Non-inflamed CD	ANXA2
1.38395e-81	-0.456231	0.091	0.123	1.31475e-78	Ileum, Non-inflamed CD	CD74
8.49664e-81	0.554582	0.092	0.067	8.0718e-78	Ileum, Non-inflamed CD	AZGP1
4.01866e-77	0.614625	0.058	0.039	3.81773e-74	Ileum, Non-inflamed CD	RPS4Y1
8.18576e-68	0.502304	0.091	0.068	7.77647e-65	Ileum, Non-inflamed CD	CRYAB
2.67926e-66	0.561333	0.078	0.057	2.5453e-63	Ileum, Non-inflamed CD	ICAM2
2.91596e-66	0.606996	0.069	0.05	2.77016e-63	Ileum, Non-inflamed CD	ADGRL2
3.10907e-64	-0.253679	0.193	0.229	2.95362e-61	Ileum, Non-inflamed CD	RPL22
3.76617e-64	-0.618901	0.043	0.064	3.57786e-61	Ileum, Non-inflamed CD	AGR2
3.49303e-60	-0.790191	0.06	0.083	3.31838e-57	Ileum, Non-inflamed CD	TAGLN
1.87152e-56	-0.628537	0.038	0.057	1.77794e-53	Ileum, Non-inflamed CD	COL3A1
7.11816e-56	-0.435434	0.064	0.086	6.76225e-53	Ileum, Non-inflamed CD	HSP90AA1
9.22809e-53	-0.504681	0.048	0.068	8.76668e-50	Ileum, Non-inflamed CD	S100A10
3.53984e-50	-0.38899	0.086	0.109	3.36285e-47	Ileum, Non-inflamed CD	NEAT1
1.71274e-49	-0.435725	0.055	0.074	1.6271e-46	Ileum, Non-inflamed CD	PSAP
2.32183e-48	0.43717	0.089	0.07	2.20574e-45	Ileum, Non-inflamed CD	LGALS3BP
2.78517e-48	-0.56172	0.03	0.046	2.64591e-45	Ileum, Non-inflamed CD	HSP90B1
3.78029e-47	-0.242535	0.118	0.144	3.59127e-44	Ileum, Non-inflamed CD	HLA-DRB
2.42546e-46	-0.588741	0.056	0.075	2.30419e-43	Ileum, Non-inflamed CD	TPM2
1.16845e-44	0.490435	0.072	0.055	1.11003e-41	Ileum, Non-inflamed CD	ELANE
2.58786e-44	0.305321	0.167	0.143	2.45847e-41	Ileum, Non-inflamed CD	MT2A
1.39919e-43	-0.172184	0.232	0.264	1.32923e-40	Ileum, Non-inflamed CD	KRT18
9.50761e-43	-0.588166	0.031	0.045	9.03223e-40	Ileum, Non-inflamed CD	CEACAM6
9.58361e-43	0.428875	0.069	0.053	9.10443e-40	Ileum, Non-inflamed CD	PF4/V1
1.01134e-42	-0.300208	0.093	0.116	9.60771e-40	Ileum, Non-inflamed CD	MYL12A
1.457e-42	-0.662262	0.03	0.044	1.38415e-39	Ileum, Non-inflamed CD	ACTA2
2.10643e-41	-0.451263	0.041	0.056	2.00111e-38	Ileum, Non-inflamed CD	CALM1
7.59169e-41	-0.365052	0.062	0.08	7.2121e-38	Ileum, Non-inflamed CD	CD63
6.63352e-40	-0.59542	0.037	0.051	6.30185e-37	Ileum, Non-inflamed CD	KRT20
1.02413e-39	-0.406765	0.047	0.063	9.72926e-37	Ileum, Non-inflamed CD	KLF2
5.64832e-39	-0.390759	0.042	0.057	5.36591e-36	Ileum, Non-inflamed CD	CD55
3.82075e-38	-0.453354	0.058	0.075	3.62972e-35	Ileum, Non-inflamed CD	COL1A1
2.70375e-37	0.376336	0.075	0.059	2.56856e-34	Ileum, Non-inflamed CD	DHRS2
2.87384e-37	-0.604895	0.035	0.049	2.73015e-34	Ileum, Non-inflamed CD	FCGBP
3.12156e-37	0.461692	0.057	0.043	2.96548e-34	Ileum, Non-inflamed CD	LEP
4.44273e-37	0.493638	0.053	0.04	4.2206e-34	Ileum, Non-inflamed CD	ACACB
1.04849e-36	0.216857	0.306	0.281	9.96067e-34	Ileum, Non-inflamed CD	RPL32
2.55859e-36	-0.335732	0.055	0.071	2.43066e-33	Ileum, Non-inflamed CD	LINC02446
2.61889e-36	0.381397	0.071	0.056	2.48795e-33	Ileum, Non-inflamed CD	MAF
2.90449e-36	0.420383	0.071	0.056	2.75926e-33	Ileum, Non-inflamed CD	ROR1
4.42436e-36	-0.379903	0.063	0.08	4.20315e-33	Ileum, Non-inflamed CD	LGALS3
4.71334e-36	0.362298	0.077	0.061	4.47767e-33	Ileum, Non-inflamed CD	EFNA4
8.87307e-34	-0.30044	0.078	0.096	8.42941e-31	Ileum, Non-inflamed CD	VIM
1.85922e-33	-0.544662	0.033	0.046	1.76626e-30	Ileum, Non-inflamed CD	LCN2
6.34073e-33	-0.227314	0.101	0.122	6.0237e-30	Ileum, Non-inflamed CD	CALM2
1.55588e-32	-0.381189	0.043	0.057	1.47808e-29	Ileum, Non-inflamed CD	SOD2
8.1368e-31	0.398339	0.059	0.046	7.72996e-28	Ileum, Non-inflamed CD	BMP2
4.2542e-30	-0.293029	0.068	0.085	4.04149e-27	Ileum, Non-inflamed CD	XBP1
1.06244e-29	0.40765	0.063	0.05	1.00932e-26	Ileum, Non-inflamed CD	BMP4
1.52987e-29	-0.480043	0.025	0.036	1.45338e-26	Ileum, Non-inflamed CD	LMNA
2.18937e-29	-0.389488	0.033	0.044	2.0799e-26	Ileum, Non-inflamed CD	BTK
4.92751e-29	-0.229444	0.083	0.101	4.68113e-26	Ileum, Non-inflamed CD	HSP90AB1
1.43892e-28	-0.305912	0.069	0.085	1.36698e-25	Ileum, Non-inflamed CD	EPCAM
3.27041e-28	0.387938	0.064	0.052	3.10689e-25	Ileum, Non-inflamed CD	HLA-DQA1
5.12398e-28	-0.543258	0.06	0.075	4.86778e-25	Ileum, Non-inflamed CD	OLFM4
6.33427e-28	-0.259529	0.055	0.069	6.01756e-25	Ileum, Non-inflamed CD	IFNGR2
7.7215e-28	-0.455206	0.046	0.059	7.33543e-25	Ileum, Non-inflamed CD	ACTG2
1.0993e-27	-0.288747	0.06	0.075	1.04434e-24	Ileum, Non-inflamed CD	SOD1
3.7711e-27	0.343321	0.063	0.051	3.58255e-24	Ileum, Non-inflamed CD	CCL21
3.6398e-26	-0.353249	0.04	0.052	3.45781e-23	Ileum, Non-inflamed CD	SEC23A
7.75374e-26	-0.255938	0.067	0.082	7.36606e-23	Ileum, Non-inflamed CD	NACA
8.06676e-26	-0.362459	0.041	0.053	7.66342e-23	Ileum, Non-inflamed CD	FN1
8.29034e-26	0.278621	0.133	0.116	7.87582e-23	Ileum, Non-inflamed CD	CRIP1
3.36167e-25	-0.55103	0.032	0.042	3.19359e-22	Ileum, Non-inflamed CD	MYH11
5.85404e-24	0.329655	0.071	0.058	5.56134e-21	Ileum, Non-inflamed CD	EPHB2
7.97168e-24	-0.350302	0.039	0.05	7.5731e-21	Ileum, Non-inflamed CD	ITGA5
2.70973e-22	-0.450316	0.022	0.031	2.57425e-19	Ileum, Non-inflamed CD	FYB1
4.47656e-22	0.342765	0.086	0.073	4.25273e-19	Ileum, Non-inflamed CD	DNMT1
4.79535e-22	-0.461395	0.102	0.116	4.55558e-19	Ileum, Non-inflamed CD	KRT19
2.25167e-21	-0.660785	0.054	0.065	2.13909e-18	Ileum, Non-inflamed CD	IGHM
5.08088e-21	0.344749	0.048	0.038	4.82684e-18	Ileum, Non-inflamed CD	KRT7
1.29497e-20	-0.292035	0.042	0.053	1.23022e-17	Ileum, Non-inflamed CD	PDS5A
2.51539e-20	-0.205568	0.062	0.075	2.38962e-17	Ileum, Non-inflamed CD	HLA-DPA1
3.3925e-20	-0.283757	0.039	0.049	3.22287e-17	Ileum, Non-inflamed CD	TIMP1
4.62995e-20	0.371988	0.051	0.042	4.39845e-17	Ileum, Non-inflamed CD	CLEC4D
7.35727e-20	-0.341289	0.03	0.039	6.9894e-17	Ileum, Non-inflamed CD	IL1R1
1.55737e-19	-0.299197	0.035	0.044	1.4795e-16	Ileum, Non-inflamed CD	MS4A1
1.64695e-19	-0.290888	0.046	0.056	1.56461e-16	Ileum, Non-inflamed CD	RELA
1.76675e-19	0.292086	0.067	0.056	1.67841e-16	Ileum, Non-inflamed CD	IL17RE
2.12382e-19	-0.193095	0.076	0.089	2.01762e-16	Ileum, Non-inflamed CD	FCGR3A/B
2.4117e-19	0.318958	0.047	0.038	2.29112e-16	Ileum, Non-inflamed CD	AATK
2.90031e-19	-0.239179	0.068	0.081	2.7553e-16	Ileum, Non-inflamed CD	SH3BGRL3
1.34849e-18	-0.326058	0.028	0.037	1.28107e-15	Ileum, Non-inflamed CD	TLR8
1.58338e-18	0.361518	0.05	0.041	1.50421e-15	Ileum, Non-inflamed CD	TNFRSF21
1.73616e-18	-0.102521	0.165	0.183	1.64935e-15	Ileum, Non-inflamed CD	TPT1
2.05353e-18	-0.203698	0.064	0.076	1.95086e-15	Ileum, Non-inflamed CD	ZFP36
2.79485e-18	0.235806	0.099	0.086	2.65511e-15	Ileum, Non-inflamed CD	KRT16
2.81926e-18	-0.217922	0.053	0.064	2.67829e-15	Ileum, Non-inflamed CD	CCL15
8.42718e-18	-0.261518	0.042	0.051	8.00582e-15	Ileum, Non-inflamed CD	ANXA1
1.41141e-17	0.290656	0.062	0.053	1.34084e-14	Ileum, Non-inflamed CD	MIF
1.78473e-17	0.379696	0.04	0.032	1.6955e-14	Ileum, Non-inflamed CD	FGFR3
2.97245e-17	0.307149	0.059	0.049	2.82382e-14	Ileum, Non-inflamed CD	CCR10
4.54503e-17	-0.272539	0.043	0.053	4.31778e-14	Ileum, Non-inflamed CD	RGS5
4.90127e-17	-0.329808	0.029	0.037	4.65621e-14	Ileum, Non-inflamed CD	FKBP11
1.04096e-16	0.337287	0.042	0.034	9.88913e-14	Ileum, Non-inflamed CD	TWIST1
1.47489e-16	0.288934	0.067	0.057	1.40115e-13	Ileum, Non-inflamed CD	CD14
1.69334e-16	-0.317384	0.044	0.053	1.60868e-13	Ileum, Non-inflamed CD	MYL9
1.90225e-16	0.293112	0.052	0.043	1.80713e-13	Ileum, Non-inflamed CD	MAML2
2.01155e-16	0.267931	0.068	0.058	1.91097e-13	Ileum, Non-inflamed CD	FGF9
4.34387e-16	-0.270525	0.043	0.052	4.12668e-13	Ileum, Non-inflamed CD	INSR
6.5026e-16	0.283356	0.063	0.053	6.17747e-13	Ileum, Non-inflamed CD	FZD4
8.17342e-16	0.240458	0.07	0.06	7.76475e-13	Ileum, Non-inflamed CD	RUNX3
8.67742e-16	-0.229647	0.042	0.052	8.24355e-13	Ileum, Non-inflamed CD	CD79A
9.32376e-16	-0.210857	0.047	0.056	8.85757e-13	Ileum, Non-inflamed CD	RAC2
1.82343e-15	-0.154945	0.071	0.083	1.73226e-12	Ileum, Non-inflamed CD	HLA-DQB1/2
2.13632e-15	-0.266692	0.025	0.032	2.0295e-12	Ileum, Non-inflamed CD	TLR7
2.42755e-15	0.259676	0.062	0.053	2.30617e-12	Ileum, Non-inflamed CD	TIE1
3.29785e-15	-0.284513	0.036	0.045	3.13295e-12	Ileum, Non-inflamed CD	COL1A2
4.03373e-15	-0.186817	0.054	0.064	3.83205e-12	Ileum, Non-inflamed CD	IL16
6.67865e-15	0.24467	0.074	0.064	6.34471e-12	Ileum, Non-inflamed CD	IL12RB1
7.24669e-15	0.255951	0.065	0.055	6.88435e-12	Ileum, Non-inflamed CD	EPHA2
7.68538e-15	-0.266815	0.034	0.042	7.30111e-12	Ileum, Non-inflamed CD	C5AR2
8.65905e-15	-0.242286	0.035	0.043	8.2261e-12	Ileum, Non-inflamed CD	IL13RA1
9.42921e-15	-0.195275	0.052	0.062	8.95775e-12	Ileum, Non-inflamed CD	SEC61G
1.45444e-14	0.28338	0.054	0.046	1.38172e-11	Ileum, Non-inflamed CD	ETV4
3.67256e-14	-0.135296	0.096	0.109	3.48893e-11	Ileum, Non-inflamed CD	PTGES3
6.75936e-14	0.294062	0.044	0.036	6.42139e-11	Ileum, Non-inflamed CD	SPRY4
7.41297e-14	-0.252742	0.03	0.037	7.04232e-11	Ileum, Non-inflamed CD	PTPRC
7.66721e-14	-0.224472	0.06	0.07	7.28385e-11	Ileum, Non-inflamed CD	IGFBP7
8.45324e-14	-0.102584	0.144	0.159	8.03058e-11	Ileum, Non-inflamed CD	BTF3
9.61213e-14	-0.183682	0.061	0.071	9.13152e-11	Ileum, Non-inflamed CD	SRGN
1.05292e-13	0.29089	0.053	0.045	1.00027e-10	Ileum, Non-inflamed CD	PPARD
1.07311e-13	0.231153	0.096	0.085	1.01945e-10	Ileum, Non-inflamed CD	ACKR4
1.22351e-13	0.263267	0.054	0.046	1.16234e-10	Ileum, Non-inflamed CD	PHLDA2
1.25584e-13	-0.216414	0.08	0.09	1.19305e-10	Ileum, Non-inflamed CD	TPM1
1.29917e-13	0.261077	0.062	0.053	1.23421e-10	Ileum, Non-inflamed CD	HDAC4
1.3818e-13	0.257538	0.063	0.055	1.31271e-10	Ileum, Non-inflamed CD	ACKR3
2.37452e-13	0.259958	0.059	0.05	2.2558e-10	Ileum, Non-inflamed CD	SPRY2
2.48827e-13	-0.340906	0.018	0.024	2.36385e-10	Ileum, Non-inflamed CD	COL4A5
2.52216e-13	-0.162607	0.065	0.075	2.39605e-10	Ileum, Non-inflamed CD	YBX3
2.63213e-13	0.307155	0.041	0.034	2.50052e-10	Ileum, Non-inflamed CD	PTGDR2
3.52008e-13	0.217576	0.078	0.069	3.34408e-10	Ileum, Non-inflamed CD	HCAR2/3
4.09491e-13	-0.284137	0.027	0.034	3.89017e-10	Ileum, Non-inflamed CD	IL10RA
5.08389e-13	0.294137	0.051	0.043	4.82969e-10	Ileum, Non-inflamed CD	ITGAE
5.91643e-13	0.29799	0.05	0.042	5.62061e-10	Ileum, Non-inflamed CD	FASLG
8.7962e-13	-0.180596	0.07	0.08	8.35639e-10	Ileum, Non-inflamed CD	TUBB4B
1.1788e-12	-0.210915	0.037	0.044	1.11986e-09	Ileum, Non-inflamed CD	LAMP2
1.20328e-12	-0.246696	0.034	0.041	1.14312e-09	Ileum, Non-inflamed CD	CHI3L1
1.99757e-12	-0.201523	0.058	0.067	1.89769e-09	Ileum, Non-inflamed CD	FOS
2.02254e-12	-0.234037	0.061	0.07	1.92141e-09	Ileum, Non-inflamed CD	CXCL14
2.06853e-12	0.241121	0.079	0.07	1.9651e-09	Ileum, Non-inflamed CD	VEGFB
2.99086e-12	-0.177786	0.088	0.099	2.84132e-09	Ileum, Non-inflamed CD	H4C3
3.41128e-12	0.251776	0.077	0.068	3.24071e-09	Ileum, Non-inflamed CD	IFNL2/3
5.82493e-12	0.255735	0.064	0.056	5.53368e-09	Ileum, Non-inflamed CD	ACVR1B
6.22869e-12	-0.22456	0.048	0.056	5.91725e-09	Ileum, Non-inflamed CD	STMN1
6.40006e-12	0.35488	0.031	0.025	6.08005e-09	Ileum, Non-inflamed CD	WNT11
6.95076e-12	-0.235118	0.033	0.04	6.60322e-09	Ileum, Non-inflamed CD	BGN
8.72121e-12	-0.203485	0.045	0.052	8.28515e-09	Ileum, Non-inflamed CD	IGFBP5
9.49904e-12	0.211253	0.079	0.07	9.02408e-09	Ileum, Non-inflamed CD	EFNA1
1.01613e-11	0.273337	0.058	0.051	9.65324e-09	Ileum, Non-inflamed CD	SOSTDC1
1.06329e-11	-0.203404	0.049	0.057	1.01012e-08	Ileum, Non-inflamed CD	FLT3LG
1.54272e-11	0.23716	0.06	0.053	1.46558e-08	Ileum, Non-inflamed CD	SST
1.5656e-11	0.199782	0.083	0.074	1.48732e-08	Ileum, Non-inflamed CD	BBLN
2.72764e-11	-0.215721	0.035	0.042	2.59125e-08	Ileum, Non-inflamed CD	IL18
3.08721e-11	-0.129048	0.069	0.078	2.93285e-08	Ileum, Non-inflamed CD	GLUL
3.35798e-11	-0.177147	0.055	0.063	3.19008e-08	Ileum, Non-inflamed CD	TGFBR1
3.77445e-11	0.225366	0.064	0.056	3.58572e-08	Ileum, Non-inflamed CD	FGFR2
3.83913e-11	-0.142181	0.08	0.09	3.64717e-08	Ileum, Non-inflamed CD	MIR4435-2HG
4.27578e-11	0.246504	0.06	0.053	4.06199e-08	Ileum, Non-inflamed CD	CXCL5
4.28349e-11	-0.157237	0.06	0.069	4.06931e-08	Ileum, Non-inflamed CD	SNAI1
4.50571e-11	-0.161151	0.067	0.076	4.28042e-08	Ileum, Non-inflamed CD	ARF1
5.21567e-11	0.217129	0.091	0.082	4.95488e-08	Ileum, Non-inflamed CD	TNFSF10
5.36837e-11	0.257438	0.042	0.035	5.09995e-08	Ileum, Non-inflamed CD	TNFRSF4
6.11232e-11	0.258055	0.052	0.045	5.8067e-08	Ileum, Non-inflamed CD	COL17A1
6.77147e-11	0.29694	0.051	0.044	6.43289e-08	Ileum, Non-inflamed CD	NRXN1
6.79217e-11	0.253468	0.055	0.048	6.45256e-08	Ileum, Non-inflamed CD	NOTCH1
6.87809e-11	-0.18452	0.064	0.073	6.53418e-08	Ileum, Non-inflamed CD	THBS1
8.71094e-11	0.233455	0.062	0.055	8.27539e-08	Ileum, Non-inflamed CD	ERBB2
1.02561e-10	0.244837	0.07	0.062	9.7433e-08	Ileum, Non-inflamed CD	CCL20
1.13824e-10	-0.152491	0.079	0.089	1.08133e-07	Ileum, Non-inflamed CD	APOC1
1.16598e-10	-0.178265	0.053	0.061	1.10768e-07	Ileum, Non-inflamed CD	HLA-DRA
1.30061e-10	-0.144219	0.066	0.075	1.23558e-07	Ileum, Non-inflamed CD	ENO1
1.46563e-10	0.296169	0.042	0.036	1.39235e-07	Ileum, Non-inflamed CD	ACKR1
1.62214e-10	0.268759	0.059	0.052	1.54104e-07	Ileum, Non-inflamed CD	ANGPTL1
1.89782e-10	0.216584	0.064	0.056	1.80293e-07	Ileum, Non-inflamed CD	CDKN1A
2.79701e-10	0.267191	0.039	0.033	2.65716e-07	Ileum, Non-inflamed CD	WNT7B
2.95755e-10	-0.132383	0.056	0.064	2.80967e-07	Ileum, Non-inflamed CD	CCL5
3.20761e-10	-0.183601	0.04	0.047	3.04723e-07	Ileum, Non-inflamed CD	IL2RG
3.71443e-10	-0.150241	0.073	0.082	3.52871e-07	Ileum, Non-inflamed CD	JUN
4.27853e-10	0.174672	0.059	0.052	4.0646e-07	Ileum, Non-inflamed CD	ACE
4.55361e-10	-0.202694	0.036	0.042	4.32593e-07	Ileum, Non-inflamed CD	MMP2
4.84684e-10	0.243064	0.053	0.046	4.6045e-07	Ileum, Non-inflamed CD	WIF1
4.92996e-10	-0.151159	0.052	0.06	4.68346e-07	Ileum, Non-inflamed CD	IL1A
6.03463e-10	0.259024	0.048	0.042	5.73289e-07	Ileum, Non-inflamed CD	CELSR2
7.43094e-10	-0.141629	0.053	0.061	7.05939e-07	Ileum, Non-inflamed CD	TNFAIP6
7.89676e-10	-0.165514	0.047	0.054	7.50192e-07	Ileum, Non-inflamed CD	HCST
7.91934e-10	-0.198455	0.031	0.037	7.52337e-07	Ileum, Non-inflamed CD	ITM2A
8.64276e-10	0.194371	0.058	0.051	8.21062e-07	Ileum, Non-inflamed CD	UPK3A
9.23509e-10	0.218106	0.063	0.056	8.77334e-07	Ileum, Non-inflamed CD	MX1
9.30989e-10	-0.188992	0.032	0.038	8.84439e-07	Ileum, Non-inflamed CD	HLA-DPB1
1.03171e-09	0.227376	0.062	0.055	9.80125e-07	Ileum, Non-inflamed CD	GPBAR1
1.15057e-09	0.18679	0.077	0.069	1.09304e-06	Ileum, Non-inflamed CD	KRT6A/B/C
1.1538e-09	0.26352	0.047	0.04	1.09611e-06	Ileum, Non-inflamed CD	IL23A
1.47251e-09	-0.165618	0.064	0.072	1.39889e-06	Ileum, Non-inflamed CD	CLDN4
2.02865e-09	-0.170893	0.045	0.052	1.92722e-06	Ileum, Non-inflamed CD	IFNAR1
2.26841e-09	-0.172009	0.032	0.038	2.15499e-06	Ileum, Non-inflamed CD	CD40LG
2.34275e-09	0.245414	0.047	0.041	2.22561e-06	Ileum, Non-inflamed CD	CCL8
2.42338e-09	0.25261	0.054	0.048	2.30221e-06	Ileum, Non-inflamed CD	TNFRSF10D
2.46159e-09	0.184562	0.076	0.068	2.33851e-06	Ileum, Non-inflamed CD	TNFRSF12A
2.61978e-09	-0.134648	0.053	0.06	2.48879e-06	Ileum, Non-inflamed CD	CXCR4
2.6508e-09	-0.156187	0.039	0.046	2.51826e-06	Ileum, Non-inflamed CD	MMP9
3.40597e-09	-0.165625	0.043	0.05	3.23567e-06	Ileum, Non-inflamed CD	SAT1
3.42565e-09	0.179821	0.11	0.102	3.25436e-06	Ileum, Non-inflamed CD	PRSS2
3.83722e-09	0.212762	0.061	0.054	3.64536e-06	Ileum, Non-inflamed CD	ERBB3
4.26674e-09	-0.181067	0.036	0.042	4.0534e-06	Ileum, Non-inflamed CD	IL7
4.8548e-09	0.178696	0.101	0.093	4.61206e-06	Ileum, Non-inflamed CD	CXCL1/2/3
4.91652e-09	0.238086	0.051	0.045	4.6707e-06	Ileum, Non-inflamed CD	CMKLR1
6.64572e-09	0.223207	0.046	0.04	6.31343e-06	Ileum, Non-inflamed CD	IGHD
7.39463e-09	-0.248307	0.021	0.025	7.02489e-06	Ileum, Non-inflamed CD	RSPO3
7.47458e-09	0.231277	0.052	0.046	7.10085e-06	Ileum, Non-inflamed CD	EPHB6
7.47952e-09	-0.163137	0.032	0.037	7.10554e-06	Ileum, Non-inflamed CD	AR
8.89192e-09	-0.216468	0.031	0.037	8.44733e-06	Ileum, Non-inflamed CD	IFNGR1
1.01664e-08	-0.162439	0.041	0.047	9.65809e-06	Ileum, Non-inflamed CD	IGF2R
1.13595e-08	-0.159215	0.055	0.062	1.07915e-05	Ileum, Non-inflamed CD	CDH1
1.21363e-08	0.233638	0.057	0.051	1.15295e-05	Ileum, Non-inflamed CD	TLR4
1.28411e-08	-0.171266	0.043	0.049	1.21991e-05	Ileum, Non-inflamed CD	SPINK1
1.48753e-08	-0.145805	0.057	0.064	1.41315e-05	Ileum, Non-inflamed CD	PCNA
2.20614e-08	-0.140758	0.051	0.058	2.09583e-05	Ileum, Non-inflamed CD	CFLAR
2.2989e-08	-0.118923	0.045	0.051	2.18395e-05	Ileum, Non-inflamed CD	RYR2
2.49874e-08	-0.152417	0.062	0.07	2.3738e-05	Ileum, Non-inflamed CD	JUNB
2.69419e-08	-0.149258	0.041	0.047	2.55948e-05	Ileum, Non-inflamed CD	G6PD
3.25589e-08	0.285583	0.032	0.027	3.0931e-05	Ileum, Non-inflamed CD	TWIST2
3.29663e-08	-0.146415	0.049	0.056	3.13179e-05	Ileum, Non-inflamed CD	NDRG1
3.31905e-08	0.244817	0.049	0.044	3.1531e-05	Ileum, Non-inflamed CD	CD3G
3.75895e-08	-0.171682	0.034	0.039	3.571e-05	Ileum, Non-inflamed CD	FKBP5
4.21286e-08	0.228614	0.06	0.054	4.00222e-05	Ileum, Non-inflamed CD	CDKN3
4.32512e-08	0.208252	0.066	0.06	4.10887e-05	Ileum, Non-inflamed CD	IL24
4.88602e-08	-0.145808	0.043	0.049	4.64172e-05	Ileum, Non-inflamed CD	ICA1
5.15595e-08	0.185949	0.062	0.055	4.89815e-05	Ileum, Non-inflamed CD	TNXA/B
5.25294e-08	0.225318	0.057	0.051	4.99029e-05	Ileum, Non-inflamed CD	DLL4
5.34285e-08	-0.163853	0.037	0.042	5.07571e-05	Ileum, Non-inflamed CD	ADGRF3
5.37598e-08	0.241494	0.034	0.03	5.10718e-05	Ileum, Non-inflamed CD	SCGB3A1
6.85073e-08	0.248369	0.047	0.041	6.50819e-05	Ileum, Non-inflamed CD	IFIT3
8.59999e-08	0.225004	0.046	0.041	8.16999e-05	Ileum, Non-inflamed CD	FGF18
1.08042e-07	-0.14376	0.054	0.061	0.00010264	Ileum, Non-inflamed CD	IRF3
1.10052e-07	0.190983	0.06	0.054	0.000104549	Ileum, Non-inflamed CD	CCR7
1.15402e-07	-0.119591	0.066	0.074	0.000109631	Ileum, Non-inflamed CD	PECAM1
1.50565e-07	0.241323	0.053	0.047	0.000143037	Ileum, Non-inflamed CD	TNFSF4
1.77347e-07	0.183278	0.071	0.064	0.00016848	Ileum, Non-inflamed CD	LEFTY1
1.93245e-07	-0.129201	0.048	0.054	0.000183583	Ileum, Non-inflamed CD	IL17D
2.18028e-07	0.182381	0.055	0.049	0.000207127	Ileum, Non-inflamed CD	VPREB3
2.39092e-07	0.217881	0.051	0.045	0.000227137	Ileum, Non-inflamed CD	SELENOP
2.41512e-07	0.160992	0.057	0.052	0.000229437	Ileum, Non-inflamed CD	RAMP2
2.47341e-07	-0.153796	0.049	0.055	0.000234974	Ileum, Non-inflamed CD	CLU
2.75601e-07	0.188039	0.054	0.049	0.000261821	Ileum, Non-inflamed CD	ITGB8
2.79201e-07	0.221968	0.051	0.045	0.000265241	Ileum, Non-inflamed CD	QRFPR
3.41134e-07	0.198188	0.055	0.049	0.000324078	Ileum, Non-inflamed CD	GPX3
3.65107e-07	-0.191198	0.034	0.039	0.000346852	Ileum, Non-inflamed CD	COL6A2
4.04204e-07	-0.11433	0.056	0.062	0.000383994	Ileum, Non-inflamed CD	CASP3
4.2113e-07	-0.100967	0.055	0.061	0.000400074	Ileum, Non-inflamed CD	HIF1A
4.34655e-07	-0.117124	0.056	0.062	0.000412922	Ileum, Non-inflamed CD	EZR
4.69031e-07	0.197075	0.05	0.045	0.00044558	Ileum, Non-inflamed CD	HSD17B2
4.91046e-07	-0.107229	0.064	0.07	0.000466494	Ileum, Non-inflamed CD	CD28
5.18733e-07	-0.145245	0.038	0.044	0.000492796	Ileum, Non-inflamed CD	CIITA
5.46384e-07	0.177944	0.07	0.064	0.000519065	Ileum, Non-inflamed CD	IFNA1/13
7.17204e-07	0.182772	0.055	0.05	0.000681344	Ileum, Non-inflamed CD	FOXF1
8.05297e-07	0.22555	0.035	0.031	0.000765032	Ileum, Non-inflamed CD	INS
8.47334e-07	0.148651	0.07	0.064	0.000804967	Ileum, Non-inflamed CD	IL6R
8.67301e-07	-0.132171	0.049	0.055	0.000823936	Ileum, Non-inflamed CD	STAT4
8.98264e-07	0.178177	0.06	0.054	0.000853351	Ileum, Non-inflamed CD	TNFSF13B
9.90869e-07	-0.107159	0.073	0.08	0.000941325	Ileum, Non-inflamed CD	SQSTM1
1.01894e-06	0.222788	0.052	0.047	0.000967994	Ileum, Non-inflamed CD	NPPC
1.02468e-06	-0.149146	0.034	0.039	0.000973447	Ileum, Non-inflamed CD	CD4
1.1457e-06	-0.102648	0.062	0.069	0.00108842	Ileum, Non-inflamed CD	HMGB2
1.19539e-06	-0.172727	0.023	0.027	0.00113562	Ileum, Non-inflamed CD	MRC1
1.26207e-06	0.185767	0.066	0.06	0.00119897	Ileum, Non-inflamed CD	KRT14
1.28705e-06	-0.158303	0.038	0.043	0.0012227	Ileum, Non-inflamed CD	B3GNT7
1.48815e-06	-0.111492	0.114	0.122	0.00141374	Ileum, Non-inflamed CD	PLAC8
1.50628e-06	-0.104424	0.066	0.073	0.00143097	Ileum, Non-inflamed CD	GSN
1.5605e-06	-0.130746	0.055	0.061	0.00148248	Ileum, Non-inflamed CD	DDR1
1.59724e-06	-0.124175	0.039	0.044	0.00151738	Ileum, Non-inflamed CD	CALD1
1.60856e-06	0.204185	0.053	0.048	0.00152813	Ileum, Non-inflamed CD	GPER1
1.67652e-06	-0.150932	0.034	0.038	0.00159269	Ileum, Non-inflamed CD	CXCR3
1.69977e-06	-0.115508	0.062	0.068	0.00161478	Ileum, Non-inflamed CD	CTNNB1
1.71533e-06	0.205728	0.054	0.049	0.00162956	Ileum, Non-inflamed CD	C1QB
1.89684e-06	-0.138358	0.039	0.044	0.001802	Ileum, Non-inflamed CD	MYC
2.25113e-06	0.177031	0.055	0.05	0.00213857	Ileum, Non-inflamed CD	SPP1
2.30213e-06	-0.129653	0.042	0.047	0.00218702	Ileum, Non-inflamed CD	SLC2A1
2.37702e-06	0.210616	0.067	0.061	0.00225816	Ileum, Non-inflamed CD	HEY1
2.6359e-06	0.185946	0.054	0.048	0.00250411	Ileum, Non-inflamed CD	TLR5
2.65908e-06	0.152649	0.076	0.07	0.00252612	Ileum, Non-inflamed CD	CYSTM1
2.82642e-06	-0.107299	0.044	0.049	0.0026851	Ileum, Non-inflamed CD	ATM
2.89306e-06	-0.126109	0.044	0.049	0.00274841	Ileum, Non-inflamed CD	CCL26
3.01976e-06	0.174917	0.061	0.056	0.00286877	Ileum, Non-inflamed CD	CCR5
3.02936e-06	0.171688	0.043	0.039	0.00287789	Ileum, Non-inflamed CD	CTSW
3.11972e-06	0.147528	0.064	0.059	0.00296373	Ileum, Non-inflamed CD	SLPI
3.70679e-06	0.220412	0.033	0.029	0.00352145	Ileum, Non-inflamed CD	CD33
3.8524e-06	-0.141012	0.032	0.037	0.00365978	Ileum, Non-inflamed CD	CPB1
3.9866e-06	-0.121565	0.042	0.047	0.00378727	Ileum, Non-inflamed CD	FAM30A
4.05893e-06	0.199184	0.062	0.057	0.00385598	Ileum, Non-inflamed CD	CALB1
4.19804e-06	0.212188	0.049	0.044	0.00398814	Ileum, Non-inflamed CD	CDH5
4.69654e-06	-0.117617	0.043	0.048	0.00446172	Ileum, Non-inflamed CD	RB1
4.70291e-06	-0.106404	0.045	0.05	0.00446777	Ileum, Non-inflamed CD	ST6GAL1
5.25275e-06	0.234133	0.034	0.03	0.00499011	Ileum, Non-inflamed CD	CTSG
5.70196e-06	0.174495	0.067	0.061	0.00541686	Ileum, Non-inflamed CD	CD36
5.85451e-06	0.182047	0.037	0.033	0.00556178	Ileum, Non-inflamed CD	LY6D
5.86492e-06	-0.11064	0.08	0.086	0.00557167	Ileum, Non-inflamed CD	DUSP1
5.90258e-06	0.19794	0.059	0.054	0.00560745	Ileum, Non-inflamed CD	CYP2U1
5.9166e-06	0.188987	0.055	0.05	0.00562077	Ileum, Non-inflamed CD	MTOR
6.00757e-06	0.161194	0.057	0.052	0.00570719	Ileum, Non-inflamed CD	IL17RA
6.40699e-06	0.174657	0.051	0.046	0.00608664	Ileum, Non-inflamed CD	TNFRSF10B
6.4242e-06	0.157754	0.081	0.075	0.00610299	Ileum, Non-inflamed CD	TNFRSF1A
7.7373e-06	0.134792	0.079	0.073	0.00735044	Ileum, Non-inflamed CD	HBA1/2
8.12478e-06	-0.156223	0.034	0.038	0.00771854	Ileum, Non-inflamed CD	AIF1
8.65638e-06	-0.169432	0.045	0.05	0.00822356	Ileum, Non-inflamed CD	APOE
9.23862e-06	0.219514	0.034	0.03	0.00877669	Ileum, Non-inflamed CD	CLEC10A
9.53768e-06	0.171929	0.063	0.057	0.00906079	Ileum, Non-inflamed CD	NOD2
9.79721e-06	-0.11189	0.048	0.053	0.00930735	Ileum, Non-inflamed CD	ARHGDIB
1.00098e-05	0.184919	0.054	0.05	0.00950932	Ileum, Non-inflamed CD	FZD3
1.00894e-05	0.179389	0.063	0.058	0.00958493	Ileum, Non-inflamed CD	SLC40A1
1.13274e-05	-0.124978	0.055	0.06	0.010761	Ileum, Non-inflamed CD	INHA
1.15873e-05	-0.102366	0.055	0.06	0.0110079	Ileum, Non-inflamed CD	IL6ST
1.17444e-05	-0.11723	0.043	0.048	0.0111572	Ileum, Non-inflamed CD	MMP12
1.19746e-05	-0.126007	0.033	0.037	0.0113759	Ileum, Non-inflamed CD	BMPR2
1.25084e-05	0.166813	0.089	0.084	0.011883	Ileum, Non-inflamed CD	PLAC9
1.4214e-05	-0.106396	0.038	0.042	0.0135033	Ileum, Non-inflamed CD	IL2
1.45876e-05	0.183716	0.049	0.044	0.0138582	Ileum, Non-inflamed CD	COL18A1
1.56815e-05	-0.124637	0.044	0.049	0.0148974	Ileum, Non-inflamed CD	ICOS
1.67686e-05	0.201389	0.036	0.032	0.0159302	Ileum, Non-inflamed CD	CTLA4
1.90608e-05	0.169584	0.066	0.061	0.0181077	Ileum, Non-inflamed CD	BCL2
2.31272e-05	0.182081	0.047	0.042	0.0219709	Ileum, Non-inflamed CD	ADGRF1
2.41122e-05	0.17275	0.036	0.032	0.0229065	Ileum, Non-inflamed CD	PDCD1
2.44317e-05	0.186525	0.042	0.038	0.0232101	Ileum, Non-inflamed CD	WNT7A
2.479e-05	-0.158772	0.017	0.02	0.0235505	Ileum, Non-inflamed CD	FOXP3
2.54302e-05	0.127784	0.122	0.116	0.0241587	Ileum, Non-inflamed CD	CD24
2.55086e-05	0.182839	0.053	0.048	0.0242332	Ileum, Non-inflamed CD	ITGA1
2.56495e-05	0.192822	0.056	0.052	0.024367	Ileum, Non-inflamed CD	TTR
2.75698e-05	0.221807	0.042	0.038	0.0261913	Ileum, Non-inflamed CD	ITGB6
2.80005e-05	0.1988	0.039	0.035	0.0266005	Ileum, Non-inflamed CD	KRT5
2.80544e-05	-0.117138	0.039	0.043	0.0266516	Ileum, Non-inflamed CD	BECN1
2.8391e-05	0.170136	0.069	0.064	0.0269714	Ileum, Non-inflamed CD	DUSP5
2.86788e-05	0.22707	0.025	0.022	0.0272448	Ileum, Non-inflamed CD	ADM2
2.92346e-05	0.170824	0.059	0.054	0.0277729	Ileum, Non-inflamed CD	NPR2
3.09759e-05	0.169561	0.055	0.05	0.0294271	Ileum, Non-inflamed CD	LIF
3.13652e-05	0.166938	0.056	0.051	0.0297969	Ileum, Non-inflamed CD	CHEK2
3.24547e-05	0.168803	0.055	0.051	0.030832	Ileum, Non-inflamed CD	FFAR2
3.38611e-05	-0.159127	0.029	0.032	0.0321681	Ileum, Non-inflamed CD	TYROBP
3.46141e-05	0.197821	0.036	0.032	0.0328834	Ileum, Non-inflamed CD	TCL1A
3.51247e-05	0.193794	0.046	0.042	0.0333684	Ileum, Non-inflamed CD	C1QC
3.58374e-05	0.198334	0.055	0.05	0.0340456	Ileum, Non-inflamed CD	WNT5A
3.78572e-05	0.177463	0.057	0.052	0.0359644	Ileum, Non-inflamed CD	AZU1
4.00999e-05	-0.108295	0.043	0.048	0.0380949	Ileum, Non-inflamed CD	COL4A1
4.09352e-05	0.207266	0.044	0.04	0.0388884	Ileum, Non-inflamed CD	SERPINB5
4.09496e-05	0.185553	0.047	0.042	0.0389021	Ileum, Non-inflamed CD	CCL11
4.52229e-05	0.183459	0.053	0.048	0.0429618	Ileum, Non-inflamed CD	BEST1
5.45116e-05	-0.119404	0.046	0.05	0.051786	Ileum, Non-inflamed CD	BMP1
5.45412e-05	0.153747	0.053	0.048	0.0518141	Ileum, Non-inflamed CD	ACVRL1
5.82937e-05	-0.119759	0.04	0.045	0.055379	Ileum, Non-inflamed CD	COL6A1
6.1426e-05	0.182978	0.041	0.037	0.0583547	Ileum, Non-inflamed CD	CELSR1
6.46655e-05	-0.138718	0.036	0.04	0.0614322	Ileum, Non-inflamed CD	SREBF1
7.633e-05	0.182712	0.037	0.033	0.0725135	Ileum, Non-inflamed CD	CLEC14A
8.2513e-05	0.158935	0.057	0.052	0.0783874	Ileum, Non-inflamed CD	LTBR
8.35854e-05	0.207827	0.032	0.028	0.0794061	Ileum, Non-inflamed CD	IAPP
8.44285e-05	-0.11977	0.049	0.053	0.0802071	Ileum, Non-inflamed CD	CARMN
8.97471e-05	-0.157325	0.023	0.026	0.0852597	Ileum, Non-inflamed CD	FCER1G
9.76149e-05	0.142629	0.067	0.062	0.0927341	Ileum, Non-inflamed CD	BST2
9.91689e-05	0.199628	0.047	0.043	0.0942105	Ileum, Non-inflamed CD	NCR1
0.000107535	0.176235	0.055	0.05	0.102158	Ileum, Non-inflamed CD	IFIH1
0.000119974	0.198482	0.06	0.056	0.113976	Ileum, Non-inflamed CD	BMP3
0.000136293	0.144978	0.063	0.059	0.129479	Ileum, Non-inflamed CD	LAG3
0.000171242	0.133069	0.061	0.057	0.16268	Ileum, Non-inflamed CD	ITGB5
0.000172277	-0.118113	0.03	0.034	0.163663	Ileum, Non-inflamed CD	EPHA4
0.000202023	0.169074	0.045	0.041	0.191922	Ileum, Non-inflamed CD	MEG3
0.000226584	-0.109923	0.04	0.044	0.215255	Ileum, Non-inflamed CD	ANKRD1
0.000226617	0.125223	0.071	0.067	0.215286	Ileum, Non-inflamed CD	VEGFA
0.000227645	0.17057	0.039	0.036	0.216263	Ileum, Non-inflamed CD	FZD8
0.000234775	0.14415	0.055	0.051	0.223036	Ileum, Non-inflamed CD	MYL4
0.000235737	-0.115173	0.039	0.042	0.22395	Ileum, Non-inflamed CD	HTT
0.000237145	0.151959	0.051	0.047	0.225288	Ileum, Non-inflamed CD	MRC2
0.000262447	0.171958	0.044	0.04	0.249325	Ileum, Non-inflamed CD	GZMB
0.000296678	0.205351	0.027	0.025	0.281844	Ileum, Non-inflamed CD	IL22RA1
0.000327182	0.146628	0.054	0.05	0.310823	Ileum, Non-inflamed CD	CCL19
0.000353419	0.173951	0.051	0.047	0.335748	Ileum, Non-inflamed CD	FZD5
0.000369954	0.144403	0.04	0.036	0.351456	Ileum, Non-inflamed CD	CYP1B1
0.00038101	-0.111589	0.042	0.045	0.361959	Ileum, Non-inflamed CD	TP53
0.000451441	0.147283	0.058	0.054	0.428869	Ileum, Non-inflamed CD	CD276
0.000541806	0.156949	0.044	0.041	0.514715	Ileum, Non-inflamed CD	TNFSF12
0.000577917	0.168857	0.053	0.049	0.549021	Ileum, Non-inflamed CD	CAMP
0.000588199	0.125686	0.042	0.039	0.558789	Ileum, Non-inflamed CD	VWA1
0.000589895	-0.118846	0.029	0.033	0.5604	Ileum, Non-inflamed CD	BST1
0.000692489	0.157134	0.049	0.046	0.657865	Ileum, Non-inflamed CD	COL5A1
0.000766877	0.13403	0.066	0.062	0.728533	Ileum, Non-inflamed CD	TNFRSF14
0.000890266	0.145491	0.047	0.043	0.845753	Ileum, Non-inflamed CD	OSM
0.000912454	0.163836	0.035	0.032	0.866832	Ileum, Non-inflamed CD	IGF2
0.000925013	0.148015	0.072	0.068	0.878762	Ileum, Non-inflamed CD	VSIR
0.0009684	0.13823	0.064	0.06	0.91998	Ileum, Non-inflamed CD	PDGFRB
0.00100262	0.167828	0.051	0.048	0.952492	Ileum, Non-inflamed CD	RGCC
0.00112247	0.142815	0.068	0.064	1	Ileum, Non-inflamed CD	ESAM
0.00125602	0.132198	0.041	0.038	1	Ileum, Non-inflamed CD	SOX9
0.00126506	0.143966	0.039	0.036	1	Ileum, Non-inflamed CD	TCAP
0.00134956	0.142917	0.049	0.045	1	Ileum, Non-inflamed CD	CD84
0.00141981	0.128923	0.045	0.042	1	Ileum, Non-inflamed CD	LPAR5
0.00146668	0.114921	0.069	0.065	1	Ileum, Non-inflamed CD	CXCR6
0.001495	0.108694	0.07	0.066	1	Ileum, Non-inflamed CD	CD8B
0.00162119	0.110582	0.06	0.056	1	Ileum, Non-inflamed CD	IL17RB
0.00177406	0.156196	0.04	0.037	1	Ileum, Non-inflamed CD	ESR1
0.0018608	0.143646	0.046	0.043	1	Ileum, Non-inflamed CD	RARA
0.00188098	0.148119	0.067	0.063	1	Ileum, Non-inflamed CD	RARB
0.0019441	0.134818	0.043	0.04	1	Ileum, Non-inflamed CD	HDAC5
0.00218119	0.139089	0.073	0.069	1	Ileum, Non-inflamed CD	MT1X
0.00219539	0.132513	0.05	0.046	1	Ileum, Non-inflamed CD	CRP
0.00220958	0.110452	0.058	0.054	1	Ileum, Non-inflamed CD	IGFBP6
0.00247944	0.155875	0.043	0.04	1	Ileum, Non-inflamed CD	VTN
0.00255737	0.150664	0.037	0.034	1	Ileum, Non-inflamed CD	THSD4
0.00263838	0.136936	0.084	0.08	1	Ileum, Non-inflamed CD	RGS2
0.00280406	0.172803	0.038	0.035	1	Ileum, Non-inflamed CD	CASR
0.00280475	0.146251	0.051	0.047	1	Ileum, Non-inflamed CD	FFAR4
0.00297269	0.101567	0.094	0.089	1	Ileum, Non-inflamed CD	CCL3/L1/L3
0.00309888	0.150254	0.059	0.055	1	Ileum, Non-inflamed CD	IL34
0.00335928	0.132948	0.052	0.049	1	Ileum, Non-inflamed CD	COL9A2
0.0034197	0.160981	0.047	0.044	1	Ileum, Non-inflamed CD	TNFRSF11B
0.00343559	0.123335	0.047	0.044	1	Ileum, Non-inflamed CD	ITGA3
0.00376568	0.121739	0.034	0.031	1	Ileum, Non-inflamed CD	SORBS1
0.00383817	0.139565	0.053	0.05	1	Ileum, Non-inflamed CD	MYL7
0.0038691	0.166601	0.043	0.04	1	Ileum, Non-inflamed CD	ETV5
0.00423761	0.108338	0.098	0.094	1	Ileum, Non-inflamed CD	LGALS9
0.00460878	0.119168	0.048	0.045	1	Ileum, Non-inflamed CD	COL14A1
0.00500158	0.15822	0.05	0.047	1	Ileum, Non-inflamed CD	EPOR
0.00524836	0.108489	0.059	0.056	1	Ileum, Non-inflamed CD	IL11
0.00656533	0.106543	0.049	0.046	1	Ileum, Non-inflamed CD	PRTN3
0.00656648	0.131639	0.049	0.046	1	Ileum, Non-inflamed CD	SNAI2
0.00667804	0.113878	0.058	0.054	1	Ileum, Non-inflamed CD	SFN
0.00707028	0.144836	0.039	0.037	1	Ileum, Non-inflamed CD	TNFRSF13B
0.00713645	0.152171	0.046	0.043	1	Ileum, Non-inflamed CD	ADGRG6
0.00733297	0.143838	0.05	0.047	1	Ileum, Non-inflamed CD	CCR2
0.00765567	-0.111461	0.021	0.023	1	Ileum, Non-inflamed CD	CDH11
0.00791503	0.136364	0.047	0.044	1	Ileum, Non-inflamed CD	IL17A
0.00821127	0.118664	0.052	0.049	1	Ileum, Non-inflamed CD	PTGDS
0.00846908	0.135427	0.05	0.047	1	Ileum, Non-inflamed CD	FGF7
0.00860633	0.15271	0.042	0.039	1	Ileum, Non-inflamed CD	FABP4
0.00948686	0.12294	0.064	0.06	1	Ileum, Non-inflamed CD	DDX58
0	-2.63738	0.078	0.252	0	Ileum, Non-inflamed UC	IGHA1
0	-3.08077	0.073	0.211	0	Ileum, Non-inflamed UC	IGHG1
0	-2.44148	0.082	0.217	0	Ileum, Non-inflamed UC	IGKC
0	1.61161	0.211	0.113	0	Ileum, Non-inflamed UC	IL32
0	-2.31702	0.073	0.165	0	Ileum, Non-inflamed UC	IGHG2
0	1.39462	0.152	0.075	0	Ileum, Non-inflamed UC	ADIRF
0	1.90058	0.134	0.059	0	Ileum, Non-inflamed UC	APOA1
0	1.40363	0.126	0.067	0	Ileum, Non-inflamed UC	SERPINA1
0	0.832914	0.109	0.061	0	Ileum, Non-inflamed UC	REG1A
0	1.28784	0.089	0.045	0	Ileum, Non-inflamed UC	ACE
0	1.07073	0.094	0.051	0	Ileum, Non-inflamed UC	MAF
7.46802e-262	0.854057	0.159	0.111	7.09462e-259	Ileum, Non-inflamed UC	CRIP1
4.16953e-259	0.222708	0.722	0.651	3.96105e-256	Ileum, Non-inflamed UC	RPL21
1.05106e-235	-1.32149	0.039	0.078	9.98508e-233	Ileum, Non-inflamed UC	JCHAIN
5.38705e-227	0.825358	0.104	0.066	5.11769e-224	Ileum, Non-inflamed UC	LGALS3BP
2.92766e-220	1.02922	0.071	0.041	2.78128e-217	Ileum, Non-inflamed UC	SELENOP
2.57946e-158	0.718974	0.096	0.065	2.45049e-155	Ileum, Non-inflamed UC	AZGP1
4.12734e-155	0.798279	0.081	0.053	3.92097e-152	Ileum, Non-inflamed UC	ROR1
2.33147e-140	-0.651917	0.06	0.093	2.2149e-137	Ileum, Non-inflamed UC	KRT16
2.99009e-133	0.729047	0.081	0.055	2.84059e-130	Ileum, Non-inflamed UC	IL3RA
3.32124e-130	0.697158	0.083	0.057	3.15517e-127	Ileum, Non-inflamed UC	EZR
1.84013e-124	0.691293	0.069	0.046	1.74812e-121	Ileum, Non-inflamed UC	KRT20
4.2853e-123	0.538641	0.133	0.101	4.07103e-120	Ileum, Non-inflamed UC	NEAT1
3.32946e-99	0.532268	0.105	0.078	3.16298e-96	Ileum, Non-inflamed UC	EPCAM
4.94136e-84	0.585823	0.063	0.044	4.69429e-81	Ileum, Non-inflamed UC	FCGBP
2.39598e-83	0.455591	0.106	0.082	2.27618e-80	Ileum, Non-inflamed UC	DUSP1
1.38456e-79	0.486052	0.099	0.076	1.31533e-76	Ileum, Non-inflamed UC	SQSTM1
2.01086e-79	-0.702528	0.04	0.06	1.91032e-76	Ileum, Non-inflamed UC	ACTG2
3.14332e-77	0.521476	0.093	0.071	2.98616e-74	Ileum, Non-inflamed UC	DNMT1
1.15025e-70	0.543315	0.06	0.043	1.09274e-67	Ileum, Non-inflamed UC	COL17A1
5.93728e-65	0.539993	0.072	0.054	5.64041e-62	Ileum, Non-inflamed UC	CDKN1A
1.99113e-61	0.455954	0.062	0.045	1.89158e-58	Ileum, Non-inflamed UC	FZD5
3.3369e-61	-0.560942	0.04	0.057	3.17006e-58	Ileum, Non-inflamed UC	COL3A1
2.05775e-60	0.353854	0.098	0.078	1.95487e-57	Ileum, Non-inflamed UC	JUN
5.01254e-60	0.249802	0.135	0.111	4.76191e-57	Ileum, Non-inflamed UC	KRT19
7.14026e-58	0.414212	0.067	0.05	6.78325e-55	Ileum, Non-inflamed UC	LTBR
1.04017e-57	-0.338646	0.224	0.252	9.8816e-55	Ileum, Non-inflamed UC	MALAT1
1.44767e-57	-0.444115	0.053	0.072	1.37529e-54	Ileum, Non-inflamed UC	IGFBP7
2.63645e-57	-0.656578	0.032	0.047	2.50463e-54	Ileum, Non-inflamed UC	LCN2
6.39398e-57	0.478769	0.071	0.055	6.07428e-54	Ileum, Non-inflamed UC	ELANE
2.00728e-56	0.403597	0.1	0.08	1.90691e-53	Ileum, Non-inflamed UC	HSP90AA1
1.64189e-54	0.372754	0.074	0.057	1.55979e-51	Ileum, Non-inflamed UC	PDGFA
1.3317e-53	-0.506223	0.05	0.067	1.26511e-50	Ileum, Non-inflamed UC	IGHM
2.90826e-49	0.257442	0.177	0.153	2.76285e-46	Ileum, Non-inflamed UC	BTF3
4.47808e-49	-0.412829	0.076	0.095	4.25418e-46	Ileum, Non-inflamed UC	ANXA2
6.04196e-49	0.404437	0.064	0.049	5.73986e-46	Ileum, Non-inflamed UC	DLL4
7.53658e-49	0.3033	0.22	0.196	7.15975e-46	Ileum, Non-inflamed UC	B2M
1.22375e-48	-0.647404	0.03	0.043	1.16256e-45	Ileum, Non-inflamed UC	MYH11
4.43815e-48	0.331779	0.085	0.068	4.21625e-45	Ileum, Non-inflamed UC	CLDN4
1.35138e-47	0.357678	0.081	0.064	1.28381e-44	Ileum, Non-inflamed UC	VEGFA
2.25175e-47	-0.47175	0.037	0.051	2.13916e-44	Ileum, Non-inflamed UC	ST6GAL1
2.31169e-46	-0.443666	0.059	0.076	2.19611e-43	Ileum, Non-inflamed UC	COL1A1
2.47351e-45	0.528256	0.052	0.039	2.34983e-42	Ileum, Non-inflamed UC	ACACB
2.50269e-45	-0.488807	0.034	0.047	2.37755e-42	Ileum, Non-inflamed UC	CLEC1A
3.52053e-45	-0.531596	0.029	0.042	3.3445e-42	Ileum, Non-inflamed UC	VEGFC
9.89164e-45	0.457914	0.074	0.059	9.39706e-42	Ileum, Non-inflamed UC	CDH1
2.4266e-43	-0.537979	0.059	0.075	2.30527e-40	Ileum, Non-inflamed UC	TPM2
4.46821e-43	-0.588255	0.032	0.045	4.2448e-40	Ileum, Non-inflamed UC	ACTA2
3.25899e-42	-0.470525	0.04	0.054	3.09604e-39	Ileum, Non-inflamed UC	IGFBP5
3.62376e-41	0.378951	0.067	0.053	3.44257e-38	Ileum, Non-inflamed UC	NDRG1
3.92227e-40	0.448089	0.069	0.055	3.72616e-37	Ileum, Non-inflamed UC	DPP4
5.01018e-40	0.417286	0.052	0.04	4.75967e-37	Ileum, Non-inflamed UC	IFIT3
4.07995e-38	-0.524258	0.033	0.045	3.87595e-35	Ileum, Non-inflamed UC	CEACAM6
6.03414e-37	0.301778	0.128	0.11	5.73243e-34	Ileum, Non-inflamed UC	MYL12A
5.72662e-36	0.295675	0.083	0.069	5.44028e-33	Ileum, Non-inflamed UC	EFNA1
1.08353e-35	-0.471687	0.03	0.041	1.02935e-32	Ileum, Non-inflamed UC	PGR
1.27017e-35	-0.40494	0.041	0.054	1.20666e-32	Ileum, Non-inflamed UC	RGS5
1.42028e-35	0.322916	0.082	0.067	1.34927e-32	Ileum, Non-inflamed UC	MT1X
1.95695e-35	0.327882	0.103	0.087	1.8591e-32	Ileum, Non-inflamed UC	HSPA1A/B
3.21806e-35	-0.547531	0.021	0.031	3.05715e-32	Ileum, Non-inflamed UC	CD33
3.75881e-35	-0.447453	0.032	0.043	3.57087e-32	Ileum, Non-inflamed UC	C5AR2
3.31222e-34	-0.440938	0.034	0.045	3.14661e-31	Ileum, Non-inflamed UC	PTGS1
1.05166e-33	0.33844	0.069	0.056	9.99074e-31	Ileum, Non-inflamed UC	TSC22D1
1.58312e-33	-0.449067	0.039	0.051	1.50396e-30	Ileum, Non-inflamed UC	APOE
3.87696e-33	0.317766	0.076	0.063	3.68312e-30	Ileum, Non-inflamed UC	BTG1
4.99726e-33	0.375298	0.05	0.039	4.74739e-30	Ileum, Non-inflamed UC	CNTFR
5.69293e-33	0.365959	0.047	0.036	5.40828e-30	Ileum, Non-inflamed UC	CXCR3
1.34984e-32	-0.512899	0.07	0.084	1.28235e-29	Ileum, Non-inflamed UC	PIGR
6.09643e-32	0.295251	0.08	0.066	5.79161e-29	Ileum, Non-inflamed UC	VSIR
1.46399e-31	0.41979	0.041	0.032	1.39079e-28	Ileum, Non-inflamed UC	FGFR3
4.74101e-31	-0.362616	0.04	0.052	4.50396e-28	Ileum, Non-inflamed UC	MFAP5
2.94411e-30	0.310533	0.061	0.05	2.79691e-27	Ileum, Non-inflamed UC	NOSIP
9.19809e-30	-0.393379	0.033	0.044	8.73818e-27	Ileum, Non-inflamed UC	FGF12
9.65761e-30	-0.432012	0.028	0.038	9.17473e-27	Ileum, Non-inflamed UC	ACKR1
1.46249e-29	0.270226	0.16	0.143	1.38936e-26	Ileum, Non-inflamed UC	MT2A
1.86828e-29	-0.288793	0.061	0.075	1.77487e-26	Ileum, Non-inflamed UC	PECAM1
2.13297e-29	0.252146	0.133	0.116	2.02632e-26	Ileum, Non-inflamed UC	CALM2
2.60953e-29	-0.401348	0.036	0.046	2.47905e-26	Ileum, Non-inflamed UC	NRXN1
3.08487e-29	-0.589061	0.069	0.082	2.93063e-26	Ileum, Non-inflamed UC	TAGLN
5.59179e-29	-0.304705	0.048	0.06	5.3122e-26	Ileum, Non-inflamed UC	HBB
5.61997e-29	0.338728	0.051	0.041	5.33897e-26	Ileum, Non-inflamed UC	MST1R
5.89589e-29	0.307223	0.064	0.052	5.6011e-26	Ileum, Non-inflamed UC	TIE1
7.44257e-29	0.250785	0.093	0.079	7.07045e-26	Ileum, Non-inflamed UC	BAX
9.62359e-29	0.31735	0.09	0.076	9.14241e-26	Ileum, Non-inflamed UC	LGALS3
1.05701e-28	-0.408575	0.031	0.041	1.00416e-25	Ileum, Non-inflamed UC	LIFR
1.92564e-28	0.269258	0.073	0.061	1.82936e-25	Ileum, Non-inflamed UC	SOX4
3.44684e-28	-0.337718	0.041	0.052	3.2745e-25	Ileum, Non-inflamed UC	CD79A
1.04776e-27	0.312448	0.067	0.055	9.95371e-25	Ileum, Non-inflamed UC	CD68
1.08988e-27	0.129965	0.449	0.431	1.03539e-24	Ileum, Non-inflamed UC	MHC I
1.31382e-27	0.315627	0.062	0.051	1.24813e-24	Ileum, Non-inflamed UC	CARMN
1.46312e-27	-0.295985	0.063	0.076	1.38996e-24	Ileum, Non-inflamed UC	CCL4/L1/L2
2.23058e-27	0.295599	0.064	0.053	2.11905e-24	Ileum, Non-inflamed UC	RELA
2.52445e-27	0.30474	0.066	0.055	2.39823e-24	Ileum, Non-inflamed UC	MX1
4.00118e-27	-0.394848	0.035	0.045	3.80112e-24	Ileum, Non-inflamed UC	CALD1
5.83229e-27	-0.397278	0.028	0.038	5.54068e-24	Ileum, Non-inflamed UC	ITGA8
[truncated: 2,616 more rows]

## Sheet: Fig. 2c Xenium no QV full DEG
p_val	avg_log2FC	pct.1	pct.2	p_val_adj	cluster	gene
[truncated: 820 more rows]

## Sheet: Fig. 2c Xenium no QC full DEG
p_val	avg_log2FC	pct.1	pct.2	p_val_adj	cluster	gene
[truncated: 506 more rows]
