# Supplementary material for: Spatial transcriptomics atlas of inflammatory bowel disease to guide implementation in research consortiums and clinical trials
Source: Nat Commun. 2026 Apr 28;17:5808. doi: 10.1038/s41467-026-72482-w (PMC13328602; doi:10.1038/s41467-026-72482-w)
Supplement: Supplementary file 9 — Supplementary Dataset 7 [file 41467_2026_72482_MOESM9_ESM.xlsx]

## Sheet: Detection rate and nuclear
Sample	Gene	Total # cells		Detection rate						Non-zero cell proportions
				Nuclear		Non-nuclear		CosMx larger		CosMx				Xenium				CosMx larger
		CosMx	Xenium	CosMx	Xenium	CosMx	Xenium	Nuclear	Non-nuclear	Both	Nuclear only	Non-nuclear only	Neither	Both	Nuclear only	Non-nuclear only	Neither	Both	Nuclear only	Non-nuclear only	Neither
1	CCL19	16630	18573	0.0877931	0.00134604	0.0146121	0.00150756	TRUE	TRUE	0.00144317	0.08635	0.013169	0.899038	0	0.00134604	0.00150756	0.997146	TRUE	TRUE	TRUE	FALSE
1	CCL5	16630	18573	0.0839447	0.00473806	0.0182201	0.0028536	TRUE	TRUE	0.0018641	0.0820806	0.016356	0.899699	0.000430733	0.00430733	0.00242287	0.992839	TRUE	TRUE	TRUE	FALSE
1	CCR2	16630	18573	0.0892965	0.00312281	0.0189417	0.00290745	TRUE	TRUE	0.00192423	0.0873722	0.0170174	0.893686	0	0.00312281	0.00290745	0.99397	TRUE	TRUE	TRUE	FALSE
1	CCR7	16630	18573	0.107517	0.00516879	0.0167769	0.0034997	TRUE	TRUE	0.00240529	0.105111	0.0143716	0.878112	0	0.00516879	0.0034997	0.991332	TRUE	TRUE	TRUE	FALSE
1	CD3D	16630	18573	0.0682502	0.00436117	0.0120866	0.00139988	TRUE	TRUE	0.00078172	0.0674684	0.0113049	0.920445	0.000161525	0.00419964	0.00123836	0.9944	TRUE	TRUE	TRUE	FALSE
1	CD3E	16630	18573	0.0983764	0.00484574	0.0153337	0.00333818	TRUE	TRUE	0.00246542	0.095911	0.0128683	0.888755	5.38416e-05	0.0047919	0.00328434	0.99187	TRUE	TRUE	TRUE	FALSE
1	CD4	16630	18573	0.0633794	0.00463038	0.0109441	0.00446885	TRUE	TRUE	0.000721587	0.0626578	0.0102225	0.926398	5.38416e-05	0.00457654	0.00441501	0.990955	TRUE	TRUE	TRUE	FALSE
1	CD8A	16630	18573	0.0625376	0.00296129	0.0147324	0.00344586	TRUE	TRUE	0.00114251	0.0613951	0.0135899	0.923873	5.38416e-05	0.00290745	0.00339202	0.993647	TRUE	TRUE	TRUE	FALSE
1	COL17A1	16630	18573	0.0720385	0.0495343	0.0209862	0.0388736	TRUE	FALSE	0.0018641	0.0701744	0.0191221	0.908839	0.00613794	0.0433963	0.0327357	0.91773	FALSE	TRUE	FALSE	FALSE
1	COL5A2	16630	18573	0.0478653	0.0038766	0.0203848	0.00204598	TRUE	TRUE	0.0016837	0.0461816	0.0187011	0.933434	5.38416e-05	0.00382275	0.00199214	0.994131	TRUE	TRUE	TRUE	FALSE
1	CSF3	16630	18573	0.0465424	0.00113067	0.00889958	0.00145372	TRUE	TRUE	0.000481058	0.0460613	0.00841852	0.945039	0	0.00113067	0.00145372	0.997416	TRUE	TRUE	TRUE	FALSE
1	CXCL10	16630	18573	0.0986771	0.00231519	0.0241732	0.00166909	TRUE	TRUE	0.00270595	0.0959711	0.0214672	0.879856	0	0.00231519	0.00166909	0.996016	TRUE	TRUE	TRUE	FALSE
1	CXCL9	16630	18573	0.118942	0.000969149	0.0261575	0.000699941	TRUE	TRUE	0.00402886	0.114913	0.0221287	0.85893	0	0.000969149	0.000699941	0.998331	TRUE	TRUE	TRUE	FALSE
1	CXCR4	16630	18573	0.0897174	0.00150756	0.0178593	0.00139988	TRUE	TRUE	0.00234516	0.0873722	0.0155141	0.894768	0	0.00150756	0.00139988	0.997093	TRUE	TRUE	TRUE	FALSE
1	FOXP3	16630	18573	0.0218882	0.00296129	0.00523151	0.0019383	TRUE	TRUE	0.000300661	0.0215875	0.00493085	0.973181	0	0.00296129	0.0019383	0.9951	TRUE	TRUE	TRUE	FALSE
1	GZMA	16630	18573	0.0532772	0.00586873	0.0171978	0.00393044	TRUE	TRUE	0.00144317	0.051834	0.0157547	0.930968	0.000969149	0.00489959	0.00296129	0.99117	TRUE	TRUE	TRUE	FALSE
1	GZMB	16630	18573	0.0734817	0.000753782	0.0171978	0.000861466	TRUE	TRUE	0.00174384	0.0717378	0.015454	0.911064	0	0.000753782	0.000861466	0.998385	TRUE	TRUE	TRUE	FALSE
1	GZMK	16630	18573	0.0759471	0.000915307	0.0235719	0.000215366	TRUE	TRUE	0.00258569	0.0733614	0.0209862	0.903067	0	0.000915307	0.000215366	0.998869	TRUE	TRUE	TRUE	FALSE
1	IL1R2	16630	18573	0.0940469	0.00209982	0.0171377	0.00161525	TRUE	TRUE	0.00222489	0.091822	0.0149128	0.89104	0.000161525	0.0019383	0.00145372	0.996446	TRUE	TRUE	TRUE	FALSE
1	IL1RL1	16630	18573	0.0820204	0.00134604	0.0143716	0.000430733	TRUE	TRUE	0.0016837	0.0803367	0.0126879	0.905292	0	0.00134604	0.000430733	0.998223	TRUE	TRUE	TRUE	FALSE
1	IL2RA	16630	18573	0.0822008	0.00409196	0.0167168	0.00333818	TRUE	TRUE	0.00174384	0.080457	0.0149729	0.902826	5.38416e-05	0.00403812	0.00328434	0.992624	TRUE	TRUE	TRUE	FALSE
1	IL3RA	16630	18573	0.0850872	0.00279976	0.050451	0.00123836	TRUE	TRUE	0.0059531	0.0791341	0.0444979	0.870415	0	0.00279976	0.00123836	0.995962	TRUE	TRUE	TRUE	FALSE
1	IL7R	16630	18573	0.0750451	0.00904539	0.0212267	0.00220751	TRUE	TRUE	0.0020445	0.0730006	0.0191822	0.905773	0	0.00904539	0.00220751	0.988747	TRUE	TRUE	TRUE	FALSE
1	TNFRSF13B	16630	18573	0.0778713	0.00134604	0.0144919	0.000699941	TRUE	TRUE	0.00156344	0.0763079	0.0129284	0.9092	0	0.00134604	0.000699941	0.997954	TRUE	TRUE	TRUE	FALSE
1	TNFRSF17	16630	18573	0.115213	0.00522264	0.0228503	0.0025844	TRUE	TRUE	0.00282622	0.112387	0.0200241	0.864762	0	0.00522264	0.0025844	0.992193	TRUE	TRUE	TRUE	FALSE
1	TNFRSF9	16630	18573	0.091341	0.00139988	0.0180998	0.00032305	TRUE	TRUE	0.00222489	0.0891161	0.0158749	0.892784	0	0.00139988	0.00032305	0.998277	TRUE	TRUE	TRUE	FALSE
2	CCL19	36840	43530	0.0764115	0.00195268	0.0153366	0.00197565	TRUE	TRUE	0.00165581	0.0747557	0.0136808	0.909908	0	0.00195268	0.00197565	0.996072	TRUE	TRUE	TRUE	FALSE
2	CCL5	36840	43530	0.0848806	0.0212038	0.0190825	0.0123823	TRUE	TRUE	0.00260586	0.0822747	0.0164767	0.898643	0.00241213	0.0187916	0.00997014	0.968826	TRUE	TRUE	TRUE	FALSE
2	CCR2	36840	43530	0.0693268	0.00574317	0.0218784	0.00337698	TRUE	TRUE	0.00192725	0.0673996	0.0199511	0.910722	4.59453e-05	0.00569722	0.00333104	0.990926	TRUE	TRUE	TRUE	FALSE
2	CCR7	36840	43530	0.0965527	0.00930393	0.0149566	0.0047094	TRUE	TRUE	0.00187296	0.0946797	0.0130836	0.890364	4.59453e-05	0.00925798	0.00466345	0.986033	TRUE	TRUE	TRUE	FALSE
2	CD3D	36840	43530	0.0557003	0.0207673	0.0118893	0.00992419	TRUE	TRUE	0.00103149	0.0546688	0.0108578	0.933442	0.0017689	0.0189984	0.0081553	0.971077	FALSE	TRUE	TRUE	FALSE
2	CD3E	36840	43530	0.0774973	0.0183092	0.0128936	0.00746612	TRUE	TRUE	0.00114007	0.0763572	0.0117535	0.910749	0.000827016	0.0174822	0.0066391	0.975052	TRUE	TRUE	TRUE	FALSE
2	CD4	36840	43530	0.05057	0.0102228	0.0105049	0.00895934	TRUE	TRUE	0.000624321	0.0499457	0.00988056	0.939549	0.000229727	0.00999311	0.00872961	0.981048	TRUE	TRUE	TRUE	FALSE
2	CD8A	36840	43530	0.0571118	0.0112566	0.0131107	0.00732828	TRUE	TRUE	0.00100434	0.0561075	0.0121064	0.930782	0.00068918	0.0105674	0.0066391	0.982104	TRUE	TRUE	TRUE	FALSE
2	COL17A1	36840	43530	0.0759229	0.107489	0.0216884	0.0864921	FALSE	FALSE	0.00198154	0.0739414	0.0197068	0.90437	0.021847	0.0856421	0.0646451	0.827866	FALSE	FALSE	FALSE	TRUE
2	COL5A2	36840	43530	0.0397666	0.0190214	0.0156352	0.00675396	TRUE	TRUE	0.000814332	0.0389522	0.0148208	0.945413	0.000712153	0.0183092	0.00604181	0.974937	TRUE	TRUE	TRUE	FALSE
2	CSF3	36840	43530	0.0570304	0.00211348	0.00931053	0.00190673	TRUE	TRUE	0.000705755	0.0563246	0.00860478	0.934365	0	0.00211348	0.00190673	0.99598	TRUE	TRUE	TRUE	FALSE
2	CXCL10	36840	43530	0.0799403	0.00367563	0.0178882	0.00238916	TRUE	TRUE	0.00190011	0.0780402	0.0159881	0.904072	0.000137836	0.00353779	0.00225132	0.994073	TRUE	TRUE	TRUE	FALSE
2	CXCL9	36840	43530	0.0936482	0.00385941	0.0208198	0.00105674	TRUE	TRUE	0.00260586	0.0910423	0.0182139	0.888138	4.59453e-05	0.00381346	0.0010108	0.99513	TRUE	TRUE	TRUE	FALSE
2	CXCR4	36840	43530	0.0712541	0.00466345	0.0161509	0.00356076	TRUE	TRUE	0.00141151	0.0698426	0.0147394	0.914007	9.18907e-05	0.00457156	0.00346887	0.991868	TRUE	TRUE	TRUE	FALSE
2	FOXP3	36840	43530	0.0195983	0.00643235	0.0060532	0.00330806	TRUE	TRUE	0.0002443	0.019354	0.0058089	0.974593	2.29727e-05	0.00640937	0.00328509	0.990283	TRUE	TRUE	TRUE	FALSE
2	GZMA	36840	43530	0.0423453	0.010958	0.0154995	0.00709855	TRUE	TRUE	0.000651466	0.0416938	0.014848	0.942807	0.00172295	0.00923501	0.0053756	0.983666	FALSE	TRUE	TRUE	FALSE
2	GZMB	36840	43530	0.0613192	0.0029405	0.014848	0.00135539	TRUE	TRUE	0.0012215	0.0600977	0.0136265	0.925054	6.8918e-05	0.00287158	0.00128647	0.995773	TRUE	TRUE	TRUE	FALSE
2	GZMK	36840	43530	0.0564875	0.00337698	0.0194083	0.000941879	TRUE	TRUE	0.00192725	0.0545603	0.017481	0.926031	2.29727e-05	0.00335401	0.000918907	0.995704	TRUE	TRUE	TRUE	FALSE
2	IL1R2	36840	43530	0.0644137	0.00234321	0.0157166	0.000482426	TRUE	TRUE	0.00114007	0.0632736	0.0145765	0.92101	0	0.00234321	0.000482426	0.997174	TRUE	TRUE	TRUE	FALSE
2	IL1RL1	36840	43530	0.0563789	0.00634045	0.0132465	0.00135539	TRUE	TRUE	0.000814332	0.0555646	0.0124321	0.931189	9.18907e-05	0.00624856	0.0012635	0.992396	TRUE	TRUE	TRUE	FALSE
2	IL2RA	36840	43530	0.0647394	0.00944176	0.012785	0.00493912	TRUE	TRUE	0.00114007	0.0635993	0.011645	0.923616	4.59453e-05	0.00939582	0.00489318	0.985665	TRUE	TRUE	TRUE	FALSE
2	IL3RA	36840	43530	0.0916938	0.00590397	0.0654995	0.0017689	TRUE	TRUE	0.00879479	0.082899	0.0567047	0.851602	9.18907e-05	0.00581208	0.001677	0.992419	TRUE	TRUE	TRUE	FALSE
2	IL7R	36840	43530	0.0551846	0.0326212	0.0153094	0.011785	TRUE	TRUE	0.00100434	0.0541802	0.0143051	0.93051	0.00298645	0.0296347	0.00879853	0.95858	FALSE	TRUE	TRUE	FALSE
2	TNFRSF13B	36840	43530	0.0616992	0.00489318	0.0105049	0.00140133	TRUE	TRUE	0.000895765	0.0608035	0.00960912	0.928692	6.8918e-05	0.00482426	0.00133241	0.993774	TRUE	TRUE	TRUE	FALSE
2	TNFRSF17	36840	43530	0.0802932	0.00902826	0.0216612	0.00402022	TRUE	TRUE	0.00222584	0.0780673	0.0194354	0.900271	0.000252699	0.00877556	0.00376752	0.987204	TRUE	TRUE	TRUE	FALSE
2	TNFRSF9	36840	43530	0.0693811	0.00422697	0.012785	0.000666207	TRUE	TRUE	0.00105863	0.0683225	0.0117264	0.918893	2.29727e-05	0.004204	0.000643235	0.99513	TRUE	TRUE	TRUE	FALSE
3	CCL19	6729	14746	0.059147	0.101655	0.0341804	0.128781	FALSE	FALSE	0.0056472	0.0534998	0.0285332	0.91232	0.0582531	0.0434016	0.0705276	0.827818	FALSE	TRUE	FALSE	TRUE
3	CCL5	6729	14746	0.0523109	0.0490302	0.022886	0.0429269	TRUE	FALSE	0.0014861	0.0508248	0.0213999	0.926289	0.0139699	0.0350604	0.028957	0.922013	FALSE	TRUE	FALSE	TRUE
3	CCR2	6729	14746	0.0422054	0.017225	0.0179819	0.00868032	TRUE	TRUE	0.00118888	0.0410165	0.016793	0.941002	0.00081378	0.0164112	0.00786654	0.974908	TRUE	TRUE	TRUE	FALSE
3	CCR7	6729	14746	0.0482984	0.108029	0.0178333	0.0770378	FALSE	FALSE	0.00267499	0.0456234	0.0151583	0.936543	0.0424522	0.0655771	0.0345857	0.857385	FALSE	FALSE	FALSE	TRUE
3	CD3D	6729	14746	0.0270471	0.131697	0.0135236	0.0899227	FALSE	FALSE	0.000743052	0.0263041	0.0127805	0.960172	0.0450292	0.0866676	0.0448935	0.82341	FALSE	FALSE	FALSE	TRUE
3	CD3E	6729	14746	0.0416109	0.12166	0.0170902	0.0821918	FALSE	FALSE	0.00118888	0.0404221	0.0159013	0.942488	0.0385189	0.0831412	0.0436729	0.834667	FALSE	FALSE	FALSE	TRUE
3	CD4	6729	14746	0.0439887	0.0877526	0.0182791	0.0663909	FALSE	FALSE	0.00163472	0.042354	0.0166444	0.939367	0.0223111	0.0654415	0.0440798	0.868168	FALSE	FALSE	FALSE	TRUE
3	CD8A	6729	14746	0.039679	0.037027	0.0161985	0.0276007	TRUE	FALSE	0.000891663	0.0387873	0.0153069	0.945014	0.00840906	0.0286179	0.0191916	0.943781	FALSE	TRUE	FALSE	TRUE
3	COL17A1	6729	14746	0.0331401	0.122813	0.0159013	0.114065	FALSE	FALSE	0.000891663	0.0322485	0.0150097	0.95185	0.0611013	0.0617117	0.0529635	0.824224	FALSE	FALSE	FALSE	TRUE
3	COL5A2	6729	14746	0.034329	0.0488268	0.0161985	0.0296352	FALSE	FALSE	0.00104027	0.0332888	0.0151583	0.950513	0.00664587	0.0421809	0.0229893	0.928184	FALSE	FALSE	FALSE	TRUE
3	CSF3	6729	14746	0.0371526	0.00108504	0.00936246	0.000339075	TRUE	TRUE	0.00118888	0.0359637	0.00817358	0.954674	0	0.00108504	0.000339075	0.998576	TRUE	TRUE	TRUE	FALSE
3	CXCL10	6729	14746	0.0435429	0.0130883	0.0169416	0.014648	TRUE	TRUE	0.00118888	0.042354	0.0157527	0.940704	0.00332294	0.00976536	0.0113251	0.975587	FALSE	TRUE	TRUE	FALSE
3	CXCL9	6729	14746	0.0570664	0.00800217	0.0173874	0.0101723	TRUE	TRUE	0.00133749	0.0557289	0.0160499	0.926884	0.00115286	0.00684932	0.0090194	0.982978	TRUE	TRUE	TRUE	FALSE
3	CXCR4	6729	14746	0.057215	0.132307	0.020211	0.0901261	FALSE	FALSE	0.0014861	0.0557289	0.0187249	0.92406	0.0478774	0.0844297	0.0422487	0.825444	FALSE	FALSE	FALSE	TRUE
3	FOXP3	6729	14746	0.0266013	0.0141733	0.0102541	0.00691713	TRUE	TRUE	0.000594442	0.0260068	0.00965968	0.963739	0.000745965	0.0134274	0.00617117	0.979655	FALSE	TRUE	TRUE	FALSE
3	GZMA	6729	14746	0.0353693	0.0309915	0.0147124	0.0239387	TRUE	FALSE	0.000743052	0.0346262	0.0139694	0.950661	0.00922284	0.0217686	0.0147159	0.954293	FALSE	TRUE	FALSE	FALSE
3	GZMB	6729	14746	0.0414623	0.00522176	0.0159013	0.00461142	TRUE	TRUE	0.00193194	0.0395304	0.0139694	0.944568	0.000745965	0.00447579	0.00386546	0.990913	TRUE	TRUE	TRUE	FALSE
3	GZMK	6729	14746	0.0420568	0.0166825	0.0199138	0.0124101	TRUE	TRUE	0.00133749	0.0407193	0.0185763	0.939367	0.00318731	0.0134952	0.00922284	0.974095	FALSE	TRUE	TRUE	FALSE
3	IL1R2	6729	14746	0.051122	0.00461142	0.016793	0.00210227	TRUE	TRUE	0.00118888	0.0499331	0.0156041	0.933274	6.7815e-05	0.00454361	0.00203445	0.993354	TRUE	TRUE	TRUE	FALSE
3	IL1RL1	6729	14746	0.0358151	0.00671369	0.0102541	0.00230571	TRUE	TRUE	0.000743052	0.0350721	0.00951107	0.954674	0.00040689	0.0063068	0.00189882	0.991387	TRUE	TRUE	TRUE	FALSE
3	IL2RA	6729	14746	0.0387873	0.031534	0.0129291	0.0186491	TRUE	FALSE	0.000594442	0.0381929	0.0123347	0.948878	0.00325512	0.0282789	0.015394	0.953072	FALSE	TRUE	FALSE	FALSE
3	IL3RA	6729	14746	0.0530539	0.0276685	0.0224402	0.0189882	TRUE	TRUE	0.00133749	0.0517165	0.0211027	0.925843	0.00556083	0.0221077	0.0134274	0.958904	FALSE	TRUE	TRUE	FALSE
3	IL7R	6729	14746	0.0377471	0.13997	0.0154555	0.0974502	FALSE	FALSE	0.000594442	0.0371526	0.014861	0.947392	0.0465889	0.0933813	0.0508613	0.809169	FALSE	FALSE	FALSE	TRUE
3	TNFRSF13B	6729	14746	0.0323971	0.0486912	0.0117402	0.0180388	FALSE	FALSE	0.000891663	0.0315054	0.0108486	0.956754	0.0054252	0.043266	0.0126136	0.938695	FALSE	FALSE	FALSE	TRUE
3	TNFRSF17	6729	14746	0.0419082	0.0195307	0.0147124	0.0111895	TRUE	TRUE	0.00133749	0.0405707	0.0133749	0.944717	0.00305168	0.016479	0.0081378	0.972331	FALSE	TRUE	TRUE	FALSE
3	TNFRSF9	6729	14746	0.0417595	0.01614	0.017536	0.0134274	TRUE	TRUE	0.000743052	0.0410165	0.016793	0.941447	0.00257697	0.013563	0.0108504	0.97301	FALSE	TRUE	TRUE	FALSE
4	CCL19	28108	32830	0.0862032	0.0013707	0.0144443	0.00231496	TRUE	TRUE	0.00227693	0.0839263	0.0121674	0.901629	6.09199e-05	0.00130978	0.00225404	0.996375	TRUE	TRUE	TRUE	FALSE
4	CCL5	28108	32830	0.119681	0.0175754	0.0263982	0.00837648	TRUE	TRUE	0.00448271	0.115199	0.0219155	0.858403	0.00155346	0.0160219	0.00682303	0.975602	TRUE	TRUE	TRUE	FALSE
4	CCR2	28108	32830	0.0822186	0.00392933	0.0171126	0.00134024	TRUE	TRUE	0.00152981	0.0806888	0.0155828	0.902199	3.04599e-05	0.00389887	0.00130978	0.994761	TRUE	TRUE	TRUE	FALSE
4	CCR7	28108	32830	0.0990821	0.00432531	0.0159385	0.00216266	TRUE	TRUE	0.00185001	0.0972321	0.0140885	0.886829	9.13798e-05	0.00423393	0.00207128	0.993603	TRUE	TRUE	TRUE	FALSE
4	CD3D	28108	32830	0.0675608	0.0161133	0.0115981	0.00545233	TRUE	TRUE	0.000996158	0.0665647	0.010602	0.921837	0.000731039	0.0153823	0.00472129	0.979165	TRUE	TRUE	TRUE	FALSE
4	CD3E	28108	32830	0.0916465	0.0134633	0.0144087	0.00341151	TRUE	TRUE	0.00167212	0.0899744	0.0127366	0.895617	0.000365519	0.0130978	0.00304599	0.983491	TRUE	TRUE	TRUE	FALSE
4	CD4	28108	32830	0.071332	0.00880292	0.0123452	0.00389887	TRUE	TRUE	0.00113847	0.0701935	0.0112068	0.917461	0.00018276	0.00862016	0.00371611	0.987481	TRUE	TRUE	TRUE	FALSE
4	CD8A	28108	32830	0.0774157	0.00761499	0.0123808	0.00322875	TRUE	TRUE	0.00110289	0.0763128	0.0112779	0.911306	0.000304599	0.00731039	0.00292415	0.989461	TRUE	TRUE	TRUE	FALSE
4	COL17A1	28108	32830	0.0921446	0.0579044	0.018927	0.0324094	TRUE	FALSE	0.00227693	0.0898677	0.0166501	0.891205	0.00660981	0.0512945	0.0257996	0.916296	FALSE	TRUE	FALSE	FALSE
4	COL5A2	28108	32830	0.0521915	0.0203777	0.0148001	0.00493451	TRUE	TRUE	0.00113847	0.0510531	0.0136616	0.934147	0.000639659	0.019738	0.00429485	0.975327	TRUE	TRUE	TRUE	FALSE
4	CSF3	28108	32830	0.0621175	0.00103564	0.00882311	0.000426439	TRUE	TRUE	0.000711541	0.061406	0.00811157	0.929771	0	0.00103564	0.000426439	0.998538	TRUE	TRUE	TRUE	FALSE
4	CXCL10	28108	32830	0.100434	0.00222358	0.0194607	0.00143162	TRUE	TRUE	0.00259713	0.0978369	0.0168635	0.882702	0.00012184	0.00210174	0.00130978	0.996467	TRUE	TRUE	TRUE	FALSE
4	CXCL9	28108	32830	0.120713	0.0018276	0.021951	0.000395979	TRUE	TRUE	0.00405578	0.116657	0.0178953	0.861392	0	0.0018276	0.000395979	0.997776	TRUE	TRUE	TRUE	FALSE
4	CXCR4	28108	32830	0.102106	0.00545233	0.0206347	0.00280231	TRUE	TRUE	0.0029529	0.0991533	0.0176818	0.880212	6.09199e-05	0.00539141	0.0027414	0.991806	TRUE	TRUE	TRUE	FALSE
4	FOXP3	28108	32830	0.0268607	0.00179714	0.00576348	0.00130978	TRUE	TRUE	0.000249039	0.0266116	0.00551444	0.967625	0	0.00179714	0.00130978	0.996893	TRUE	TRUE	TRUE	FALSE
4	GZMA	28108	32830	0.0562473	0.00837648	0.0156183	0.00508681	TRUE	TRUE	0.00117404	0.0550733	0.0144443	0.929308	0.00149254	0.00688395	0.00359427	0.988029	FALSE	TRUE	TRUE	FALSE
4	GZMB	28108	32830	0.0758859	0.000974718	0.0166145	0.000639659	TRUE	TRUE	0.00192116	0.0739647	0.0146933	0.909421	0	0.000974718	0.000639659	0.998386	TRUE	TRUE	TRUE	FALSE
4	GZMK	28108	32830	0.0780205	0.00201036	0.0198164	0.000639659	TRUE	TRUE	0.00206347	0.075957	0.017753	0.904227	3.04599e-05	0.0019799	0.000609199	0.99738	TRUE	TRUE	TRUE	FALSE
4	IL1R2	28108	32830	0.0904013	0.00146208	0.0167568	0.000304599	TRUE	TRUE	0.00167212	0.0887292	0.0150847	0.894514	0	0.00146208	0.000304599	0.998233	TRUE	TRUE	TRUE	FALSE
4	IL1RL1	28108	32830	0.0710474	0.00691441	0.0133058	0.00118794	TRUE	TRUE	0.00135193	0.0696955	0.0119539	0.916999	0.00012184	0.00679257	0.0010661	0.992019	TRUE	TRUE	TRUE	FALSE
4	IL2RA	28108	32830	0.0825744	0.00450807	0.0137683	0.00176668	TRUE	TRUE	0.00160097	0.0809734	0.0121674	0.905258	3.04599e-05	0.00447761	0.00173622	0.993756	TRUE	TRUE	TRUE	FALSE
4	IL3RA	28108	32830	0.0867724	0.00459945	0.0439377	0.00115748	TRUE	TRUE	0.00490963	0.0818628	0.039028	0.8742	0	0.00459945	0.00115748	0.994243	TRUE	TRUE	TRUE	FALSE
4	IL7R	28108	32830	0.0643945	0.0436186	0.0157251	0.0148645	TRUE	TRUE	0.00106731	0.0633272	0.0146577	0.920948	0.00459945	0.0390192	0.010265	0.946116	FALSE	TRUE	TRUE	FALSE
4	TNFRSF13B	28108	32830	0.0703714	0.00338105	0.0101395	0.00118794	TRUE	TRUE	0.00103173	0.0693397	0.00910773	0.920521	0.00012184	0.00325921	0.0010661	0.995553	TRUE	TRUE	TRUE	FALSE
4	TNFRSF17	28108	32830	0.0950975	0.00587877	0.0198876	0.00283277	TRUE	TRUE	0.00224135	0.0928561	0.0176462	0.887256	0.000395979	0.00548279	0.0024368	0.991684	TRUE	TRUE	TRUE	FALSE
4	TNFRSF9	28108	32830	0.0930696	0.00188852	0.0146222	0.000395979	TRUE	TRUE	0.00149424	0.0915754	0.0131279	0.893802	0	0.00188852	0.000395979	0.997716	TRUE	TRUE	TRUE	FALSE
5	CCL19	19971	39289	0.0768614	0.00944285	0.0247859	0.0158569	TRUE	TRUE	0.00360523	0.0732562	0.0211807	0.901958	0.00323246	0.00621039	0.0126244	0.977933	TRUE	TRUE	TRUE	FALSE
5	CCL5	19971	39289	0.0912323	0.014457	0.0255871	0.0114536	TRUE	TRUE	0.0036553	0.087577	0.0219318	0.886836	0.00297793	0.011479	0.00847565	0.977067	TRUE	TRUE	TRUE	FALSE
5	CCR2	19971	39289	0.0673477	0.00381786	0.0222823	0.00264705	TRUE	TRUE	0.0020029	0.0653447	0.0202794	0.912373	0.000203619	0.00361424	0.00244343	0.993739	TRUE	TRUE	TRUE	FALSE
5	CCR7	19971	39289	0.0837214	0.00799206	0.0202794	0.00468324	TRUE	TRUE	0.00250363	0.0812178	0.0177758	0.898503	0.000610858	0.0073812	0.00407239	0.987936	TRUE	TRUE	TRUE	FALSE
5	CD3D	19971	39289	0.042762	0.0180967	0.0156227	0.0102573	TRUE	TRUE	0.000901307	0.0418607	0.0147213	0.942517	0.00180712	0.0162895	0.0084502	0.973453	FALSE	TRUE	TRUE	FALSE
5	CD3E	19971	39289	0.0617395	0.0160859	0.0181263	0.00829749	TRUE	TRUE	0.00220319	0.0595363	0.0159231	0.922337	0.00134898	0.0147369	0.00694851	0.976966	TRUE	TRUE	TRUE	FALSE
5	CD4	19971	39289	0.0652947	0.0125735	0.0197787	0.00995189	TRUE	TRUE	0.00185269	0.063442	0.017926	0.916779	0.000610858	0.0119626	0.00934104	0.978085	TRUE	TRUE	TRUE	FALSE
5	CD8A	19971	39289	0.0676481	0.00967192	0.0182765	0.00654127	TRUE	TRUE	0.00235341	0.0652947	0.0159231	0.916429	0.00157805	0.00809387	0.00496322	0.985365	TRUE	TRUE	TRUE	FALSE
5	COL17A1	19971	39289	0.0529267	0.0501667	0.0202293	0.0520502	TRUE	FALSE	0.00150218	0.0514246	0.0187272	0.928346	0.0171549	0.0330118	0.0348953	0.914938	FALSE	TRUE	FALSE	TRUE
5	COL5A2	19971	39289	0.0497221	0.0250961	0.0177758	0.0221691	TRUE	FALSE	0.00160232	0.0481198	0.0161735	0.934104	0.00379241	0.0213037	0.0183766	0.956527	FALSE	TRUE	FALSE	FALSE
5	CSF3	19971	39289	0.0646437	0.00083993	0.0152721	0.000712668	TRUE	TRUE	0.00140203	0.0632417	0.0138701	0.921486	0	0.00083993	0.000712668	0.998447	TRUE	TRUE	TRUE	FALSE
5	CXCL10	19971	39289	0.0680987	0.00544682	0.0211306	0.00710122	TRUE	TRUE	0.00235341	0.0657453	0.0187772	0.913124	0.0016035	0.00384331	0.00549772	0.989055	TRUE	TRUE	TRUE	FALSE
5	CXCL9	19971	39289	0.0939362	0.00251979	0.0274899	0.00310519	TRUE	TRUE	0.00410595	0.0898303	0.0233839	0.88268	0.000279977	0.00223981	0.00282522	0.994655	TRUE	TRUE	TRUE	FALSE
5	CXCR4	19971	39289	0.0899304	0.0159332	0.0235341	0.0100537	TRUE	TRUE	0.00375545	0.086175	0.0197787	0.890291	0.00231617	0.013617	0.00773753	0.976329	TRUE	TRUE	TRUE	FALSE
5	FOXP3	19971	39289	0.0522257	0.00361424	0.0135196	0.00190893	TRUE	TRUE	0.00135196	0.0508738	0.0121676	0.935607	5.09048e-05	0.00356334	0.00185803	0.994528	TRUE	TRUE	TRUE	FALSE
5	GZMA	19971	39289	0.0511742	0.00748301	0.0197787	0.00552317	TRUE	TRUE	0.00140203	0.0497722	0.0183766	0.930449	0.00162895	0.00585406	0.00389422	0.988623	FALSE	TRUE	TRUE	FALSE
5	GZMB	19971	39289	0.0657954	0.00152715	0.0198788	0.001069	TRUE	TRUE	0.00245356	0.0633418	0.0174253	0.916779	7.63573e-05	0.00145079	0.000992644	0.99748	TRUE	TRUE	TRUE	FALSE
5	GZMK	19971	39289	0.0693506	0.00300339	0.0245356	0.00139988	TRUE	TRUE	0.00225327	0.0670973	0.0222823	0.908367	0.000254524	0.00274886	0.00114536	0.995851	TRUE	TRUE	TRUE	FALSE
5	IL1R2	19971	39289	0.0811176	0.00173076	0.019979	0.00157805	TRUE	TRUE	0.00265385	0.0784638	0.0173251	0.901557	5.09048e-05	0.00167986	0.00152715	0.996742	TRUE	TRUE	TRUE	FALSE
5	IL1RL1	19971	39289	0.0556307	0.00699941	0.0157729	0.00162895	TRUE	TRUE	0.00130189	0.0543288	0.014471	0.929898	0.000356334	0.00664308	0.00127262	0.991728	TRUE	TRUE	TRUE	FALSE
5	IL2RA	19971	39289	0.0648941	0.00463234	0.0164739	0.00272341	TRUE	TRUE	0.00175254	0.0631416	0.0147213	0.920385	0.000127262	0.00450508	0.00259615	0.992772	TRUE	TRUE	TRUE	FALSE
5	IL3RA	19971	39289	0.0787141	0.00748301	0.0283912	0.00445417	TRUE	TRUE	0.00280407	0.0759101	0.0255871	0.895699	0.000712668	0.00677034	0.00374151	0.988775	TRUE	TRUE	TRUE	FALSE
5	IL7R	19971	39289	0.0588854	0.033139	0.020029	0.0175876	TRUE	TRUE	0.00195283	0.0569326	0.0180762	0.923038	0.00600677	0.0271323	0.0115808	0.95528	FALSE	TRUE	TRUE	FALSE
5	TNFRSF13B	19971	39289	0.057934	0.00473415	0.0132192	0.0020871	TRUE	TRUE	0.00140203	0.056532	0.0118171	0.930249	0.000127262	0.00460689	0.00195984	0.993306	TRUE	TRUE	TRUE	FALSE
5	TNFRSF17	19971	39289	0.0814681	0.00753392	0.0253367	0.0067958	TRUE	TRUE	0.00320465	0.0782635	0.0221321	0.8964	0.000763573	0.00677034	0.00603222	0.986434	TRUE	TRUE	TRUE	FALSE
5	TNFRSF9	19971	39289	0.0838716	0.00554863	0.0230334	0.00379241	TRUE	TRUE	0.00285414	0.0810175	0.0201793	0.895949	0.000534501	0.00501413	0.00325791	0.991193	TRUE	TRUE	TRUE	FALSE
6	CCL19	31377	50568	0.103547	0.0353386	0.0306594	0.047619	TRUE	FALSE	0.0072346	0.0963126	0.0234248	0.873028	0.0167893	0.0185493	0.0308298	0.933832	FALSE	TRUE	FALSE	FALSE
6	CCL5	31377	50568	0.146477	0.0472038	0.022628	0.0420028	TRUE	FALSE	0.00478057	0.141696	0.0178475	0.835676	0.0128935	0.0343102	0.0291093	0.923687	FALSE	TRUE	FALSE	FALSE
6	CCR2	31377	50568	0.0897154	0.0297026	0.0132262	0.0250949	TRUE	FALSE	0.00203971	0.0876757	0.0111865	0.899098	0.0044099	0.0252927	0.020685	0.949612	FALSE	TRUE	FALSE	FALSE
6	CCR7	31377	50568	0.111483	0.0852713	0.0142461	0.046828	TRUE	FALSE	0.0022628	0.10922	0.0119833	0.876534	0.0193007	0.0659706	0.0275273	0.887201	FALSE	TRUE	FALSE	FALSE
6	CD3D	31377	50568	0.0780827	0.111058	0.014023	0.07218	FALSE	FALSE	0.00188036	0.0762023	0.0121427	0.909775	0.0330842	0.0779742	0.0390959	0.849846	FALSE	FALSE	FALSE	TRUE
6	CD3E	31377	50568	0.104599	0.102614	0.0158715	0.0656937	TRUE	FALSE	0.00235842	0.10224	0.0135131	0.881888	0.0260046	0.0766097	0.0396891	0.857697	FALSE	TRUE	FALSE	TRUE
6	CD4	31377	50568	0.0825764	0.104394	0.0233292	0.0906502	FALSE	FALSE	0.00341014	0.0791663	0.019919	0.897505	0.0262419	0.0781522	0.0644083	0.831198	FALSE	TRUE	FALSE	TRUE
6	CD8A	31377	50568	0.0700194	0.0306716	0.0129075	0.0221682	TRUE	FALSE	0.00152978	0.0684897	0.0113778	0.918603	0.00688182	0.0237897	0.0152863	0.954042	FALSE	TRUE	FALSE	FALSE
6	COL17A1	31377	50568	0.0860184	0.0973541	0.0164452	0.108824	FALSE	FALSE	0.00210345	0.083915	0.0143417	0.89964	0.0528397	0.0445143	0.055984	0.846662	FALSE	TRUE	FALSE	TRUE
6	COL5A2	31377	50568	0.0587692	0.0903338	0.0174332	0.0691742	FALSE	FALSE	0.00130669	0.0574625	0.0161265	0.925104	0.0201906	0.0701432	0.0489835	0.860683	FALSE	FALSE	FALSE	TRUE
6	CSF3	31377	50568	0.0602989	0.00104809	0.00678841	0.000533935	TRUE	TRUE	0.000701151	0.0595978	0.00608726	0.933614	1.97754e-05	0.00102832	0.000514159	0.998438	TRUE	TRUE	TRUE	FALSE
6	CXCL10	31377	50568	0.112662	0.00864183	0.0189948	0.0116081	TRUE	TRUE	0.00258151	0.110081	0.0164133	0.870925	0.00300585	0.00563598	0.00860228	0.982756	FALSE	TRUE	TRUE	FALSE
6	CXCL9	31377	50568	0.127004	0.0245017	0.0225324	0.0373754	TRUE	FALSE	0.00401568	0.122988	0.0185167	0.854479	0.01056	0.0139416	0.0268154	0.948683	FALSE	TRUE	FALSE	FALSE
6	CXCR4	31377	50568	0.11467	0.202084	0.0243172	0.145309	FALSE	FALSE	0.00382446	0.110846	0.0204927	0.864837	0.0896812	0.112403	0.0556281	0.742288	FALSE	FALSE	FALSE	TRUE
6	FOXP3	31377	50568	0.0433439	0.00974925	0.00653345	0.00676317	TRUE	FALSE	0.000254964	0.0430889	0.00627848	0.950378	0.00108764	0.0086616	0.00567553	0.984575	FALSE	TRUE	TRUE	FALSE
6	GZMA	31377	50568	0.0622112	0.0180153	0.0127482	0.0141196	TRUE	FALSE	0.00117921	0.061032	0.011569	0.92622	0.00397485	0.0140405	0.0101448	0.97184	FALSE	TRUE	TRUE	FALSE
6	GZMB	31377	50568	0.0660675	0.00377709	0.0128757	0.00306518	TRUE	TRUE	0.000796762	0.0652707	0.0120789	0.921854	0.000613036	0.00316406	0.00245214	0.993771	TRUE	TRUE	TRUE	FALSE
6	GZMK	31377	50568	0.0742901	0.017956	0.0169551	0.0139614	TRUE	TRUE	0.00152978	0.0727603	0.0154253	0.910285	0.00330248	0.0146535	0.0106589	0.971385	FALSE	TRUE	TRUE	FALSE
6	IL1R2	31377	50568	0.103483	0.0728919	0.016732	0.0810592	TRUE	FALSE	0.00203971	0.101444	0.0146923	0.881824	0.0273691	0.0455229	0.0536901	0.873418	FALSE	TRUE	FALSE	TRUE
6	IL1RL1	31377	50568	0.0718042	0.0161762	0.00991172	0.00688182	TRUE	TRUE	0.000956114	0.0708481	0.0089556	0.91924	0.002729	0.0134472	0.00415282	0.979671	FALSE	TRUE	TRUE	FALSE
6	IL2RA	31377	50568	0.102049	0.0293071	0.0130669	0.0163542	TRUE	FALSE	0.00162539	0.100424	0.0114415	0.886509	0.00308495	0.0262221	0.0132693	0.957424	FALSE	TRUE	FALSE	FALSE
6	IL3RA	31377	50568	0.0911496	0.0283776	0.0155209	0.0193007	TRUE	FALSE	0.00197597	0.0891736	0.013545	0.895305	0.00334203	0.0250356	0.0159587	0.955664	FALSE	TRUE	FALSE	FALSE
6	IL7R	31377	50568	0.0734615	0.180608	0.0171782	0.136608	FALSE	FALSE	0.00188036	0.0715811	0.0152978	0.911241	0.0825423	0.098066	0.0540658	0.765326	FALSE	FALSE	FALSE	TRUE
6	TNFRSF13B	31377	50568	0.0773178	0.0402033	0.010326	0.021654	TRUE	FALSE	0.00114734	0.0761704	0.0091787	0.913504	0.00488451	0.0353188	0.0167695	0.943027	FALSE	TRUE	FALSE	FALSE
6	TNFRSF17	31377	50568	0.10444	0.0372765	0.0159034	0.0464325	TRUE	FALSE	0.00239029	0.102049	0.0135131	0.882047	0.0130122	0.0242644	0.0334203	0.929303	FALSE	TRUE	FALSE	FALSE
6	TNFRSF9	31377	50568	0.104121	0.0140801	0.0129394	0.0122409	TRUE	TRUE	0.00130669	0.102814	0.0116327	0.884246	0.00225439	0.0118257	0.00998655	0.975933	FALSE	TRUE	TRUE	FALSE
7	CCL19	29211	38405	0.0708295	0.00174456	0.0112286	0.00119776	TRUE	TRUE	0.000958543	0.0698709	0.0102701	0.9189	0.000130191	0.00161437	0.00106757	0.997188	TRUE	TRUE	TRUE	FALSE
7	CCL5	29211	38405	0.103728	0.0525973	0.0180754	0.0445255	TRUE	FALSE	0.00270446	0.101024	0.0153709	0.880901	0.0159354	0.0366619	0.02859	0.918813	FALSE	TRUE	FALSE	FALSE
7	CCR2	29211	38405	0.0648728	0.00971228	0.0225942	0.00458274	TRUE	TRUE	0.00164322	0.0632296	0.020951	0.914176	0.000729072	0.00898321	0.00385366	0.986434	TRUE	TRUE	TRUE	FALSE
7	CCR7	29211	38405	0.0875698	0.00385366	0.0117079	0.00174456	TRUE	TRUE	0.00109548	0.0864743	0.0106124	0.901818	0.000104153	0.00374951	0.00164041	0.994506	TRUE	TRUE	TRUE	FALSE
7	CD3D	29211	38405	0.0506658	0.0405676	0.00773681	0.0231741	TRUE	FALSE	0.000513505	0.0501523	0.00722331	0.942111	0.00817602	0.0323916	0.014998	0.944434	FALSE	TRUE	FALSE	FALSE
7	CD3E	29211	38405	0.0755537	0.0423643	0.0107151	0.0210389	TRUE	FALSE	0.00106124	0.0744925	0.0096539	0.914792	0.0059888	0.0363755	0.0150501	0.942586	FALSE	TRUE	FALSE	FALSE
7	CD4	29211	38405	0.0582315	0.0279911	0.0108178	0.0259862	TRUE	FALSE	0.000992777	0.0572387	0.00982507	0.931943	0.0042182	0.0237729	0.021768	0.950241	FALSE	TRUE	FALSE	FALSE
7	CD8A	29211	38405	0.0645305	0.0345268	0.0107151	0.0222888	TRUE	FALSE	0.000821608	0.0637089	0.00989353	0.925576	0.00838432	0.0261424	0.0139044	0.951569	FALSE	TRUE	FALSE	FALSE
7	COL17A1	29211	38405	0.0900346	0.239214	0.0279004	0.226038	FALSE	FALSE	0.00359454	0.08644	0.0243059	0.88566	0.120687	0.118526	0.105351	0.655435	FALSE	FALSE	FALSE	TRUE
7	COL5A2	29211	38405	0.0323508	0.0493946	0.0100647	0.0298138	FALSE	FALSE	0.000513505	0.0318373	0.0095512	0.958098	0.00723864	0.042156	0.0225752	0.92803	FALSE	FALSE	FALSE	TRUE
7	CSF3	29211	38405	0.0644278	0.00184872	0.00797645	0.000104153	TRUE	TRUE	0.00065044	0.0637773	0.00732601	0.928246	0	0.00184872	0.000104153	0.998047	TRUE	TRUE	TRUE	FALSE
7	CXCL10	29211	38405	0.0819897	0.00752506	0.0129061	0.00593673	TRUE	TRUE	0.00136935	0.0806203	0.0115367	0.906474	0.00104153	0.00648353	0.0048952	0.98758	TRUE	TRUE	TRUE	FALSE
7	CXCL9	29211	38405	0.101366	0.00880094	0.0185889	0.00749902	TRUE	TRUE	0.00236212	0.0990038	0.0162268	0.882407	0.00145814	0.00734279	0.00604088	0.985158	TRUE	TRUE	TRUE	FALSE
7	CXCR4	29211	38405	0.0703844	0.0146595	0.014652	0.00679599	TRUE	TRUE	0.00102701	0.0693574	0.013625	0.915991	0.00104153	0.013618	0.00575446	0.979586	FALSE	TRUE	TRUE	FALSE
7	FOXP3	29211	38405	0.0312896	0.00377555	0.00568279	0.00114568	TRUE	TRUE	0.00037657	0.030913	0.00530622	0.963404	7.81148e-05	0.00369744	0.00106757	0.995157	TRUE	TRUE	TRUE	FALSE
7	GZMA	29211	38405	0.039403	0.0348913	0.0119818	0.0331207	TRUE	FALSE	0.000718907	0.0386841	0.0112629	0.949334	0.0139565	0.0209348	0.0191642	0.945945	FALSE	TRUE	FALSE	TRUE
7	GZMB	29211	38405	0.0543631	0.00330686	0.0111259	0.00145814	TRUE	TRUE	0.000787375	0.0535757	0.0103386	0.935298	7.81148e-05	0.00322875	0.00138003	0.995313	TRUE	TRUE	TRUE	FALSE
7	GZMK	29211	38405	0.0476875	0.00507746	0.0135565	0.00221325	TRUE	TRUE	0.000992777	0.0466947	0.0125638	0.939749	0.000286421	0.00479104	0.00192683	0.992996	TRUE	TRUE	TRUE	FALSE
7	IL1R2	29211	38405	0.0645305	0.00434839	0.0111944	0.00213514	TRUE	TRUE	0.00119818	0.0633323	0.00999623	0.925473	5.20766e-05	0.00429632	0.00208306	0.993569	TRUE	TRUE	TRUE	FALSE
7	IL1RL1	29211	38405	0.047756	0.0116651	0.00968813	0.00286421	TRUE	TRUE	0.000684674	0.0470713	0.00900346	0.943241	0.000624919	0.0110402	0.00223929	0.986096	TRUE	TRUE	TRUE	FALSE
7	IL2RA	29211	38405	0.0703844	0.00937378	0.0098593	0.0029944	TRUE	TRUE	0.000958543	0.0694259	0.00890076	0.920715	0.00015623	0.00921755	0.00283817	0.987788	TRUE	TRUE	TRUE	FALSE
7	IL3RA	29211	38405	0.102975	0.00895717	0.0797645	0.00348913	TRUE	TRUE	0.0111944	0.0917805	0.0685701	0.828455	0.000338498	0.00861867	0.00315063	0.987892	TRUE	TRUE	TRUE	FALSE
7	IL7R	29211	38405	0.044538	0.0711886	0.00910616	0.0476761	FALSE	FALSE	0.000410804	0.0441272	0.00869535	0.946767	0.0220284	0.0491603	0.0256477	0.903164	FALSE	FALSE	FALSE	TRUE
7	TNFRSF13B	29211	38405	0.0528226	0.00346309	0.00712061	0.00143211	TRUE	TRUE	0.000581973	0.0522406	0.00653863	0.940639	0.000260383	0.00320271	0.00117172	0.995365	TRUE	TRUE	TRUE	FALSE
7	TNFRSF17	29211	38405	0.0715142	0.00828017	0.0172195	0.00604088	TRUE	TRUE	0.00181438	0.0696998	0.0154052	0.913081	0.00145814	0.00682203	0.00458274	0.987137	TRUE	TRUE	TRUE	FALSE
7	TNFRSF9	29211	38405	0.0698709	0.00773337	0.0098593	0.00341101	TRUE	TRUE	0.000753141	0.0691178	0.00910616	0.921023	0.000364536	0.00736883	0.00304648	0.98922	TRUE	TRUE	TRUE	FALSE
8	CCL19	6090	37372	0.0397373	0.0013379	0.0267652	0.00181954	TRUE	TRUE	0.000985222	0.0387521	0.02578	0.934483	0.000187306	0.00115059	0.00163224	0.99703	TRUE	TRUE	TRUE	FALSE
8	CCL5	6090	37372	0.0458128	0.0122552	0.0325123	0.0100878	TRUE	TRUE	0.00295567	0.0428571	0.0295567	0.924631	0.00224767	0.0100075	0.00784009	0.979905	TRUE	TRUE	TRUE	FALSE
8	CCR2	6090	37372	0.0415435	0.0112919	0.0307061	0.00759927	TRUE	TRUE	0.00180624	0.0397373	0.0288998	0.929557	0.000749224	0.0105427	0.00685005	0.981858	TRUE	TRUE	TRUE	FALSE
8	CCR7	6090	37372	0.0390805	0.00594028	0.0244663	0.0035053	TRUE	TRUE	0.00164204	0.0374384	0.0228243	0.938095	0.000588676	0.0053516	0.00291662	0.991143	TRUE	TRUE	TRUE	FALSE
8	CD3D	6090	37372	0.0325123	0.0186503	0.0172414	0.0110778	TRUE	TRUE	0.00114943	0.0313629	0.016092	0.951396	0.00262228	0.016028	0.00845553	0.972894	FALSE	TRUE	TRUE	FALSE
8	CD3E	6090	37372	0.0397373	0.0162956	0.0197044	0.0085358	TRUE	TRUE	0.000656814	0.0390805	0.0190476	0.941215	0.00187306	0.0144226	0.00666274	0.977042	FALSE	TRUE	TRUE	FALSE
8	CD4	6090	37372	0.0426929	0.0272664	0.0259442	0.028524	TRUE	FALSE	0.00131363	0.0413793	0.0246305	0.932677	0.00460238	0.022664	0.0239217	0.948812	FALSE	TRUE	TRUE	FALSE
8	CD8A	6090	37372	0.0303777	0.00481644	0.0208539	0.00331799	TRUE	TRUE	0.000821018	0.0295567	0.0200328	0.949589	0.00040137	0.00441507	0.00291662	0.992267	TRUE	TRUE	TRUE	FALSE
8	COL17A1	6090	37372	0.0341544	0.135797	0.0239737	0.159852	FALSE	FALSE	0.000985222	0.0331691	0.0229885	0.942857	0.0878733	0.0479236	0.071979	0.792224	FALSE	FALSE	FALSE	TRUE
8	COL5A2	6090	37372	0.0305419	0.0448999	0.0254516	0.0379696	FALSE	FALSE	0.000656814	0.0298851	0.0247947	0.944663	0.00880338	0.0360965	0.0291662	0.925934	FALSE	FALSE	FALSE	TRUE
8	CSF3	6090	37372	0.0336617	0.00152521	0.0223317	0.000775982	TRUE	TRUE	0.00197044	0.0316913	0.0203612	0.945977	0.00013379	0.00139142	0.000642192	0.997833	TRUE	TRUE	TRUE	FALSE
8	CXCL10	6090	37372	0.0405583	0.00850904	0.0284072	0.0105427	TRUE	TRUE	0.00229885	0.0382594	0.0261084	0.933333	0.00238146	0.00612758	0.00816119	0.98333	FALSE	TRUE	TRUE	FALSE
8	CXCL9	6090	37372	0.0497537	0.00706411	0.0330049	0.0109975	TRUE	TRUE	0.00197044	0.0477833	0.0310345	0.919212	0.00251525	0.00454886	0.00848229	0.984454	FALSE	TRUE	TRUE	FALSE
8	CXCR4	6090	37372	0.0509031	0.0208445	0.034647	0.0132452	TRUE	TRUE	0.00361248	0.0472906	0.0310345	0.918062	0.00163224	0.0192122	0.011613	0.967543	TRUE	TRUE	TRUE	FALSE
8	FOXP3	6090	37372	0.026601	0.00430804	0.0195402	0.0029969	TRUE	TRUE	0.000821018	0.02578	0.0187192	0.95468	0.000160548	0.00414749	0.00283635	0.992856	TRUE	TRUE	TRUE	FALSE
8	GZMA	6090	37372	0.0348112	0.0155732	0.0238095	0.0129776	TRUE	TRUE	0.00147783	0.0333333	0.0223317	0.942857	0.00436155	0.0112116	0.00861608	0.975811	FALSE	TRUE	TRUE	FALSE
8	GZMB	6090	37372	0.0408867	0.00527133	0.0249589	0.00355881	TRUE	TRUE	0.000821018	0.0400657	0.0241379	0.934975	0.000454886	0.00481644	0.00310393	0.991625	TRUE	TRUE	TRUE	FALSE
8	GZMK	6090	37372	0.0408867	0.00329123	0.0285714	0.00192658	TRUE	TRUE	0.00114943	0.0397373	0.027422	0.931691	0.000321096	0.00297014	0.00160548	0.995103	TRUE	TRUE	TRUE	FALSE
8	IL1R2	6090	37372	0.0536946	0.0186771	0.0330049	0.0206839	TRUE	TRUE	0.00213465	0.0515599	0.0308703	0.915435	0.00208712	0.01659	0.0185968	0.962726	TRUE	TRUE	TRUE	FALSE
8	IL1RL1	6090	37372	0.0387521	0.0204164	0.0236453	0.00695708	TRUE	TRUE	0.00114943	0.0376026	0.0224959	0.938752	0.00251525	0.0179011	0.00444183	0.975142	FALSE	TRUE	TRUE	FALSE
8	IL2RA	6090	37372	0.0320197	0.0104624	0.0206897	0.00647544	TRUE	TRUE	0.000821018	0.0311987	0.0198686	0.948112	0.000561918	0.00990046	0.00591352	0.983624	TRUE	TRUE	TRUE	FALSE
8	IL3RA	6090	37372	0.045977	0.01758	0.028243	0.010168	TRUE	TRUE	0.00229885	0.0436782	0.0259442	0.928079	0.00136466	0.0162153	0.00880338	0.973617	TRUE	TRUE	TRUE	FALSE
8	IL7R	6090	37372	0.0423645	0.0278818	0.0239737	0.0203896	TRUE	TRUE	0.00262726	0.0397373	0.0213465	0.936289	0.00508402	0.0227978	0.0153056	0.956813	FALSE	TRUE	TRUE	FALSE
8	TNFRSF13B	6090	37372	0.029064	0.00644868	0.019376	0.00275607	TRUE	TRUE	0.000492611	0.0285714	0.0188834	0.952053	0.00026758	0.0061811	0.00248849	0.991063	TRUE	TRUE	TRUE	FALSE
8	TNFRSF17	6090	37372	0.0502463	0.0449802	0.0305419	0.0499572	TRUE	FALSE	0.00114943	0.0490969	0.0293924	0.920361	0.0123087	0.0326715	0.0376485	0.917371	FALSE	TRUE	FALSE	TRUE
8	TNFRSF9	6090	37372	0.0466338	0.00465589	0.0310345	0.00200685	TRUE	TRUE	0.00279146	0.0438424	0.028243	0.925123	0.00013379	0.0045221	0.00187306	0.993471	TRUE	TRUE	TRUE	FALSE
9	CCL19	14745	18004	0.0794846	0.00577649	0.0263818	0.00755388	TRUE	TRUE	0.0031197	0.0763649	0.0232621	0.897253	0.000555432	0.00522106	0.00699844	0.987225	TRUE	TRUE	TRUE	FALSE
9	CCL5	14745	18004	0.0953544	0.00877583	0.0308579	0.00549878	TRUE	TRUE	0.00393354	0.0914208	0.0269244	0.877721	0.000555432	0.0082204	0.00494335	0.986281	TRUE	TRUE	TRUE	FALSE
9	CCR2	14745	18004	0.0827399	0.00649856	0.0315361	0.00699844	TRUE	TRUE	0.00318752	0.0795524	0.0283486	0.888911	0	0.00649856	0.00699844	0.986503	TRUE	TRUE	TRUE	FALSE
9	CCR7	14745	18004	0.0979315	0.00783159	0.0291624	0.00783159	TRUE	TRUE	0.00325534	0.0946762	0.0259071	0.876161	0.000333259	0.00749833	0.00749833	0.98467	TRUE	TRUE	TRUE	FALSE
9	CD3D	14745	18004	0.0541879	0.0193846	0.0202102	0.0108865	TRUE	TRUE	0.00135639	0.0528315	0.0188538	0.926958	0.00105532	0.0183293	0.00983115	0.970784	TRUE	TRUE	TRUE	FALSE
9	CD3E	14745	18004	0.0834859	0.0133859	0.0218379	0.00838703	TRUE	TRUE	0.00183113	0.0816548	0.0200068	0.896507	0.000555432	0.0128305	0.00783159	0.978782	TRUE	TRUE	TRUE	FALSE
9	CD4	14745	18004	0.0719566	0.0149411	0.0262462	0.0155521	TRUE	TRUE	0.00230587	0.0696507	0.0239403	0.904103	0.000722062	0.0142191	0.01483	0.970229	TRUE	TRUE	TRUE	FALSE
9	CD8A	14745	18004	0.0550695	0.00544323	0.0185826	0.00605421	TRUE	TRUE	0.00122075	0.0538488	0.0173618	0.927569	0.000111086	0.00533215	0.00594312	0.988614	TRUE	TRUE	TRUE	FALSE
9	COL17A1	14745	18004	0.074805	0.0718729	0.0323499	0.067485	TRUE	FALSE	0.00400136	0.0708037	0.0283486	0.896846	0.0221062	0.0497667	0.0453788	0.882748	FALSE	TRUE	FALSE	TRUE
9	COL5A2	14745	18004	0.0512038	0.0208287	0.0271957	0.0163852	TRUE	TRUE	0.00250933	0.0486945	0.0246863	0.92411	0.00233281	0.0184959	0.0140524	0.965119	TRUE	TRUE	TRUE	FALSE
9	CSF3	14745	18004	0.0713462	0.00127749	0.016548	0.0016663	TRUE	TRUE	0.00169549	0.0696507	0.0148525	0.913801	0	0.00127749	0.0016663	0.997056	TRUE	TRUE	TRUE	FALSE
9	CXCL10	14745	18004	0.0957613	0.00544323	0.0358766	0.00788714	TRUE	TRUE	0.00501865	0.0907426	0.0308579	0.873381	0.000888691	0.00455454	0.00699844	0.987558	TRUE	TRUE	TRUE	FALSE
9	CXCL9	14745	18004	0.115158	0.00377694	0.0332994	0.00472117	TRUE	TRUE	0.004137	0.111021	0.0291624	0.85568	0.000222173	0.00355477	0.004499	0.991724	TRUE	TRUE	TRUE	FALSE
9	CXCR4	14745	18004	0.098135	0.0121084	0.0286877	0.00677627	TRUE	TRUE	0.0037979	0.0943371	0.0248898	0.876975	0.000333259	0.0117752	0.00644301	0.981449	TRUE	TRUE	TRUE	FALSE
9	FOXP3	14745	18004	0.0383181	0.00355477	0.0128179	0.0041102	TRUE	TRUE	0.000678196	0.0376399	0.0121397	0.949542	5.55432e-05	0.00349922	0.00405465	0.992391	TRUE	TRUE	TRUE	FALSE
9	GZMA	14745	18004	0.0464564	0.00794268	0.022923	0.00716507	TRUE	TRUE	0.00189895	0.0445575	0.0210241	0.932519	0.000499889	0.00744279	0.00666519	0.985392	TRUE	TRUE	TRUE	FALSE
9	GZMB	14745	18004	0.06843	0.00477672	0.0214988	0.00272162	TRUE	TRUE	0.00162767	0.0668023	0.0198711	0.911699	0.000111086	0.00466563	0.00261053	0.992613	TRUE	TRUE	TRUE	FALSE
9	GZMK	14745	18004	0.0659885	0.00199956	0.0269922	0.00127749	TRUE	TRUE	0.00189895	0.0640895	0.0250933	0.908918	0	0.00199956	0.00127749	0.996723	TRUE	TRUE	TRUE	FALSE
9	IL1R2	14745	18004	0.0832825	0.00710953	0.0259749	0.00566541	TRUE	TRUE	0.00271278	0.0805697	0.0232621	0.893455	0.000444346	0.00666519	0.00522106	0.987669	TRUE	TRUE	TRUE	FALSE
9	IL1RL1	14745	18004	0.0619193	0.00605421	0.019532	0.0020551	TRUE	TRUE	0.00101729	0.060902	0.0185148	0.919566	0.000222173	0.00583204	0.00183293	0.992113	TRUE	TRUE	TRUE	FALSE
9	IL2RA	14745	18004	0.0805697	0.0125528	0.0219057	0.00955343	TRUE	TRUE	0.00217023	0.0783995	0.0197355	0.899695	0.000777605	0.0117752	0.00877583	0.978671	TRUE	TRUE	TRUE	FALSE
9	IL3RA	14745	18004	0.0861987	0.0116085	0.0557477	0.0037214	TRUE	TRUE	0.0072567	0.078942	0.048491	0.86531	0.000333259	0.0112753	0.00338814	0.985003	TRUE	TRUE	TRUE	FALSE
9	IL7R	14745	18004	0.0641573	0.0348811	0.0227874	0.0203844	TRUE	TRUE	0.00169549	0.0624619	0.0210919	0.914751	0.00316596	0.0317152	0.0172184	0.9479	FALSE	TRUE	TRUE	FALSE
9	TNFRSF13B	14745	18004	0.0691082	0.00477672	0.0194642	0.00294379	TRUE	TRUE	0.00189895	0.0672092	0.0175653	0.913327	5.55432e-05	0.00472117	0.00288825	0.992335	TRUE	TRUE	TRUE	FALSE
9	TNFRSF17	14745	18004	0.104849	0.0188291	0.0352662	0.0156076	TRUE	TRUE	0.00603594	0.0988132	0.0292302	0.865921	0.00133304	0.0174961	0.0142746	0.966896	TRUE	TRUE	TRUE	FALSE
9	TNFRSF9	14745	18004	0.0844354	0.00383248	0.0366904	0.00188847	TRUE	TRUE	0.00366226	0.0807731	0.0330281	0.882536	5.55432e-05	0.00377694	0.00183293	0.994335	TRUE	TRUE	TRUE	FALSE
10	CCL19	61152	60961	0.111722	0.00406817	0.0370879	0.00395335	TRUE	TRUE	0.00835623	0.103365	0.0287317	0.859547	0.000246059	0.00382212	0.00370729	0.992225	TRUE	TRUE	TRUE	FALSE
10	CCL5	61152	60961	0.16925	0.00396975	0.0455095	0.00228015	TRUE	TRUE	0.00933739	0.159913	0.0361722	0.794577	6.56157e-05	0.00390414	0.00221453	0.993816	TRUE	TRUE	TRUE	FALSE
10	CCR2	61152	60961	0.121599	0.00308394	0.0239567	0.0016896	TRUE	TRUE	0.00305795	0.118541	0.0208987	0.857503	3.28079e-05	0.00305113	0.0016568	0.995259	TRUE	TRUE	TRUE	FALSE
10	CCR7	61152	60961	0.125409	0.00444547	0.0239731	0.00226374	TRUE	TRUE	0.00351583	0.121893	0.0204572	0.854134	6.56157e-05	0.00437985	0.00219813	0.993356	TRUE	TRUE	TRUE	FALSE
10	CD3D	61152	60961	0.0931122	0.00985876	0.0206535	0.00534768	TRUE	TRUE	0.00246926	0.090643	0.0181842	0.888704	0.000311675	0.00954709	0.00503601	0.985105	TRUE	TRUE	TRUE	FALSE
10	CD3E	61152	60961	0.123087	0.00595463	0.0273744	0.00305113	TRUE	TRUE	0.00420264	0.118884	0.0231718	0.853741	0.000131231	0.0058234	0.0029199	0.991125	TRUE	TRUE	TRUE	FALSE
10	CD4	61152	60961	0.100029	0.00575778	0.0253957	0.00370729	TRUE	TRUE	0.00381018	0.0962193	0.0215856	0.878385	8.20197e-05	0.00567576	0.00362527	0.990617	TRUE	TRUE	TRUE	FALSE
10	CD8A	61152	60961	0.0840201	0.00170601	0.0209805	0.00111547	TRUE	TRUE	0.0021422	0.0818779	0.0188383	0.897142	3.28079e-05	0.0016732	0.00108266	0.997211	TRUE	TRUE	TRUE	FALSE
10	COL17A1	61152	60961	0.10227	0.0273125	0.0261807	0.0129099	TRUE	TRUE	0.00345042	0.0988193	0.0227302	0.875	0.00121389	0.0260987	0.011696	0.960991	TRUE	TRUE	TRUE	FALSE
10	COL5A2	61152	60961	0.0687631	0.00644674	0.0260498	0.00269024	TRUE	TRUE	0.00222397	0.0665391	0.0238259	0.907411	0.000164039	0.00628271	0.00252621	0.991027	TRUE	TRUE	TRUE	FALSE
10	CSF3	61152	60961	0.07344	0.000508522	0.0124771	0.000246059	TRUE	TRUE	0.00111198	0.072328	0.0113651	0.915195	0	0.000508522	0.000246059	0.999245	TRUE	TRUE	TRUE	FALSE
10	CXCL10	61152	60961	0.138311	0.000984236	0.0379055	0.000754581	TRUE	TRUE	0.00637755	0.131934	0.031528	0.830161	8.20197e-05	0.000902216	0.000672561	0.998343	TRUE	TRUE	TRUE	FALSE
10	CXCL9	61152	60961	0.153699	0.0012631	0.0420918	0.00108266	TRUE	TRUE	0.00801282	0.145686	0.034079	0.812222	6.56157e-05	0.00119749	0.00101704	0.99772	TRUE	TRUE	TRUE	FALSE
10	CXCR4	61152	60961	0.146831	0.0106954	0.0362049	0.00493758	TRUE	TRUE	0.00681907	0.140012	0.0293858	0.823783	0.000426502	0.0102689	0.00451108	0.984794	TRUE	TRUE	TRUE	FALSE
10	FOXP3	61152	60961	0.0390012	0.0016568	0.00977891	0.00121389	TRUE	TRUE	0.000637755	0.0383634	0.00914116	0.951858	1.64039e-05	0.00164039	0.00119749	0.997146	TRUE	TRUE	TRUE	FALSE
10	GZMA	61152	60961	0.083644	0.00170601	0.0270637	0.00111547	TRUE	TRUE	0.00282902	0.080815	0.0242347	0.892121	0	0.00170601	0.00111547	0.997179	TRUE	TRUE	TRUE	FALSE
10	GZMB	61152	60961	0.0916241	0.00221453	0.0218308	0.00139433	TRUE	TRUE	0.00222397	0.0894002	0.0196069	0.888769	0.000114828	0.0020997	0.00127951	0.996506	TRUE	TRUE	TRUE	FALSE
10	GZMK	61152	60961	0.101518	0.00111547	0.0332123	0.000574138	TRUE	TRUE	0.00405547	0.0974621	0.0291569	0.869326	1.64039e-05	0.00109906	0.000557734	0.998327	TRUE	TRUE	TRUE	FALSE
10	IL1R2	61152	60961	0.120568	0.00164039	0.0273908	0.000606945	TRUE	TRUE	0.00385924	0.116709	0.0235315	0.8559	1.64039e-05	0.00162399	0.000590541	0.997769	TRUE	TRUE	TRUE	FALSE
10	IL1RL1	61152	60961	0.092589	0.00336281	0.0197868	0.000853004	TRUE	TRUE	0.00201138	0.0905776	0.0177754	0.889636	3.28079e-05	0.00333	0.000820197	0.995817	TRUE	TRUE	TRUE	FALSE
10	IL2RA	61152	60961	0.122171	0.00405177	0.0257391	0.00275586	TRUE	TRUE	0.00361395	0.118557	0.0221252	0.855704	0.000164039	0.00388773	0.00259182	0.993356	TRUE	TRUE	TRUE	FALSE
10	IL3RA	61152	60961	0.10348	0.00257542	0.023924	0.000853004	TRUE	TRUE	0.00320513	0.100275	0.0207189	0.875801	1.64039e-05	0.00255901	0.0008366	0.996588	TRUE	TRUE	TRUE	FALSE
10	IL7R	61152	60961	0.0896128	0.0157642	0.0276851	0.00757862	TRUE	TRUE	0.00289443	0.0867183	0.0247907	0.885597	0.000787389	0.0149768	0.00679123	0.977445	TRUE	TRUE	TRUE	FALSE
10	TNFRSF13B	61152	60961	0.107028	0.00362527	0.0214384	0.00149276	TRUE	TRUE	0.00277996	0.104248	0.0186584	0.874313	4.92118e-05	0.00357606	0.00144355	0.994931	TRUE	TRUE	TRUE	FALSE
10	TNFRSF17	61152	60961	0.163821	0.0095799	0.0393446	0.004183	TRUE	TRUE	0.0084707	0.155351	0.0308739	0.805305	0.000164039	0.00941586	0.00401896	0.986401	TRUE	TRUE	TRUE	FALSE
10	TNFRSF9	61152	60961	0.136676	0.0029363	0.0312173	0.00170601	TRUE	TRUE	0.00500392	0.131672	0.0262134	0.837111	0.000114828	0.00282148	0.00159118	0.995473	TRUE	TRUE	TRUE	FALSE
11	CCL19	11041	29364	0.0720949	0.00051083	0.0207409	0.000476774	TRUE	TRUE	0.001902	0.0701929	0.0188389	0.909066	6.81106e-05	0.000442719	0.000408664	0.999081	TRUE	TRUE	TRUE	FALSE
11	CCL5	11041	29364	0.0762612	0.0115107	0.0222806	0.0115447	TRUE	TRUE	0.00298886	0.0732723	0.0192917	0.904447	0.00333742	0.00817327	0.00820733	0.980282	FALSE	TRUE	TRUE	FALSE
11	CCR2	11041	29364	0.0754461	0.0144054	0.0194729	0.0131113	TRUE	TRUE	0.00181143	0.0736346	0.0176614	0.906892	0.00245198	0.0119534	0.0106593	0.974935	FALSE	TRUE	TRUE	FALSE
11	CCR7	11041	29364	0.0792501	0.00255415	0.0236392	0.00132816	TRUE	TRUE	0.00226429	0.0769858	0.0213749	0.899375	0.000102166	0.00245198	0.00122599	0.99622	TRUE	TRUE	TRUE	FALSE
11	CD3D	11041	29364	0.0458292	0.0119194	0.0160312	0.00813922	TRUE	TRUE	0.00144914	0.04438	0.014582	0.939589	0.00170277	0.0102166	0.00643645	0.981644	FALSE	TRUE	TRUE	FALSE
11	CD3E	11041	29364	0.0669323	0.0118853	0.0191106	0.00817327	TRUE	TRUE	0.00163029	0.0653021	0.0174803	0.915587	0.00166871	0.0102166	0.00650456	0.98161	FALSE	TRUE	TRUE	FALSE
11	CD4	11041	29364	0.0644869	0.0226808	0.0198352	0.0244177	TRUE	FALSE	0.00181143	0.0626755	0.0180237	0.917489	0.00269037	0.0199905	0.0217273	0.955592	FALSE	TRUE	FALSE	FALSE
11	CD8A	11041	29364	0.0595961	0.00422286	0.0182049	0.00323525	TRUE	TRUE	0.000634001	0.0589621	0.0175709	0.922833	0.000612996	0.00360986	0.00262226	0.993155	TRUE	TRUE	TRUE	FALSE
11	COL17A1	11041	29364	0.0554298	0.113234	0.0173897	0.12832	FALSE	FALSE	0.00117743	0.0542523	0.0162123	0.928358	0.0547269	0.058507	0.0735935	0.813173	FALSE	FALSE	FALSE	TRUE
11	COL5A2	11041	29364	0.0571506	0.0661354	0.0220994	0.051083	FALSE	FALSE	0.00153972	0.0556109	0.0205597	0.92229	0.0121577	0.0539777	0.0389252	0.894939	FALSE	TRUE	FALSE	TRUE
11	CSF3	11041	29364	0.0624038	0.000749217	0.0174803	0.000170277	TRUE	TRUE	0.00117743	0.0612263	0.0163029	0.921293	0	0.000749217	0.000170277	0.999081	TRUE	TRUE	TRUE	FALSE
11	CXCL10	11041	29364	0.0692872	0.00139627	0.0201069	0.00102166	TRUE	TRUE	0.00217372	0.0671135	0.0179332	0.91278	0.000136221	0.00126005	0.000885438	0.997718	TRUE	TRUE	TRUE	FALSE
11	CXCL9	11041	29364	0.0886695	0.0019071	0.0250883	0.000715161	TRUE	TRUE	0.00289829	0.0857712	0.02219	0.88914	0.000102166	0.00180493	0.000612996	0.99748	TRUE	TRUE	TRUE	FALSE
11	CXCR4	11041	29364	0.0889412	0.0168914	0.0235486	0.0128729	TRUE	TRUE	0.00289829	0.0860429	0.0206503	0.890408	0.0016006	0.0152908	0.0112723	0.971836	TRUE	TRUE	TRUE	FALSE
11	FOXP3	11041	29364	0.0480935	0.00187304	0.01585	0.00132816	TRUE	TRUE	0.000996287	0.0470972	0.0148537	0.937053	3.40553e-05	0.00183899	0.0012941	0.996833	TRUE	TRUE	TRUE	FALSE
11	GZMA	11041	29364	0.0528032	0.00514235	0.0186577	0.00412069	TRUE	TRUE	0.000996287	0.0518069	0.0176614	0.929535	0.000749217	0.00439313	0.00337148	0.991486	TRUE	TRUE	TRUE	FALSE
11	GZMB	11041	29364	0.0617698	0.00105571	0.020288	0.000919493	TRUE	TRUE	0.00144914	0.0603206	0.0188389	0.919391	6.81106e-05	0.000987604	0.000851383	0.998093	TRUE	TRUE	TRUE	FALSE
11	GZMK	11041	29364	0.0695589	0.00187304	0.0238203	0.00132816	TRUE	TRUE	0.00262657	0.0669323	0.0211937	0.909247	0.000170277	0.00170277	0.00115788	0.996969	TRUE	TRUE	TRUE	FALSE
11	IL1R2	11041	29364	0.0932887	0.113881	0.0236392	0.137481	FALSE	FALSE	0.00262657	0.0906621	0.0210126	0.885699	0.0410707	0.0728102	0.0964106	0.789708	FALSE	TRUE	FALSE	TRUE
11	IL1RL1	11041	29364	0.0605923	0.00728784	0.0185672	0.00245198	TRUE	TRUE	0.00108686	0.0595055	0.0174803	0.921927	0.000612996	0.00667484	0.00183899	0.990873	TRUE	TRUE	TRUE	FALSE
11	IL2RA	11041	29364	0.0644869	0.00378014	0.0160312	0.00136221	TRUE	TRUE	0.000724572	0.0637623	0.0153066	0.920207	0.000102166	0.00367797	0.00126005	0.99496	TRUE	TRUE	TRUE	FALSE
11	IL3RA	11041	29364	0.0736346	0.0164828	0.0225523	0.0123621	TRUE	TRUE	0.00172086	0.0719138	0.0208314	0.905534	0.00132816	0.0151546	0.0110339	0.972483	TRUE	TRUE	TRUE	FALSE
11	IL7R	11041	29364	0.0573318	0.0216592	0.0211937	0.0169255	TRUE	TRUE	0.00208314	0.0552486	0.0191106	0.923558	0.00572129	0.0159379	0.0112042	0.967137	FALSE	TRUE	TRUE	FALSE
11	TNFRSF13B	11041	29364	0.0533466	0.0143713	0.0137669	0.00841166	TRUE	TRUE	0.000996287	0.0523503	0.0127706	0.933883	0.00136221	0.0130091	0.00704945	0.978579	FALSE	TRUE	TRUE	FALSE
11	TNFRSF17	11041	29364	0.0840504	0.0315352	0.0225523	0.0377333	TRUE	FALSE	0.00235486	0.0816955	0.0201974	0.895752	0.0114085	0.0201267	0.0263248	0.94214	FALSE	TRUE	FALSE	FALSE
11	TNFRSF9	11041	29364	0.0807898	0.00173682	0.0195634	0.00051083	TRUE	TRUE	0.00217372	0.0786161	0.0173897	0.90182	0	0.00173682	0.00051083	0.997752	TRUE	TRUE	TRUE	FALSE
12	CCL19	21303	32860	0.0667512	0.00562995	0.0230953	0.00830797	TRUE	TRUE	0.00291039	0.0638408	0.020185	0.913064	0.0017042	0.00392575	0.00660377	0.987766	TRUE	TRUE	TRUE	FALSE
12	CCL5	21303	32860	0.0867014	0.00447352	0.0276487	0.002465	TRUE	TRUE	0.00291039	0.083791	0.0247383	0.88856	0.000365186	0.00410834	0.00209982	0.993427	TRUE	TRUE	TRUE	FALSE
12	CCR2	21303	32860	0.06201	0.00249544	0.0216871	0.00124772	TRUE	TRUE	0.00122049	0.0607896	0.0204666	0.917523	3.04321e-05	0.002465	0.00121729	0.996287	TRUE	TRUE	TRUE	FALSE
12	CCR7	21303	32860	0.0732761	0.00468655	0.0208891	0.00240414	TRUE	TRUE	0.00244097	0.0708351	0.0184481	0.908276	0.000121729	0.00456482	0.00228241	0.993031	TRUE	TRUE	TRUE	FALSE
12	CD3D	21303	32860	0.037882	0.0100426	0.0146458	0.00453439	TRUE	TRUE	0.00079801	0.037084	0.0138478	0.94827	0.000639075	0.00940353	0.00389531	0.986062	TRUE	TRUE	TRUE	FALSE
12	CD3E	21303	32860	0.0584894	0.00876446	0.0165235	0.00401704	TRUE	TRUE	0.00122049	0.0572689	0.015303	0.926208	0.000517346	0.00824711	0.0034997	0.987736	TRUE	TRUE	TRUE	FALSE
12	CD4	21303	32860	0.0595221	0.0113816	0.0180726	0.00526476	TRUE	TRUE	0.00117354	0.0583486	0.016899	0.923579	0.000456482	0.0109251	0.00480828	0.98381	TRUE	TRUE	TRUE	FALSE
12	CD8A	21303	32860	0.0626672	0.00313451	0.0183073	0.0017955	TRUE	TRUE	0.00131437	0.0613529	0.0169929	0.92034	0.000243457	0.00289105	0.00155204	0.995313	TRUE	TRUE	TRUE	FALSE
12	COL17A1	21303	32860	0.0538891	0.09014	0.0215932	0.0626598	FALSE	FALSE	0.00192461	0.0519645	0.0196686	0.926442	0.0345405	0.0555995	0.0281193	0.881741	FALSE	FALSE	FALSE	TRUE
12	COL5A2	21303	32860	0.0476928	0.0368837	0.0212646	0.0133901	TRUE	TRUE	0.00136131	0.0463315	0.0199033	0.932404	0.00267803	0.0342057	0.0107121	0.952404	FALSE	TRUE	TRUE	FALSE
12	CSF3	21303	32860	0.0584894	0.000547778	0.0145519	0.000547778	TRUE	TRUE	0.00103272	0.0574567	0.0135192	0.927991	3.04321e-05	0.000517346	0.000517346	0.998935	TRUE	TRUE	TRUE	FALSE
12	CXCL10	21303	32860	0.0635122	0.00164334	0.020936	0.00106512	TRUE	TRUE	0.0020185	0.0614937	0.0189175	0.91757	0.000152161	0.00149117	0.000912964	0.997444	TRUE	TRUE	TRUE	FALSE
12	CXCL9	21303	32860	0.0901751	0.00194766	0.0275079	0.000547778	TRUE	TRUE	0.00366146	0.0865136	0.0238464	0.885979	0.000121729	0.00182593	0.00042605	0.997626	TRUE	TRUE	TRUE	FALSE
12	CXCR4	21303	32860	0.087828	0.00970785	0.0240811	0.00532562	TRUE	TRUE	0.00239403	0.085434	0.0216871	0.890485	0.000669507	0.00903834	0.00465612	0.985636	TRUE	TRUE	TRUE	FALSE
12	FOXP3	21303	32860	0.0286345	0.00146074	0.0114538	0.00222155	TRUE	TRUE	0.000422476	0.028212	0.0110313	0.960334	3.04321e-05	0.00143031	0.00219111	0.996348	TRUE	TRUE	TRUE	FALSE
12	GZMA	21303	32860	0.0481153	0.00301278	0.0191522	0.00167377	TRUE	TRUE	0.00122049	0.0468948	0.0179317	0.933953	0.000273889	0.00273889	0.00139988	0.995587	TRUE	TRUE	TRUE	FALSE
12	GZMB	21303	32860	0.0535605	0.00283019	0.020936	0.00718198	TRUE	TRUE	0.00192461	0.0516359	0.0190114	0.927428	3.04321e-05	0.00279976	0.00715155	0.990018	TRUE	TRUE	TRUE	FALSE
12	GZMK	21303	32860	0.0602263	0.00176506	0.0259118	0.000760803	TRUE	TRUE	0.0025818	0.0576445	0.02333	0.916444	6.08643e-05	0.0017042	0.000699939	0.997535	TRUE	TRUE	TRUE	FALSE
12	IL1R2	21303	32860	0.0798479	0.0184114	0.0207483	0.0155204	TRUE	TRUE	0.00244097	0.0774069	0.0183073	0.901845	0.0033171	0.0150943	0.0122033	0.969385	FALSE	TRUE	TRUE	FALSE
12	IL1RL1	21303	32860	0.0573159	0.00623859	0.0157255	0.000882532	TRUE	TRUE	0.00154908	0.0557668	0.0141764	0.928508	0.000213025	0.00602556	0.000669507	0.993092	TRUE	TRUE	TRUE	FALSE
12	IL2RA	21303	32860	0.0558137	0.0026476	0.0155847	0.000943396	TRUE	TRUE	0.00159602	0.0542177	0.0139886	0.930198	3.04321e-05	0.00261716	0.000912964	0.996439	TRUE	TRUE	TRUE	FALSE
12	IL3RA	21303	32860	0.072525	0.00602556	0.0264751	0.00182593	TRUE	TRUE	0.00333286	0.0691921	0.0231423	0.904333	0.000213025	0.00581254	0.0016129	0.992362	TRUE	TRUE	TRUE	FALSE
12	IL7R	21303	32860	0.0544994	0.0155813	0.0200911	0.00666464	TRUE	TRUE	0.00159602	0.0529033	0.018495	0.927006	0.00149117	0.0140901	0.00517346	0.979245	TRUE	TRUE	TRUE	FALSE
12	TNFRSF13B	21303	32860	0.0485847	0.00584297	0.0128151	0.00146074	TRUE	TRUE	0.000657184	0.0479275	0.0121579	0.939257	0.000121729	0.00572124	0.00133901	0.992818	TRUE	TRUE	TRUE	FALSE
12	TNFRSF17	21303	32860	0.0681125	0.00736458	0.020936	0.00450396	TRUE	TRUE	0.00215932	0.0659532	0.0187767	0.913111	0.000730371	0.00663421	0.00377358	0.988862	TRUE	TRUE	TRUE	FALSE
12	TNFRSF9	21303	32860	0.0633244	0.0025563	0.0149744	0.00121729	TRUE	TRUE	0.00145519	0.0618692	0.0135192	0.923156	9.12964e-05	0.002465	0.00112599	0.996318	TRUE	TRUE	TRUE	FALSE
13	CCL19	27404	33863	0.085535	0.00555178	0.0188659	0.00764847	TRUE	TRUE	0.00211648	0.0834185	0.0167494	0.897716	0.000708738	0.00484304	0.00693973	0.987508	TRUE	TRUE	TRUE	FALSE
13	CCL5	27404	33863	0.0931616	0.0460384	0.0255437	0.0416088	TRUE	FALSE	0.00295577	0.0902058	0.0225879	0.88425	0.0142929	0.0317456	0.0273159	0.926646	FALSE	TRUE	FALSE	FALSE
13	CCR2	27404	33863	0.0760838	0.00726457	0.0191578	0.00428196	TRUE	TRUE	0.00186104	0.0742227	0.0172967	0.906619	0.000265777	0.00699879	0.00401618	0.988719	TRUE	TRUE	TRUE	FALSE
13	CCR7	27404	33863	0.103562	0.0144405	0.0198146	0.00862298	TRUE	TRUE	0.00277332	0.100788	0.0170413	0.879397	0.00100405	0.0134365	0.00761894	0.977941	TRUE	TRUE	TRUE	FALSE
13	CD3D	27404	33863	0.0655379	0.0496117	0.0160561	0.0284676	TRUE	FALSE	0.00113122	0.0644067	0.0149248	0.919537	0.00868204	0.0409296	0.0197856	0.930603	FALSE	TRUE	FALSE	FALSE
13	CD3E	27404	33863	0.0930156	0.0430854	0.0189388	0.0245696	TRUE	FALSE	0.0020435	0.0909721	0.0168953	0.890089	0.00605381	0.0370316	0.0185158	0.938399	FALSE	TRUE	FALSE	FALSE
13	CD4	27404	33863	0.0603926	0.0292945	0.0137206	0.0190769	TRUE	FALSE	0.00102175	0.0593709	0.0126989	0.926908	0.00321885	0.0260757	0.015858	0.954847	FALSE	TRUE	FALSE	FALSE
13	CD8A	27404	33863	0.0500657	0.0146768	0.0133192	0.012521	TRUE	TRUE	0.00113122	0.0489345	0.012188	0.937746	0.00218528	0.0124915	0.0103358	0.974987	FALSE	TRUE	TRUE	FALSE
13	COL17A1	27404	33863	0.0653189	0.10885	0.0192308	0.0948823	FALSE	FALSE	0.00171508	0.0636039	0.0175157	0.917165	0.0263119	0.0825385	0.0685704	0.822579	FALSE	FALSE	FALSE	TRUE
13	COL5A2	27404	33863	0.0430594	0.0209964	0.0198146	0.0100995	TRUE	TRUE	0.00116771	0.0418917	0.0186469	0.938294	0.00129935	0.019697	0.00880017	0.970203	FALSE	TRUE	TRUE	FALSE
13	CSF3	27404	33863	0.0595898	0.00100405	0.00919574	0.00203762	TRUE	TRUE	0.000474383	0.0591155	0.00872135	0.931689	2.95308e-05	0.000974515	0.00200809	0.996988	TRUE	TRUE	TRUE	FALSE
13	CXCL10	27404	33863	0.0890381	0.00788471	0.024522	0.0110445	TRUE	TRUE	0.00266384	0.0863743	0.0218581	0.889104	0.00251011	0.0053746	0.00853439	0.983581	TRUE	TRUE	TRUE	FALSE
13	CXCL9	27404	33863	0.102029	0.00490211	0.0278062	0.007678	TRUE	TRUE	0.00317472	0.0988542	0.0246314	0.87334	0.000620146	0.00428196	0.00705785	0.98804	TRUE	TRUE	TRUE	FALSE
13	CXCR4	27404	33863	0.0843308	0.0310073	0.0214567	0.0166553	TRUE	TRUE	0.00226244	0.0820683	0.0191943	0.896475	0.0046068	0.0264005	0.0120485	0.956944	FALSE	TRUE	TRUE	FALSE
13	FOXP3	27404	33863	0.0289374	0.00528601	0.00762662	0.00336651	TRUE	TRUE	0.000437892	0.0284995	0.00718873	0.963874	8.85923e-05	0.00519741	0.00327791	0.991436	TRUE	TRUE	TRUE	FALSE
13	GZMA	27404	33863	0.0470004	0.0298851	0.020289	0.0240085	TRUE	FALSE	0.00135017	0.0456503	0.0189388	0.934061	0.00859345	0.0212917	0.0154151	0.9547	FALSE	TRUE	TRUE	FALSE
13	GZMB	27404	33863	0.0718143	0.00233293	0.0183915	0.00194903	TRUE	TRUE	0.00142315	0.0703912	0.0169683	0.911217	8.85923e-05	0.00224434	0.00186044	0.995807	TRUE	TRUE	TRUE	FALSE
13	GZMK	27404	33863	0.0657568	0.0049907	0.0233543	0.00248058	TRUE	TRUE	0.00233543	0.0634214	0.0210188	0.913224	0.000561084	0.00442961	0.0019195	0.99309	TRUE	TRUE	TRUE	FALSE
13	IL1R2	27404	33863	0.0869946	0.0258689	0.0206174	0.0218528	TRUE	FALSE	0.00233543	0.0846592	0.018282	0.894723	0.00481351	0.0210554	0.0170392	0.957092	FALSE	TRUE	TRUE	FALSE
13	IL1RL1	27404	33863	0.0652459	0.00487257	0.0170048	0.00124029	TRUE	TRUE	0.00167859	0.0635674	0.0153262	0.919428	0.000177185	0.00469539	0.00106311	0.994064	TRUE	TRUE	TRUE	FALSE
13	IL2RA	27404	33863	0.0718143	0.00968609	0.0150343	0.00555178	TRUE	TRUE	0.00145964	0.0703547	0.0135747	0.914611	0.000206715	0.00947937	0.00534507	0.984969	TRUE	TRUE	TRUE	FALSE
13	IL3RA	27404	33863	0.0743687	0.016803	0.0370384	0.0084458	TRUE	TRUE	0.00412349	0.0702452	0.0329149	0.892716	0.00150607	0.0152969	0.00693973	0.976257	TRUE	TRUE	TRUE	FALSE
13	IL7R	27404	33863	0.0705736	0.0668576	0.0203255	0.0353188	TRUE	FALSE	0.0016421	0.0689315	0.0186834	0.910743	0.0170688	0.0497889	0.01825	0.914892	FALSE	TRUE	TRUE	FALSE
13	TNFRSF13B	27404	33863	0.0701722	0.00927266	0.0133922	0.00274636	TRUE	TRUE	0.000912276	0.06926	0.0124799	0.917348	0.000236246	0.00903641	0.00251011	0.988217	TRUE	TRUE	TRUE	FALSE
13	TNFRSF17	27404	33863	0.0897679	0.00877063	0.0218581	0.00708738	TRUE	TRUE	0.0028463	0.0869216	0.0190118	0.89122	0.000561084	0.00820955	0.0065263	0.984703	TRUE	TRUE	TRUE	FALSE
13	TNFRSF9	27404	33863	0.081448	0.00310073	0.0176252	0.00218528	TRUE	TRUE	0.00171508	0.0797329	0.0159101	0.902642	0.000118123	0.00298261	0.00206715	0.994832	TRUE	TRUE	TRUE	FALSE
14	CCL19	12988	23801	0.0941638	0.00676442	0.0250231	0.00899122	TRUE	TRUE	0.00338774	0.0907761	0.0216354	0.884201	0.00163859	0.00512584	0.00735263	0.985883	TRUE	TRUE	TRUE	FALSE
14	CCL5	12988	23801	0.124885	0.0323936	0.0338004	0.0320995	TRUE	TRUE	0.0065445	0.11834	0.0272559	0.84786	0.0100416	0.022352	0.0220579	0.945549	FALSE	TRUE	TRUE	FALSE
14	CCR2	12988	23801	0.0983215	0.0180245	0.0296427	0.0149153	TRUE	TRUE	0.00508161	0.0932399	0.0245611	0.877117	0.00247889	0.0155456	0.0124365	0.969539	TRUE	TRUE	TRUE	FALSE
14	CCR7	12988	23801	0.0935479	0.00857107	0.0217123	0.0050418	TRUE	TRUE	0.00338774	0.0901601	0.0183246	0.888128	0.000924331	0.00764674	0.00411747	0.987311	TRUE	TRUE	TRUE	FALSE
14	CD3D	12988	23801	0.0665229	0.0403765	0.0170927	0.0249569	TRUE	FALSE	0.00153988	0.0649831	0.0155528	0.917924	0.0078148	0.0325617	0.0171421	0.942481	FALSE	TRUE	FALSE	FALSE
14	CD3E	12988	23801	0.0907761	0.0326457	0.0220973	0.0171421	TRUE	TRUE	0.00338774	0.0873884	0.0187096	0.890514	0.0047477	0.027898	0.0123944	0.95496	FALSE	TRUE	TRUE	FALSE
14	CD4	12988	23801	0.0947798	0.036217	0.0282569	0.0313012	TRUE	FALSE	0.0040037	0.0907761	0.0242532	0.880967	0.00520987	0.0310071	0.0260913	0.937692	FALSE	TRUE	FALSE	FALSE
14	CD8A	12988	23801	0.0911611	0.0176043	0.0234832	0.0119323	TRUE	TRUE	0.00338774	0.0877733	0.0200955	0.888743	0.00323516	0.0143691	0.00869711	0.973699	TRUE	TRUE	TRUE	FALSE
14	COL17A1	12988	23801	0.0895442	0.110962	0.0249461	0.122936	FALSE	FALSE	0.00307977	0.0864644	0.0218663	0.888589	0.0576867	0.0532751	0.0652494	0.823789	FALSE	TRUE	FALSE	TRUE
14	COL5A2	12988	23801	0.0811518	0.0481072	0.0335694	0.0338221	TRUE	FALSE	0.00454265	0.0766092	0.0290268	0.889821	0.00743666	0.0406706	0.0263854	0.925507	FALSE	TRUE	TRUE	FALSE
14	CSF3	12988	23801	0.0843856	0.00042015	0.0166307	0.000294105	TRUE	TRUE	0.00161688	0.0827687	0.0150139	0.900601	0	0.00042015	0.000294105	0.999286	TRUE	TRUE	TRUE	FALSE
14	CXCL10	12988	23801	0.0943948	0.00516785	0.0274099	0.00731062	TRUE	TRUE	0.00377271	0.0906221	0.0236372	0.881968	0.00142851	0.00373934	0.00588211	0.98895	TRUE	TRUE	TRUE	FALSE
14	CXCL9	12988	23801	0.1332	0.00647032	0.0354943	0.0117222	TRUE	TRUE	0.00631352	0.126886	0.0291808	0.837619	0.00218478	0.00428553	0.00953741	0.983992	TRUE	TRUE	TRUE	FALSE
14	CXCR4	12988	23801	0.113181	0.0263854	0.0324915	0.0172262	TRUE	TRUE	0.00623653	0.106945	0.026255	0.860564	0.00331919	0.0230663	0.013907	0.959708	TRUE	TRUE	TRUE	FALSE
14	FOXP3	12988	23801	0.0744533	0.00382337	0.0186326	0.00289904	TRUE	TRUE	0.00153988	0.0729135	0.0170927	0.908454	0.00016806	0.00365531	0.00273098	0.993446	TRUE	TRUE	TRUE	FALSE
14	GZMA	12988	23801	0.0840006	0.0348725	0.0314906	0.0343263	TRUE	FALSE	0.00384971	0.0801509	0.0276409	0.888358	0.0148733	0.0199992	0.019453	0.945675	FALSE	TRUE	TRUE	FALSE
14	GZMB	12988	23801	0.0808439	0.00953741	0.0234832	0.00659636	TRUE	TRUE	0.00277179	0.0780721	0.0207114	0.898445	0.00142851	0.0081089	0.00516785	0.985295	TRUE	TRUE	TRUE	FALSE
14	GZMK	12988	23801	0.0913921	0.00533591	0.0319526	0.00386538	TRUE	TRUE	0.00423468	0.0871574	0.0277179	0.88089	0.000630226	0.00470568	0.00323516	0.991429	TRUE	TRUE	TRUE	FALSE
14	IL1R2	12988	23801	0.106098	0.0347885	0.0246381	0.0449561	TRUE	FALSE	0.00423468	0.101863	0.0204034	0.873499	0.00718457	0.0276039	0.0377715	0.92744	FALSE	TRUE	FALSE	FALSE
14	IL1RL1	12988	23801	0.0719125	0.00693248	0.0175547	0.00302508	TRUE	TRUE	0.00238682	0.0695257	0.0151678	0.91292	0.000546196	0.00638629	0.00247889	0.990589	TRUE	TRUE	TRUE	FALSE
14	IL2RA	12988	23801	0.0983985	0.0137389	0.0226363	0.0122264	TRUE	TRUE	0.00377271	0.0946258	0.0188636	0.882738	0.00184866	0.0118903	0.0103777	0.975883	TRUE	TRUE	TRUE	FALSE
14	IL3RA	12988	23801	0.117955	0.0260493	0.039498	0.0186547	TRUE	TRUE	0.00700647	0.110949	0.0324915	0.849553	0.0050418	0.0210075	0.0136129	0.960338	TRUE	TRUE	TRUE	FALSE
14	IL7R	12988	23801	0.0847706	0.0576867	0.0271019	0.0394101	TRUE	FALSE	0.00377271	0.0809978	0.0233292	0.8919	0.0146632	0.0430234	0.0247469	0.917566	FALSE	TRUE	FALSE	FALSE
14	TNFRSF13B	12988	23801	0.0771481	0.0171842	0.0172467	0.00668039	TRUE	TRUE	0.00246381	0.0746843	0.0147829	0.908069	0.00121844	0.0159657	0.00546196	0.977354	TRUE	TRUE	TRUE	FALSE
14	TNFRSF17	12988	23801	0.118648	0.0331079	0.0351093	0.0438217	TRUE	FALSE	0.00592855	0.112719	0.0291808	0.852171	0.0131507	0.0199571	0.030671	0.936221	FALSE	TRUE	FALSE	FALSE
14	TNFRSF9	12988	23801	0.109871	0.00457964	0.0282569	0.00432755	TRUE	TRUE	0.00354173	0.106329	0.0247151	0.865414	0.000546196	0.00403344	0.00378135	0.991639	TRUE	TRUE	TRUE	FALSE
15	CCL19	1831	19288	0.0229383	0.000466611	0.0125614	0.000622148	TRUE	TRUE	0.00054615	0.0223921	0.0120153	0.965046	0.000103691	0.00036292	0.000518457	0.999015	TRUE	TRUE	TRUE	FALSE
15	CCL5	1831	19288	0.0283998	0.0124948	0.0223921	0.0145168	TRUE	TRUE	0.00054615	0.0278536	0.021846	0.949754	0.0041995	0.00829531	0.0103173	0.977188	FALSE	TRUE	TRUE	FALSE
15	CCR2	1831	19288	0.0289459	0.0141539	0.021846	0.0157092	TRUE	TRUE	0.0010923	0.0278536	0.0207537	0.9503	0.00399212	0.0101618	0.0117171	0.974129	FALSE	TRUE	TRUE	FALSE
15	CCR7	1831	19288	0.0289459	0.00264413	0.0158383	0.00171091	TRUE	TRUE	0.00163845	0.0273075	0.0141999	0.956854	0.000259229	0.0023849	0.00145168	0.995904	TRUE	TRUE	TRUE	FALSE
15	CD3D	1831	19288	0.0152922	0.0110431	0.0136537	0.0102136	TRUE	TRUE	0.00054615	0.014746	0.0131076	0.9716	0.00279967	0.00824347	0.00741394	0.981543	FALSE	TRUE	TRUE	FALSE
15	CD3E	1831	19288	0.0278536	0.011769	0.014746	0.0107839	TRUE	TRUE	0	0.0278536	0.014746	0.9574	0.00202198	0.00974699	0.00876192	0.979469	FALSE	TRUE	TRUE	FALSE
15	CD4	1831	19288	0.0229383	0.0438615	0.0152922	0.0675031	FALSE	FALSE	0	0.0229383	0.0152922	0.96177	0.0197532	0.0241083	0.0477499	0.908389	FALSE	FALSE	FALSE	TRUE
15	CD8A	1831	19288	0.0245767	0.00632518	0.0158383	0.00549564	TRUE	TRUE	0	0.0245767	0.0158383	0.959585	0.00160722	0.00471796	0.00388843	0.989786	FALSE	TRUE	TRUE	FALSE
15	COL17A1	1831	19288	0.0245767	0.25591	0.0349536	0.278049	FALSE	FALSE	0.0010923	0.0234844	0.0338613	0.941562	0.178246	0.0776649	0.099803	0.644287	FALSE	FALSE	FALSE	TRUE
15	COL5A2	1831	19288	0.0311305	0.101721	0.021846	0.127748	FALSE	FALSE	0.00273075	0.0283998	0.0191152	0.949754	0.0558378	0.0458835	0.07191	0.826369	FALSE	FALSE	FALSE	TRUE
15	CSF3	1831	19288	0.0158383	0.000518457	0.0169306	0.000155537	TRUE	TRUE	0.0010923	0.014746	0.0158383	0.968323	0	0.000518457	0.000155537	0.999326	TRUE	TRUE	TRUE	FALSE
15	CXCL10	1831	19288	0.025669	0.00233306	0.0212998	0.0036292	TRUE	TRUE	0.00054615	0.0251229	0.0207537	0.953577	0.000829531	0.00150353	0.00279967	0.994867	FALSE	TRUE	TRUE	FALSE
15	CXCL9	1831	19288	0.0344074	0.00233306	0.0196614	0.00492534	TRUE	TRUE	0.00163845	0.032769	0.0180229	0.94757	0.00114061	0.00119245	0.00378474	0.993882	TRUE	TRUE	TRUE	FALSE
15	CXCR4	1831	19288	0.0311305	0.0383658	0.0240306	0.0338034	FALSE	FALSE	0.00054615	0.0305844	0.0234844	0.945385	0.011769	0.0265968	0.0220344	0.9396	FALSE	TRUE	TRUE	TRUE
15	FOXP3	1831	19288	0.0141999	0.00352551	0.0065538	0.00440689	TRUE	TRUE	0	0.0141999	0.0065538	0.979246	0.000881377	0.00264413	0.00352551	0.992949	FALSE	TRUE	TRUE	FALSE
15	GZMA	1831	19288	0.0131076	0.0121319	0.0212998	0.0146205	TRUE	TRUE	0	0.0131076	0.0212998	0.965593	0.00492534	0.00720655	0.00969515	0.978173	FALSE	TRUE	TRUE	FALSE
15	GZMB	1831	19288	0.0202075	0.00207383	0.0141999	0.00150353	TRUE	TRUE	0.0010923	0.0191152	0.0131076	0.966685	0.000259229	0.0018146	0.0012443	0.996682	TRUE	TRUE	TRUE	FALSE
15	GZMK	1831	19288	0.0311305	0.00259229	0.0251229	0.00264413	TRUE	TRUE	0.0021846	0.0289459	0.0229383	0.945931	0.000466611	0.00212567	0.00217752	0.99523	TRUE	TRUE	TRUE	FALSE
15	IL1R2	1831	19288	0.0333151	0.0667773	0.0196614	0.0923372	FALSE	FALSE	0.00163845	0.0316767	0.0180229	0.948662	0.0248859	0.0418913	0.0674513	0.865771	FALSE	FALSE	FALSE	TRUE
15	IL1RL1	1831	19288	0.0240306	0.00959146	0.014746	0.00622148	TRUE	TRUE	0.00054615	0.0234844	0.0141999	0.96177	0.00186645	0.00772501	0.00435504	0.986054	FALSE	TRUE	TRUE	FALSE
15	IL2RA	1831	19288	0.0316767	0.00715471	0.0141999	0.00684363	TRUE	TRUE	0.0010923	0.0305844	0.0131076	0.955216	0.00145168	0.00570303	0.00539195	0.987453	FALSE	TRUE	TRUE	FALSE
15	IL3RA	1831	19288	0.0273075	0.038988	0.0344074	0.0293447	FALSE	TRUE	0.0021846	0.0251229	0.0322228	0.94047	0.00440689	0.0345811	0.0249378	0.936074	FALSE	FALSE	TRUE	TRUE
15	IL7R	1831	19288	0.0273075	0.0186126	0.0174768	0.0142576	TRUE	TRUE	0.00054615	0.0267613	0.0169306	0.955762	0.00435504	0.0142576	0.00990253	0.971485	FALSE	TRUE	TRUE	FALSE
15	TNFRSF13B	1831	19288	0.0158383	0.00663625	0.0152922	0.00388843	TRUE	TRUE	0.00054615	0.0152922	0.014746	0.969416	0.000622148	0.0060141	0.00326628	0.990097	FALSE	TRUE	TRUE	FALSE
15	TNFRSF17	1831	19288	0.0289459	0.0177312	0.0158383	0.0247822	TRUE	FALSE	0.0010923	0.0278536	0.014746	0.956308	0.00886562	0.00886562	0.0159166	0.966352	FALSE	TRUE	FALSE	FALSE
15	TNFRSF9	1831	19288	0.0333151	0.00295521	0.014746	0.00274782	TRUE	TRUE	0	0.0333151	0.014746	0.951939	0.000673994	0.00228121	0.00207383	0.994971	FALSE	TRUE	TRUE	FALSE
16	CCL19	26047	55979	0.0638461	0.0195788	0.0213844	0.0306008	TRUE	FALSE	0.00253388	0.0613122	0.0188505	0.917303	0.00959288	0.00998589	0.0210079	0.959413	FALSE	TRUE	FALSE	FALSE
16	CCL5	26047	55979	0.085077	0.0520731	0.0237647	0.0482324	TRUE	FALSE	0.00287941	0.0821976	0.0208853	0.894038	0.0182211	0.033852	0.0300113	0.917916	FALSE	TRUE	FALSE	FALSE
16	CCR2	26047	55979	0.0599301	0.0194895	0.0181979	0.0161489	TRUE	TRUE	0.0014589	0.0584712	0.016739	0.923331	0.00221512	0.0172743	0.0139338	0.966577	FALSE	TRUE	TRUE	FALSE
16	CCR7	26047	55979	0.0693362	0.028082	0.0163934	0.0168099	TRUE	FALSE	0.00157408	0.0677621	0.0148194	0.915844	0.00646671	0.0216152	0.0103432	0.961575	FALSE	TRUE	TRUE	FALSE
16	CD3D	26047	55979	0.0382386	0.0633452	0.011748	0.0451419	FALSE	FALSE	0.000921411	0.0373172	0.0108266	0.950935	0.0172565	0.0460887	0.0278855	0.908769	FALSE	FALSE	FALSE	TRUE
16	CD3E	26047	55979	0.0572043	0.0571643	0.0132837	0.0387467	TRUE	FALSE	0.00107498	0.0561293	0.0122087	0.930587	0.0126476	0.0445167	0.0260991	0.916737	FALSE	TRUE	FALSE	TRUE
16	CD4	26047	55979	0.0540561	0.0643098	0.0209237	0.071116	FALSE	FALSE	0.00157408	0.0524821	0.0193496	0.926594	0.0169349	0.0473749	0.054181	0.881509	FALSE	TRUE	FALSE	TRUE
16	CD8A	26047	55979	0.0599301	0.0350667	0.0175452	0.0254381	TRUE	FALSE	0.00203478	0.0578953	0.0155104	0.924559	0.0090927	0.025974	0.0163454	0.948588	FALSE	TRUE	FALSE	FALSE
16	COL17A1	26047	55979	0.0502553	0.0911592	0.017814	0.0970543	FALSE	FALSE	0.00176604	0.0484893	0.0160479	0.933697	0.0480895	0.0430697	0.0489648	0.859876	FALSE	TRUE	FALSE	TRUE
16	COL5A2	26047	55979	0.0417323	0.0685793	0.0192345	0.0741885	FALSE	FALSE	0.00122855	0.0405037	0.0180059	0.940262	0.0208292	0.04775	0.0533593	0.878061	FALSE	FALSE	FALSE	TRUE
16	CSF3	26047	55979	0.0541329	0.000518051	0.013514	0.000393005	TRUE	TRUE	0.00134372	0.0527892	0.0121703	0.933697	0	0.000518051	0.000393005	0.999089	TRUE	TRUE	TRUE	FALSE
16	CXCL10	26047	55979	0.0595078	0.00737777	0.0181595	0.0090391	TRUE	TRUE	0.00149729	0.0580105	0.0166622	0.92383	0.00223298	0.00514479	0.00680612	0.985816	FALSE	TRUE	TRUE	FALSE
16	CXCL9	26047	55979	0.0808154	0.0167384	0.0225362	0.029779	TRUE	FALSE	0.00226514	0.0785503	0.020271	0.898914	0.00635953	0.0103789	0.0234195	0.959842	FALSE	TRUE	FALSE	FALSE
16	CXCR4	26047	55979	0.0805083	0.0611479	0.0220755	0.0412297	TRUE	FALSE	0.00249549	0.0780128	0.01958	0.899912	0.0153808	0.0457672	0.025849	0.913003	FALSE	TRUE	FALSE	FALSE
16	FOXP3	26047	55979	0.0259915	0.00748495	0.00760164	0.00535915	TRUE	TRUE	0.000345529	0.0256459	0.00725611	0.966752	0.000714554	0.0067704	0.0046446	0.98787	FALSE	TRUE	TRUE	FALSE
16	GZMA	26047	55979	0.0400814	0.0386038	0.0148961	0.0303507	TRUE	FALSE	0.00115176	0.0389296	0.0137444	0.946174	0.0108969	0.0277068	0.0194537	0.941943	FALSE	TRUE	FALSE	TRUE
16	GZMB	26047	55979	0.050716	0.00585934	0.0152033	0.00428732	TRUE	TRUE	0.00157408	0.0491419	0.0136292	0.935655	0.000750281	0.00510906	0.00353704	0.990604	TRUE	TRUE	TRUE	FALSE
16	GZMK	26047	55979	0.0578953	0.0212222	0.0196568	0.0163454	TRUE	TRUE	0.00142051	0.0564748	0.0182363	0.923868	0.00537702	0.0158452	0.0109684	0.967809	FALSE	TRUE	TRUE	FALSE
16	IL1R2	26047	55979	0.0663032	0.0169885	0.0157408	0.0175244	TRUE	FALSE	0.00119016	0.0651131	0.0145506	0.919146	0.00198289	0.0150056	0.0155415	0.96747	FALSE	TRUE	FALSE	FALSE
16	IL1RL1	26047	55979	0.0491035	0.0102896	0.0114025	0.0048411	TRUE	TRUE	0.000959803	0.0481437	0.0104427	0.940454	0.00157202	0.00871755	0.00326908	0.986441	FALSE	TRUE	TRUE	FALSE
16	IL2RA	26047	55979	0.058356	0.0161846	0.0132453	0.0129513	TRUE	TRUE	0.00119016	0.0571659	0.0120551	0.929589	0.00210793	0.0140767	0.0108434	0.972972	FALSE	TRUE	TRUE	FALSE
16	IL3RA	26047	55979	0.0617346	0.0323157	0.0195416	0.0212937	TRUE	FALSE	0.00184282	0.0598917	0.0176988	0.920567	0.00446596	0.0278497	0.0168277	0.950857	FALSE	TRUE	TRUE	FALSE
16	IL7R	26047	55979	0.0548624	0.0673645	0.016547	0.0482502	FALSE	FALSE	0.00134372	0.0535186	0.0152033	0.929934	0.0197753	0.0475893	0.028475	0.90416	FALSE	TRUE	FALSE	TRUE
16	TNFRSF13B	26047	55979	0.0479518	0.0417657	0.0122855	0.0126476	TRUE	FALSE	0.000998196	0.0469536	0.0112873	0.940761	0.0031619	0.0386038	0.0094857	0.948749	FALSE	TRUE	TRUE	FALSE
16	TNFRSF17	26047	55979	0.0770914	0.090266	0.0258379	0.109523	FALSE	FALSE	0.00322494	0.0738665	0.022613	0.900296	0.0428911	0.0473749	0.0666321	0.843102	FALSE	TRUE	FALSE	TRUE
16	TNFRSF9	26047	55979	0.0688755	0.0133622	0.0198871	0.0106647	TRUE	TRUE	0.00226514	0.0666104	0.017622	0.913503	0.0021258	0.0112364	0.00853892	0.978099	TRUE	TRUE	TRUE	FALSE

## Sheet: Xenium multi-tissue Q genes
Q-score summary stats of each (sample, gene) combination
Sample	Gene	qv_mean	qv_median	qv_min	qv_max	qv_sd	qv_iqr
1	ABCC11	21.7924	19.2418	1.72927	40	16.154	32.9315
1	ACE2	27.2031	32.4421	1.53225	40	14.0899	22.0474
1	ACKR1	10.0338	2.95121	1.4913	40	13.5027	6.32257
1	ACTA2	22.8758	21.1212	1.40401	40	15.2482	33.4037
1	ACTG2	30.8738	40	1.33945	40	13.4289	19.4144
1	ADAM28	34.319	40	1.9364	40	10.5803	0
1	ADAMTS1	31.0363	40	1.48516	40	12.4984	19.4944
1	ADGRE1	31.589	40	1.49249	40	14.0561	14.9369
1	ADGRL4	25.4312	40	1.39098	40	17.1241	36.2218
1	ADH1C	28.1724	40	1.26579	40	15.4411	27.0687
1	ADH4	17.9684	3.82863	1.47726	40	17.6045	37.4516
1	ADIPOQ	17.6598	6.28369	1.40516	40	17.1866	37.3854
1	AGER	21.2713	19.6625	1.37701	40	17.8679	37.1437
1	AGR3	31.5116	40	1.63386	40	13.2177	19.3565
1	AHSP	34.1657	40	1.45766	40	11.487	0
1	AIF1	33.0156	40	1.63035	40	12.4739	16.2702
1	ALAS2	25.5379	25.1843	1.61946	40	15.0619	23.2902
1	ALDH1A3	33.5591	40	1.36584	40	12.3766	0
1	AMY2A	32.858	40	2.57722	40	12.8077	0
1	ANGPT2	9.73196	2.65534	1.41251	40	13.4852	7.42547
1	ANPEP	34.7388	40	1.67879	40	10.3011	0
1	APCDD1	28.954	40	1.56657	40	14.5626	20.3204
1	APOA5	29.1115	40	1.90892	40	15.0866	21.0781
1	APOBEC3A	19.9329	12.9956	1.38775	40	17.3143	37.0787
1	APOLD1	21.9037	20.3944	1.45299	40	17.6805	37.0142
1	AQP2	27.6584	40	1.77126	40	15.1927	30.7825
1	AQP3	20.2518	16.6964	1.59264	40	18.0512	37.4894
1	AQP8	12.8644	2.57592	1.38504	40	15.8047	19.3196
1	AQP9	17.6082	3.87639	1.42834	40	17.7158	37.4492
1	AR	28.142	40	1.45866	40	15.6277	22.2274
1	ARFGEF3	17.0774	12.8867	1.48143	40	15.5652	36.864
1	ASCL1	8.53754	2.61333	1.59689	40	12.9128	1.05199
1	ASCL3	27.0687	40	1.43603	40	17.0175	37.0874
1	ASPN	25.0534	40	1.35748	40	16.9921	36.6609
1	BAMBI	20.3538	19.1295	1.38417	40	17.3786	37.1118
1	BANK1	28.8474	40	1.75401	40	16.3088	32.4494
1	BASP1	22.6217	21.2078	1.31584	40	17.4832	37.4039
1	BBOX1	18.1705	3.30503	1.49906	40	18.2309	37.6415
1	BCL2L11	31.1692	40	1.61057	40	13.8217	19.9048
1	BMX	13.4908	3.81091	1.35842	40	16.2643	37.6326
1	BTNL9	29.0625	40	1.39339	40	14.8735	20.3466
1	C15orf48	31.5219	40	1.43397	40	12.37	19.1503
1	C1orf162	25.5302	40	1.72797	40	16.382	34.6852
1	C1orf194	10.4672	2.49256	1.3443	40	14.2818	14.9429
1	C20orf85	5.45087	2.33051	1.34011	40	10.5831	1.20275
1	C5orf46	30.3218	40	1.40403	40	13.2554	20.218
1	C6orf118	33.9263	40	1.49154	40	11.7999	0
1	C7	14.0564	3.14578	1.38599	40	16.2273	23.8742
1	CA4	28.8118	40	1.46073	40	13.7086	20.3399
1	CAPN8	32.5717	40	1.30069	40	12.8817	17.8126
1	CAV1	19.2896	12.5312	1.73471	40	17.0178	37.0128
1	CAVIN1	21.036	18.6885	1.40705	40	17.5462	37.4107
1	CAVIN2	33.074	40	1.4993	40	12.4063	15.2607
1	CCDC39	34.1142	40	1.54917	40	12.6906	0
1	CCDC78	10.2539	2.9093	1.4124	40	14.5411	4.27221
1	CCL19	30.3848	40	1.56292	40	13.573	19.8542
1	CCL27	4.33084	2.55043	1.51927	40	6.33465	0.679186
1	CCL5	31.2781	40	1.52334	40	14.2788	19.1686
1	CCNB2	28.3606	40	1.59968	40	15.2508	20.3575
1	CCR2	31.9391	40	2.20273	40	13.0267	19.2326
1	CCR7	30.6417	40	1.52326	40	13.8895	19.9749
1	CD14	33.2554	40	2.78358	40	11.15	15.2607
1	CD163	29.953	40	1.7091	40	12.4264	20.3487
1	CD19	31.7296	40	2.04749	40	13.4667	19.4291
1	CD1A	20.6884	20.4847	1.95765	40	15.8566	37.1071
1	CD1C	17.2057	4.25451	1.43094	40	17.2737	37.3996
1	CD1E	16.0623	3.45516	1.45113	40	16.7485	37.6746
1	CD2	22.0361	20.5801	1.57494	40	17.3056	36.995
1	CD247	29.7703	40	1.26332	40	13.0715	20.3333
1	CD27	31.5299	40	1.50199	40	13.998	19.1685
1	CD274	23.012	21.0506	1.81172	40	16.5947	36.995
1	CD28	28.3728	40	1.36961	40	15.7318	28.9875
1	CD300E	30.8248	40	1.73312	40	14.9151	20.3444
1	CD34	31.8579	40	1.56986	40	13.8136	16.172
1	CD3D	33.2925	40	1.38446	40	12.168	12.7146
1	CD3E	29.3973	40	1.41674	40	14.5415	21.5978
1	CD4	29.3029	40	1.69281	40	14.5423	19.9048
1	CD5L	28.3366	40	1.70225	40	16.2701	35.4926
1	CD68	23.7966	28.13	1.49439	40	16.761	34.493
1	CD69	24.6713	40	1.47185	40	16.9451	37.2559
1	CD70	28.2069	40	2.39224	40	16.624	31.3321
1	CD79A	14.6682	5.37545	1.67994	40	14.8402	20.6189
1	CD83	19.9957	8.07017	1.39134	40	18.0425	37.3703
1	CD86	32.9382	40	1.51525	40	13.207	0
1	CD8A	21.417	20.8063	1.28095	40	16.2541	37.0102
1	CD93	15.4527	4.66217	1.42093	40	16.2304	37.7689
1	CDH16	17.7982	10.3099	1.45372	40	16.7138	37.8305
1	CDK1	31.9273	40	2.00239	40	12.5418	18.9705
1	CENPF	35.1211	40	2.63659	40	11.083	0
1	CFAP53	21.7238	20.7299	1.43684	40	17.2073	37.1515
1	CFB	29.4866	40	1.46768	40	14.7114	20.5255
1	CFHR1	17.2718	6.1842	1.5241	40	16.4031	37.1469
1	CFHR3	27.7717	40	1.73862	40	13.998	20.3422
1	CFTR	29.9194	40	1.41133	40	14.013	20.2696
1	CHGA	33.2722	40	1.65343	40	12.1138	15.7826
1	CLCA1	33.899	40	1.44115	40	11.5053	0
1	CLCA2	27.3504	40	1.70043	40	15.5677	25.9971
1	CLEC10A	31.857	40	1.35578	40	13.5198	19.7973
1	CLEC14A	29.8663	40	1.40425	40	15.7091	23.1815
1	CLEC4E	20.2881	19.6534	1.48012	40	16.8925	36.9234
1	CLECL1	31.0053	40	1.57789	40	14.5044	17.6984
1	CLIC6	16.1244	3.48672	1.45899	40	17.441	37.5064
1	CNN1	29.1628	40	1.84485	40	13.3529	20.1833
1	COCH	10.1881	3.19697	1.45425	40	13.5396	5.50493
1	COL17A1	30.4216	40	1.36277	40	13.3553	20.3381
1	COL5A2	32.2588	40	1.40831	40	13.0346	18.7859
1	CPA3	26.311	40	1.80632	40	16.0384	31.7402
1	CRHBP	21.6935	21.091	3.9896	40	18.0128	18.0052
1	CRISPLD2	31.5661	40	1.75681	40	13.1488	19.6946
1	CSF2RA	24.7456	40	1.5396	40	16.5983	35.0428
1	CSF3	19.1838	18.4794	1.39888	40	16.9421	37.3792
1	CTLA4	27.227	40	1.44914	40	16.3599	32.6401
1	CTSG	25.3116	40	1.59376	40	16.3611	35.31
1	CTSK	31.5743	40	1.43584	40	13.2471	19.106
1	CXCL10	26.9207	40	1.5358	40	15.0128	28.1448
1	CXCL2	28.7996	40	1.49047	40	13.661	19.6304
1	CXCL6	32.0523	40	1.8214	40	12.4937	18.7639
1	CXCL9	27.9264	40	1.77267	40	15.6319	24.4616
1	CXCR4	19.2	17.4147	1.44232	40	17.2049	37.0744
1	CYP1A1	13.8075	3.50092	1.3762	40	16.2316	37.4005
1	CYP2A7	32.1218	40	1.38251	40	13.2171	18.7275
1	CYP2B6	24.4539	28.13	1.39773	40	16.3627	36.7552
1	CYP2F1	28.5041	40	1.4873	40	14.7089	21.0933
1	CYP3A4	11.1598	3.01748	1.35977	40	14.9545	12.3487
1	CYP4B1	18.727	10.5222	1.38717	40	17.2417	37.4361
1	CYTIP	29.4444	40	1.38425	40	15.1775	20.3381
1	DERL3	16.7048	3.21779	1.43693	40	17.5967	37.545
1	DES	31.9615	40	1.57902	40	13.4141	18.8314
1	DIRAS3	19.2186	8.48572	1.4544	40	17.9144	37.5397
1	DMBT1	29.5392	40	1.51321	40	14.0599	20.3418
1	DNAAF1	25.1255	21.3086	1.62752	40	14.4717	23.6953
1	DNASE1L3	19.4978	4.78542	1.41332	40	17.8031	37.1053
1	DPEP1	31.529	40	1.69806	40	12.5528	19.467
1	DPT	29.7737	40	1.83969	40	14.5493	20.3423
1	DST	33.9576	40	1.47861	40	11.6598	0
1	DUSP2	24.2218	33.1726	1.49944	40	17.0963	36.6352
1	ECSCR	34.4897	40	1.62254	40	11.1184	0
1	EDN1	28.2334	40	1.51655	40	13.9793	20.337
1	EDNRB	17.5755	4.2806	1.41	40	17.3764	37.2584
1	EGFL7	31.1576	40	1.45887	40	13.8548	20.3413
1	EGFR	26.5482	28.13	2.53946	40	13.4535	20.6579
1	EHF	34.1867	40	1.42843	40	11.8038	0
1	ELF5	26.4231	24.7393	1.73051	40	14.668	21.535
1	EPCAM	33.4938	40	1.63341	40	12.1456	7.55788
1	ERBB2	27.1801	25.6977	1.84711	40	13.3478	20.5694
1	ERG	29.6579	40	1.58575	40	14.3738	20.9689
1	ESR1	20.634	20.4242	1.23159	40	17.2136	37.2822
1	FAS	30.0799	40	1.45009	40	14.5034	20.3328
1	FBLN1	28.3977	40	1.51724	40	15.9598	31.3692
1	FBN1	32.466	40	1.44853	40	12.8726	18.9494
1	FCER1A	32.1675	40	1.64188	40	12.8714	18.9094
1	FCGR1A	22.3271	20.7541	1.46048	40	17.009	37.414
1	FCGR3A	19.3877	18.8785	1.53305	40	16.5937	37.169
1	FCN1	22.4461	21.2483	1.38316	40	17.4737	37.2018
1	FCN2	31.549	40	1.82404	40	12.9011	18.9906
1	FGFBP1	24.8825	28.13	1.79205	40	16.0357	34.548
1	FGFBP2	28.0189	40	1.49918	40	15.2538	25.4893
1	FGL2	29.5254	40	1.39911	40	15.1518	21.4872
1	FHL2	29.0509	40	1.63658	40	13.6416	20.3435
1	FKBP11	29.8052	40	1.40179	40	14.833	20.3467
1	FOXA1	20.869	15.2932	2.45888	40	17.11	35.4283
1	FOXI1	25.1216	32.4421	1.35753	40	16.2335	34.7786
1	FOXJ1	17.6916	3.7348	1.49756	40	17.8545	37.3494
1	FOXP3	14.7219	4.41744	1.43118	40	15.6607	25.3875
1	FSTL3	24.7425	40	1.44771	40	17.5031	36.9752
1	FXYD2	25.0572	29.6494	3.18276	40	17.1884	29.279
1	GATA2	23.7127	21.4347	1.47425	40	16.8537	37.0045
1	GATM	30.7588	40	1.30102	40	14.1645	20.3349
1	GCG	24.3682	24.38	1.51012	40	15.4354	32.3974
1	GDF15	18.9026	12.4667	1.55045	40	17.8866	37.6815
1	GEM	26.0182	40	1.543	40	15.649	32.0995
1	GHRL	33.5046	40	2.52459	40	12.0864	0
1	GKN2	28.549	40	2.08422	40	15.1211	24.6233
1	GLIPR1	18.1434	8.98245	1.35946	40	16.8163	37.3275
1	GLYATL1	23.6056	21.0906	1.9206	40	16.0441	34.0207
1	GNG11	18.4308	4.82819	1.25651	40	17.8955	37.8737
1	GNLY	33.1441	40	2.56503	40	11.1722	14.8157
1	GPC1	29.7327	40	1.75498	40	14.607	20.3412
1	GPC3	29.8541	40	1.66987	40	14.2166	19.7328
1	GPR183	32.7133	40	1.96152	40	12.5103	17.3075
1	GPRC5A	30.0561	40	1.69443	40	13.4579	19.5217
1	GPX2	27.2158	40	1.49844	40	15.082	22.6976
1	GYPA	29.5414	40	2.65397	40	13.816	19.6884
1	GYPB	8.75083	2.47335	1.434	40	13.8989	1.90256
1	GZMA	27.2579	40	1.43795	40	16.1426	33.2192
1	GZMB	26.1717	40	2.21158	40	16.7964	35.6926
1	GZMK	24.1102	29.8952	1.44896	40	17.0142	36.5865
1	HAMP	32.9999	40	1.78317	40	12.948	4.43049
1	HAVCR2	18.5234	4.42493	1.52987	40	17.5597	37.3812
1	HEMGN	10.898	3.08112	1.47923	40	14.4883	12.6527
1	HEPACAM2	32.2825	40	1.4399	40	12.6674	18.909
1	HES4	4.02237	2.53169	1.30522	40	6.19861	0.882064
1	HIGD1B	17.96	8.11044	1.42509	40	17.3108	37.3645
1	HLA-DQB2	12.7814	2.7878	1.36585	40	15.0993	19.0709
1	HMGCS2	33.6515	40	1.54887	40	12.0366	0
1	HPGDS	13.4922	2.8695	1.32375	40	16.5118	37.6329
1	HPX	24.6371	35.4168	1.95407	40	17.0201	34.9166
1	IGF1	30.7168	40	1.36913	40	13.703	20.0438
1	IGSF6	26.8522	40	1.51113	40	15.1608	27.7731
1	IL1R2	29.6516	40	1.74572	40	14.0775	20.3443
1	IL1RL1	24.223	20.97	1.52949	40	15.7614	33.3086
1	IL2RA	26.4022	40	1.42179	40	15.8997	33.5332
1	IL3RA	20.605	17.4233	1.37887	40	17.7487	37.4921
1	IL7R	23.2882	23.4057	1.39811	40	16.9413	36.8457
1	INMT	28.7223	40	1.57165	40	15.8195	20.347
1	INS	26.0531	40	2.63993	40	16.6627	32.8668
1	IRF8	26.4816	40	1.43906	40	16.172	35.809
1	KCNK3	32.6533	40	2.45552	40	12.8408	11.87
1	KCNMA1	31.4624	40	1.40072	40	13.9222	20.0622
1	KIT	20.3957	14.7605	1.50807	40	17.9153	37.3882
1	KLK11	26.8443	40	1.45071	40	17.007	35.5593
1	KLRB1	29.53	40	1.43558	40	12.8015	20.337
1	KLRC1	27.6137	40	1.48327	40	15.9309	24.1246
1	KLRD1	30.4578	40	1.43818	40	14.4883	20.3464
1	KNG1	20.0476	9.31313	2.04906	40	18.3444	36.8986
1	KRT20	30.3055	40	1.38268	40	13.7904	20.3418
1	KRT7	16.4804	6.31346	1.6892	40	16.352	27.3258
1	LAG3	14.024	2.59671	1.5217	40	16.5042	37.6378
1	LAMP3	29.905	40	1.39214	40	14.2811	20.2962
1	LGI4	29.3647	40	2.28357	40	13.842	20.3505
1	LGR5	18.4165	6.85168	1.85945	40	16.9347	36.3542
1	LIF	30.3201	40	1.5109	40	14.2069	19.5413
1	LILRA4	27.9676	40	1.63166	40	15.3931	21.8377
1	LILRA5	28.3045	40	1.40314	40	15.8161	27.0712
1	LILRB2	25.344	40	1.38257	40	16.0751	34.2118
1	LILRB4	13.0316	2.85006	1.42332	40	16.3534	28.0692
1	LPL	19.6717	12.5005	1.36452	40	17.4368	37.3951
1	LTBP2	29.7998	40	1.81144	40	15.4421	20.3337
1	LY6D	22.8131	26.3122	1.63643	40	19.2161	34.8806
1	LY86	26.2448	40	1.45692	40	16.4155	34.0713
1	LYVE1	30.6571	40	2.20884	40	14.06	19.2215
1	MALL	31.4406	40	1.44983	40	13.0326	19.372
1	MAMDC2	32.8431	40	1.69625	40	13.223	3.77894
1	MARCO	29.5856	40	1.58354	40	15.3489	21.1459
1	MCEMP1	28.3119	40	1.39873	40	15.3043	25.1958
1	MCF2L	31.2084	40	1.42139	40	13.6514	19.5009
1	MDM2	30.8091	40	1.42631	40	12.6249	20.336
1	MEDAG	24.6373	33.5569	1.40574	40	16.784	36.836
1	MEF2C	19.2954	11.2996	1.35771	40	17.2974	37.0797
1	MEST	27.466	40	1.4946	40	16.0409	34.2323
1	MET	27.0109	40	1.4028	40	14.7108	24.4659
1	MFAP5	33.1255	40	2.19717	40	11.6596	19.0716
1	MKI67	26.3228	40	1.39993	40	15.148	27.6045
1	MLANA	17.5343	6.28817	1.70451	40	17.1048	36.2435
1	MLPH	31.6558	40	1.36312	40	13.415	19.1414
1	MMRN1	28.3958	40	1.61936	40	14.9236	20.6347
1	MMRN2	28.5841	40	1.44008	40	15.262	21.6334
1	MNDA	25.1935	32.4421	1.48545	40	16.0641	34.0166
1	MPEG1	30.2164	40	1.48846	40	15.4659	20.3431
1	MRC1	28.469	40	1.41995	40	15.9392	23.8728
1	MS4A1	32.5734	40	2.01474	40	12.5812	19.233
1	MS4A2	30.0032	40	1.50431	40	15.182	19.394
1	MS4A4A	32.2526	40	1.51696	40	13.3744	18.8729
1	MS4A6A	33.7073	40	1.46021	40	12.1235	0
1	MTRNR2L11	28.6813	40	1.45621	40	15.3309	25.5958
1	MYBPC1	6.0233	2.59562	1.42236	40	9.02744	1.04017
1	MYC	24.0007	21.8565	1.45471	40	16.461	35.9655
1	MYH11	21.3382	20.0104	1.46863	40	17.668	37.4055
1	MYLK	30.7908	40	1.49134	40	13.5077	19.5774
1	MZB1	34.3116	40	1.5509	40	11.438	0
1	NAT8	23.5641	40	1.5784	40	17.9837	36.8346
1	NKG7	25.1452	36.2211	1.62601	40	16.1702	33.715
1	NPDC1	28.3222	40	1.39398	40	15.3997	27.5657
1	NTN4	29.0463	40	1.37097	40	13.8733	21.535
1	OGN	29.2526	40	1.30952	40	15.5112	21.3564
1	OPRPN	22.8262	20.7989	1.47365	40	17.3114	37.1359
1	PCNA	26.8098	40	1.42172	40	16.3855	34.0809
1	PCOLCE	24.458	40	1.36264	40	17.1284	36.396
1	PCP4	9.60256	2.84194	1.44508	40	13.6289	2.98716
1	PCSK2	19.0969	12.6614	1.65342	40	17.07	36.7951
1	PDCD1	8.34175	2.99749	1.36433	40	11.713	0.506334
1	PDGFRA	33.9633	40	2.00561	40	12.271	0
1	PDGFRB	27.8337	40	1.52836	40	16.1462	29.539
1	PDPN	32.9471	40	1.42539	40	13.1231	0
1	PEBP4	16.1021	7.71357	1.65158	40	15.7599	27.4684
1	PECAM1	30.3181	40	1.48163	40	14.6734	19.2637
1	PGR	13.4541	3.13818	1.35853	40	16.2282	37.4749
1	PLA2G7	19.9766	18.1341	1.39904	40	17.5334	37.3701
1	PLAC9	35.192	40	1.75424	40	11.2064	0
1	PLCG2	31.0628	40	1.5809	40	14.5977	18.9766
1	PLD4	19.6911	18.8285	1.39353	40	16.6039	37.395
1	PLIN4	27.4394	40	1.7417	40	15.2049	25.9104
1	PMP22	26.053	40	1.35391	40	16.4055	34.5644
1	PPARG	33.5631	40	1.5247	40	11.9998	0
1	PPP1R1A	30.8857	40	2.17026	40	13.6409	20.1273
1	PPP1R1B	28.5109	40	1.3508	40	15.1499	20.3411
1	PPY	24.8692	40	2.8271	40	16.5253	32.8456
1	PRDM1	33.5831	40	1.61565	40	11.7827	11.4596
1	PRF1	9.43164	2.75558	1.44459	40	13.1155	5.42582
1	PRG4	25.2012	40	1.68934	40	16.4276	35.2825
1	PROX1	29.8862	40	1.51892	40	14.1928	19.7261
1	PTGDS	15.8796	4.25499	1.466	40	16.8329	37.6018
1	PTN	32.9175	40	1.61767	40	12.5982	16.9574
1	PTPRC	31.5486	40	1.36142	40	13.6103	19.1438
1	PVALB	11.5675	2.63556	1.4695	40	15.8449	18.792
1	RAMP2	8.69327	2.75164	1.4403	40	13.2202	1.83585
1	RAPGEF3	19.9512	19.6591	1.35853	40	16.9727	37.0513
1	RBP5	27.1608	40	1.38904	40	15.3394	22.886
1	RERGL	30.4418	40	1.54903	40	13.1781	19.4945
1	RETN	21.4188	21.6334	2.66934	40	18.6175	37.1856
1	RGS16	23.4018	21.0906	1.65517	40	15.574	37.116
1	RIDA	20.6357	19.6672	1.45807	40	17.0834	37.4002
1	RND1	25.7312	40	1.60677	40	15.9486	33.4923
1	RTKN2	30.3435	40	1.39573	40	14.6428	19.8926
1	S100A1	25.9671	40	1.55517	40	16.2597	35.6054
1	S100A12	32.9949	40	2.57078	40	12.4529	14.5707
1	SCGB2A1	31.6094	40	1.45565	40	13.4319	15.62
1	SCGN	33.4711	40	1.61847	40	13.0775	0
1	SELE	20.83	19.5557	1.57213	40	17.4878	37.3015
1	SELL	9.79243	3.0042	1.29119	40	13.8598	2.47689
1	SEMA3C	32.5405	40	1.49312	40	12.6013	16.6981
1	SERPINB2	26.7705	40	1.56008	40	16.0284	31.0333
1	SERPINB3	19.5437	19.8411	1.56404	40	17.2596	37.4524
1	SERPINB9	29.5183	40	1.44461	40	14.8219	20.1293
1	SFRP2	25.8209	40	2.328	40	15.4662	30.7895
1	SFRP4	27.5691	40	1.44548	40	16.0964	33.9768
1	SFTA2	19.2669	5.51782	1.37935	40	17.7507	37.3277
1	SH2D3C	29.9603	40	1.68649	40	14.346	19.8198
1	SLAMF1	30.1754	40	1.40767	40	14.0495	19.8105
1	SLAMF7	27.6953	40	1.32423	40	16.0996	32.2129
1	SLC18A2	27.7095	40	1.53529	40	15.8277	20.6325
1	SLC22A8	13.8699	3.034	1.37593	40	15.927	20.9502
1	SLC26A2	33.2987	40	1.45576	40	12.2379	10.2286
1	SLC26A3	34.4284	40	1.33146	40	11.3303	0
1	SLC4A1	33.5611	40	1.59974	40	12.5167	0
1	SMIM24	34.0768	40	1.53177	40	11.5447	0
1	SMYD2	31.6798	40	1.72188	40	12.7493	19.4502
1	SNAI1	22.1402	20.5133	1.51192	40	16.0084	36.3775
1	SNCA	19.9572	13.8225	1.48659	40	17.8706	37.3439
1	SNCG	30.1063	40	1.54854	40	15.1814	20.0347
1	SNTN	29.43	40	1.46846	40	15.0029	19.3212
1	SOX17	31.1533	40	2.10558	40	12.8228	20.1945
1	SOX18	21.191	22.5874	1.54674	40	19.6689	38.3304
1	SOX2	29.9821	40	1.64183	40	14.3113	21.0409
1	SPDEF	26.2864	27.3563	1.44659	40	15.0735	21.1929
1	SPI1	16.2699	3.39767	1.62342	40	17.1961	37.3502
1	SPIB	25.0858	28.411	1.65862	40	15.6353	28.2623
1	SRPX	18.1492	6.1482	1.33355	40	17.1988	37.3045
1	SST	34.0265	40	1.76538	40	11.7583	0
1	STC1	20.613	15.8088	1.47101	40	16.322	35.4701
1	STC2	30.4496	40	1.68561	40	13.6611	19.7264
1	STEAP4	34.4194	40	2.49619	40	11.0173	0
1	TAC1	27.4335	40	2.53447	40	15.4511	24.0461
1	TAT	11.1813	2.84778	1.50536	40	13.56	14.9779
1	TBX3	27.6412	40	1.46273	40	15.7028	27.8469
1	TCF15	16.5529	3.38694	1.45617	40	16.3778	37.1884
1	TCF4	27.8024	40	1.48788	40	15.8256	27.5659
1	TCIM	30.3455	40	1.58157	40	12.6772	20.3316
1	TCL1A	32.113	40	1.57116	40	12.4647	19.279
1	TENT5C	31.8767	40	1.70487	40	13.1938	18.9189
1	TFF2	12.0234	3.01557	1.34503	40	14.8144	17.1941
1	TFPI	31.1321	40	1.7453	40	13.8237	19.3796
1	THAP2	30.66	40	1.76395	40	14.1741	20.3316
1	THBS2	22.9438	21.0739	1.56829	40	16.7736	36.9942
1	THY1	28.0068	40	1.80628	40	13.6866	22.4268
1	TIMP4	29.5835	40	2.25355	40	15.1555	21.6023
1	TM4SF18	30.3549	40	1.35675	40	13.4039	19.7664
1	TM4SF4	28.4029	40	1.44283	40	14.9596	23.1019
1	TMC5	32.6284	40	1.35775	40	12.5831	18.7387
1	TMEM100	27.3765	40	1.46666	40	14.9997	20.3487
1	TMEM174	25.0808	22.0088	1.51844	40	15.456	28.0864
1	TMEM52B	30.3804	40	1.37385	40	14.0254	20.1552
1	TNC	28.1134	40	1.46059	40	14.8926	19.8901
1	TNFRSF13B	29.9031	40	2.27031	40	14.1586	20.1671
1	TNFRSF17	30.7988	40	1.54362	40	13.6846	20.3397
1	TNFRSF9	18.8261	14.9298	1.60652	40	16.8817	37.4371
1	TOP2A	29.567	40	1.52683	40	14.2271	20.1552
1	TRAC	32.8386	40	1.44663	40	12.6317	16.6935
1	TREM2	34.424	40	1.7148	40	11.2341	0
1	TSPAN19	25.8942	40	1.6004	40	16.8298	36.8996
1	UBE2C	27.3224	40	1.67972	40	16.8017	36.9693
1	UMOD	28.7769	40	2.51291	40	14.4095	19.9048
1	UPK3B	21.8948	20.4783	1.58839	40	16.3174	35.9198
1	VCAN	20.9739	19.6646	1.5678	40	17.6685	36.9202
1	VSIG4	29.1611	40	2.05601	40	15.2446	26.281
1	VWA5A	31.2355	40	1.42507	40	13.7407	19.094
1	VWF	30.3431	40	1.31904	40	13.3974	19.3669
2	ABCC11	25.9584	23.9436	2.23549	40	14.2444	24.1443
2	ACE2	29.5449	32.0366	2.20928	40	11.0514	16.2344
2	ACKR1	19.3042	9.04756	2.15661	40	16.2391	35.6677
2	ACTA2	32.0699	40	2.22047	40	10.8896	14.2942
2	ACTG2	33.7687	40	2.21403	40	10.5067	11.9509
2	ADAM28	35.4178	40	2.39995	40	9.78158	0
2	ADAMTS1	34.727	40	2.3402	40	10.0508	7.96338
2	ADGRE1	31.4326	40	2.10803	40	13.7542	17.0409
2	ADGRL4	32.8502	40	2.08426	40	12.5455	13.101
2	ADH1C	32.767	40	2.16962	40	11.9976	10.8414
2	ADH4	23.7009	24.1072	2.34	40	16.1424	35.3385
2	ADIPOQ	26.1943	35.2069	2.19247	40	15.6854	32.5328
2	AGER	30.7405	40	2.16494	40	14.0081	16.0308
2	AGR3	32.229	40	2.11479	40	11.5679	15.9742
2	AHSP	35.4724	40	2.12013	40	9.67074	0
2	AIF1	33.3241	40	2.14435	40	11.5464	13.3273
2	ALAS2	28.5043	40	2.2001	40	15.2358	28.5886
2	ALDH1A3	35.5163	40	2.3207	40	8.95543	4.79306
2	AMY2A	34.2181	40	2.27097	40	10.2671	11.9509
2	ANGPT2	20.1887	16.7655	2.14566	40	15.8122	36.2816
2	ANPEP	35.2942	40	2.20916	40	9.59863	0
2	APCDD1	32.2774	40	2.30669	40	13.0279	15.7052
2	APOA5	26.9617	40	2.39356	40	15.4049	31.1962
2	APOBEC3A	25.5829	40	2.16919	40	16.1755	34.9498
2	APOLD1	30.5534	40	2.16979	40	13.7802	14.4903
2	AQP2	27.1485	40	2.31737	40	15.2625	31.3567
2	AQP3	31.8152	40	2.07669	40	12.5154	16.4767
2	AQP8	20.4486	17.8538	2.16823	40	16.3779	37.0677
2	AQP9	29.0134	40	2.28455	40	14.0483	20.9671
2	AR	28.4774	40	2.20985	40	13.7752	20.2325
2	ARFGEF3	21.8902	23.7085	2.16336	40	15.0293	34.6176
2	ASCL1	21.2278	23.5233	2.16788	40	16.9045	35.5711
2	ASCL3	28.4791	40	2.2228	40	15.1141	30.1436
2	ASPN	32.0998	40	2.13487	40	12.9547	13.822
2	BAMBI	21.4603	23.2912	2.11796	40	16.9714	35.571
2	BANK1	30.4868	40	2.2809	40	14.2831	16.5549
2	BASP1	31.0459	40	2.14558	40	13.8805	16.9643
2	BBOX1	22.854	24.8734	2.1391	40	17.3266	36.3106
2	BCL2L11	34.2767	40	2.14403	40	11.2319	4.79306
2	BMX	28.2721	40	2.09905	40	15.404	32.2071
2	BTNL9	30.234	40	2.06894	40	14.5384	16.1596
2	C15orf48	34.1398	40	2.16782	40	9.8897	10.8414
2	C1orf162	29.8171	40	2.2589	40	12.8398	18.0833
2	C1orf194	16.8902	7.45926	2.09921	40	15.6828	36.9312
2	C20orf85	17.1858	6.70414	2.09881	40	16.2653	37.1098
2	C5orf46	33.7248	40	2.27001	40	10.7542	14.2942
2	C6orf118	31.3976	40	2.37592	40	13.7005	16.0129
2	C7	25.0746	40	2.23452	40	16.4574	33.5398
2	CA4	27.8745	35.2069	2.17646	40	14.2599	23.2354
2	CAPN8	35.0902	40	2.10934	40	9.96892	0
2	CAV1	26.2145	30.8898	2.22711	40	14.3945	28.0386
2	CAVIN1	30.2058	31.0562	2.23252	40	10.2551	16.0886
2	CAVIN2	35.6256	40	2.23562	40	8.95919	4.79306
2	CCDC39	31.7575	40	2.1761	40	13.7612	15.7533
2	CCDC78	16.0174	6.29226	2.20617	40	15.7914	35.9937
2	CCL19	30.766	40	2.23052	40	14.2718	17.1321
2	CCL27	10.304	4.7799	2.07961	40	13.1947	3.03531
2	CCL5	34.7837	40	2.18163	40	9.81367	7.96338
2	CCNB2	31.8738	40	2.11123	40	12.1001	16.0638
2	CCR2	34.6291	40	2.20721	40	10.9732	0
2	CCR7	29.059	40	2.08594	40	14.014	18.9228
2	CD14	32.9362	40	2.22455	40	11.1278	13.3273
2	CD163	34.5246	40	2.48587	40	9.06019	11.9509
2	CD19	29.1252	40	2.38975	40	14.5383	18.4883
2	CD1A	21.8631	20.8565	2.14832	40	14.7371	35.4006
2	CD1C	24.5456	30.8898	2.22782	40	16.1823	34.3787
2	CD1E	27.8315	40	2.18955	40	14.9564	24.1639
2	CD2	31.0747	40	2.09419	40	13.5613	19.1626
2	CD247	32.3457	40	2.13558	40	10.928	13.3273
2	CD27	33.3943	40	2.38549	40	12.3084	8.9854
2	CD274	30.4085	35.2069	2.27092	40	11.4002	17.0409
2	CD28	27.3234	40	2.11163	40	15.5801	33.5603
2	CD300E	26.6173	40	2.26769	40	15.4204	32.2503
2	CD34	33.4738	40	2.34374	40	12.1379	10.0748
2	CD3D	34.548	40	2.14154	40	10.0605	8.94381
2	CD3E	31.5876	40	2.18214	40	12.403	14.9949
2	CD4	30.4339	40	2.2206	40	13.1891	16.1271
2	CD5L	32.182	40	2.4275	40	12.754	14.9094
2	CD68	30.9628	40	2.30034	40	13.4925	17.1288
2	CD69	31.8528	40	2.22665	40	12.9377	15.9795
2	CD70	24.2829	23.9871	2.12087	40	16.2634	34.9197
2	CD79A	19.6317	12.7446	2.17734	40	16.4661	36.3448
2	CD83	29.6438	40	2.02554	40	14.2066	21.9826
2	CD86	33.4779	40	2.24818	40	11.8514	10.8414
2	CD8A	30.19	40	2.21801	40	13.2994	16.183
2	CD93	27.4961	40	2.1791	40	15.4138	29.8214
2	CDH16	24.3103	30.973	2.09847	40	16.5601	35.2625
2	CDK1	34.3356	40	2.23277	40	9.78664	9.11019
2	CENPF	34.24	40	2.51764	40	10.93	4.79306
2	CFAP53	29.4233	40	2.22092	40	14.1756	19.198
2	CFB	31.8197	40	2.1631	40	12.1432	14.2942
2	CFHR1	21.688	22.6102	2.19907	40	16.484	36.653
2	CFHR3	30.3754	40	2.14739	40	12.9528	16.4533
2	CFTR	31.3952	40	2.12598	40	12.2438	16.3216
2	CHGA	34.8565	40	2.2527	40	10.6082	0
2	CLCA1	35.5053	40	2.14647	40	9.56472	0
2	CLCA2	30.9621	40	2.36166	40	12.5732	16.0308
2	CLEC10A	33.2917	40	2.42014	40	11.6769	14.2942
2	CLEC14A	33.5005	40	2.2558	40	12.0494	8.94381
2	CLEC4E	21.1106	23.0866	2.2485	40	15.6481	34.6823
2	CLECL1	30.3715	40	2.30929	40	14.3509	17.782
2	CLIC6	28.1136	40	2.2304	40	14.8656	32.7066
2	CNN1	34.2432	40	2.42755	40	10.2948	9.11019
2	COCH	19.8748	11.7833	2.19489	40	16.7461	36.1041
2	COL17A1	32.9723	40	2.15562	40	11.1984	16.048
2	COL5A2	36.0398	40	2.2117	40	9.4345	0
2	CPA3	32.7831	40	2.29095	40	13.2851	8.94381
2	CRHBP	21.1367	19.5669	2.53914	40	13.9019	30.8396
2	CRISPLD2	34.9084	40	2.22979	40	9.73085	4.79306
2	CSF2RA	29.6486	40	2.17063	40	14.0945	20.3242
2	CSF3	23.7534	28.5266	2.2185	40	15.9707	35.1634
2	CTLA4	30.7037	40	2.17915	40	13.8457	16.1408
2	CTSG	29.7766	40	2.17626	40	13.9766	17.2838
2	CTSK	33.512	40	2.37777	40	10.1983	9.11019
2	CXCL10	30.887	40	2.12071	40	12.9695	16.5453
2	CXCL2	31.719	40	2.29773	40	11.7275	16.3216
2	CXCL6	34.6473	40	2.16943	40	10.3105	4.79306
2	CXCL9	26.6333	35.2069	2.14767	40	14.0132	26.5226
2	CXCR4	24.8383	30.8898	2.13052	40	16.1047	34.5901
2	CYP1A1	21.0484	16.6629	2.1134	40	16.813	35.3496
2	CYP2A7	30.4398	40	2.25366	40	14.1984	18.0239
2	CYP2B6	32.4647	40	2.15552	40	11.3763	13.822
2	CYP2F1	26.0104	31.0562	2.19729	40	15.0532	32.2903
2	CYP3A4	33.1211	40	2.16995	40	11.0508	14.6587
2	CYP4B1	17.0593	5.75126	2.1121	40	15.8169	36.2397
2	CYTIP	33.6232	40	2.1309	40	11.9259	7.96338
2	DERL3	23.5777	28.0491	2.27336	40	16.8801	34.8911
2	DES	36.6408	40	2.36108	40	8.25854	0
2	DIRAS3	23.8222	26.9407	2.06028	40	16.5022	35.3372
2	DMBT1	32.1802	40	2.14682	40	11.4418	16.0308
2	DNAAF1	27.948	37.6035	2.3907	40	14.4192	20.4697
2	DNASE1L3	33.7308	40	2.12454	40	12.076	7.96338
2	DPEP1	35.0601	40	2.26896	40	9.78744	4.79306
2	DPT	30.0136	40	2.13031	40	13.6938	16.4675
2	DST	35.1071	40	2.24477	40	9.86548	0
2	DUSP2	28.2127	40	2.15613	40	15.5592	33.1206
2	ECSCR	35.181	40	2.2113	40	9.74605	0
2	EDN1	32.6958	40	2.1498	40	11.5884	13.3273
2	EDNRB	31.9657	40	2.14673	40	13.545	13.0593
2	EGFL7	35.1638	40	2.16262	40	10.1094	0
2	EGFR	25.9233	25.9419	2.36051	40	12.3847	17.4176
2	EHF	35.0805	40	2.20432	40	10.4337	0
2	ELF5	26.0052	30.8898	2.185	40	15.2294	33.8457
2	EPCAM	32.4444	40	2.29568	40	10.9715	14.9949
2	ERBB2	31.0614	31.02	2.17927	40	9.85332	13.0593
2	ERG	29.7884	31.0562	2.15355	40	11.6211	14.7
2	ESR1	24.8292	35.2069	2.09304	40	16.629	35.2689
2	FAS	32.0281	40	2.18387	40	12.3424	15.8015
2	FBLN1	35.1861	40	2.25161	40	10.9059	0
2	FBN1	35.197	40	2.23434	40	10.4294	0
2	FCER1A	33.0984	40	2.18105	40	12.1844	13.0593
2	FCGR1A	29.3441	40	2.11055	40	14.8394	20.5372
2	FCGR3A	23.9378	23.9362	2.10912	40	15.7136	34.8789
2	FCN1	21.9447	23.2569	2.22254	40	16.4505	35.6022
2	FCN2	29.5366	40	2.21675	40	14.0411	21.4996
2	FGFBP1	29.8412	40	2.18283	40	13.3464	16.5837
2	FGFBP2	30.7244	40	2.23507	40	13.3832	21.6425
2	FGL2	35.0959	40	2.23416	40	10.3497	0
2	FHL2	32.6242	40	2.23216	40	11.3648	16.183
2	FKBP11	32.0425	40	2.12025	40	12.7473	16.1567
2	FOXA1	24.9394	30.8898	2.60305	40	14.0772	30.1084
2	FOXI1	28.8858	40	2.17201	40	13.8074	24.2192
2	FOXJ1	19.6524	9.0202	2.18979	40	16.8967	35.884
2	FOXP3	26.914	40	2.20108	40	15.7985	33.7457
2	FSTL3	27.3081	40	2.17034	40	15.851	34.2157
2	FXYD2	28.7698	40	2.07266	40	14.7436	21.1123
2	GATA2	31.1082	40	2.11415	40	13.4697	16.2081
2	GATM	31.4737	40	2.186	40	10.8945	16.0308
2	GCG	28.7396	31.0562	2.2523	40	12.3644	19.8754
2	GDF15	30.1707	40	2.27872	40	14.6983	17.9443
2	GEM	34.2151	40	2.07148	40	10.5096	9.11019
2	GHRL	35.4902	40	2.52152	40	9.15049	4.79306
2	GKN2	31.7	40	2.29422	40	12.6241	19.1933
2	GLIPR1	28.7654	40	2.18925	40	14.9922	21.3253
2	GLYATL1	29.2958	40	2.37649	40	13.8558	19.0273
2	GNG11	29.8529	40	2.12312	40	14.4691	16.0775
2	GNLY	32.7867	40	2.19581	40	12.1629	12.4223
2	GPC1	32.2923	40	2.23102	40	12.8887	13.822
2	GPC3	30.8792	40	2.22165	40	12.7648	16.5453
2	GPR183	32.0809	40	2.45219	40	12.6177	15.4882
2	GPRC5A	30.8218	40	2.21936	40	12.3416	18.3014
2	GPX2	32.2556	40	2.09953	40	11.802	16.1961
2	GYPA	30.5179	37.8136	2.32712	40	12.283	15.2577
2	GYPB	13.5662	4.7799	2.22228	40	15.18	19.5789
2	GZMA	30.6875	40	2.15837	40	13.8637	16.9134
2	GZMB	33.7069	40	2.20675	40	11.4033	9.11019
2	GZMK	30.1035	40	2.12378	40	14.6671	18.0767
2	HAMP	32.805	40	2.20913	40	11.9436	15.3803
2	HAVCR2	25.7737	35.2069	2.14859	40	15.9489	34.596
2	HEMGN	15.6821	4.59506	2.11704	40	15.889	37.0757
2	HEPACAM2	34.7835	40	2.22351	40	9.96769	4.79306
2	HES4	12.3213	3.69792	2.08541	40	14.7092	18.7943
2	HIGD1B	14.6087	4.64104	2.09429	40	14.4976	23.8359
2	HLA-DQB2	29.9123	40	2.17671	40	14.4462	18.7457
2	HMGCS2	34.1907	40	2.13241	40	11.4888	0
2	HPGDS	22.1182	23.8364	2.19538	40	15.8235	35.0182
2	HPX	32.4383	40	2.32187	40	12.3894	9.07098
2	IGF1	34.903	40	2.22349	40	9.92646	4.79306
2	IGSF6	32.9367	40	2.1806	40	11.7671	9.11019
2	IL1R2	29.3338	40	2.22987	40	15.2862	22.4754
2	IL1RL1	31.7999	40	2.30207	40	12.9168	16.1019
2	IL2RA	30.6382	40	2.11003	40	14.4327	18.0833
2	IL3RA	23.8138	30.9853	2.13501	40	16.9611	36.3773
2	IL7R	32.7378	40	2.1626	40	12.6392	13.3273
2	INMT	32.886	40	2.3011	40	13.0543	9.11019
2	INS	25.0058	29.9252	2.36014	40	13.1133	29.8264
2	IRF8	33.0288	40	2.17915	40	11.7512	13.3273
2	KCNK3	29.0063	35.2069	2.42696	40	12.1355	16.7574
2	KCNMA1	33.7193	40	2.22592	40	11.7134	8.94381
2	KIT	29.3996	35.2069	2.15331	40	12.8649	19.5847
2	KLK11	28.0325	35.2069	2.21707	40	13.9478	17.2202
2	KLRB1	27.7352	30.8898	2.10548	40	12.4151	17.3952
2	KLRC1	33.0537	40	2.19798	40	11.2715	14.0922
2	KLRD1	35.09	40	2.20088	40	10.4417	0
2	KNG1	24.8672	24.5118	2.12139	40	15.606	34.2201
2	KRT20	33.3679	40	2.16092	40	10.5411	10.8414
2	KRT7	18.3983	8.57674	2.16772	40	15.1429	33.9
2	LAG3	25.4832	40	2.14517	40	16.4339	35.3885
2	LAMP3	31.9553	40	2.29333	40	12.6944	16.0821
2	LGI4	34.8723	40	2.66838	40	10.04	4.79306
2	LGR5	33.33	40	2.26817	40	12.0843	4.79306
2	LIF	33.3469	40	2.29266	40	10.8636	10.8414
2	LILRA4	28.1405	40	2.20704	40	14.1991	22.9667
2	LILRA5	31.3847	40	2.27414	40	13.3688	16.9383
2	LILRB2	30.6548	40	2.00394	40	13.0811	16.3613
2	LILRB4	12.5428	4.17319	2.11181	40	14.5511	19.947
2	LPL	31.4816	40	2.17955	40	12.9576	16.2344
2	LTBP2	33.0023	40	2.21516	40	11.3176	15.8015
2	LY6D	24.9431	40	2.3597	40	16.5253	35.0744
2	LY86	30.2359	40	2.16133	40	13.7902	19.3781
2	LYVE1	34.2814	40	2.28056	40	9.90584	9.11019
2	MALL	34.952	40	2.1958	40	10.0626	0
2	MAMDC2	33.6195	40	2.11543	40	12.0024	9.01472
2	MARCO	31.5375	40	2.14456	40	13.3635	16.96
2	MCEMP1	25.2705	31.0562	2.24068	40	16.163	34.7546
2	MCF2L	35.7117	40	2.10561	40	9.34851	0
2	MDM2	33.7377	40	2.28177	40	10.1096	11.4734
2	MEDAG	29.8125	40	2.25377	40	14.2316	16.2915
2	MEF2C	29.1093	40	2.23238	40	15.1166	28.5366
2	MEST	30.0175	40	2.05947	40	14.492	17.4
2	MET	31.6228	40	2.16435	40	12.109	16.0969
2	MFAP5	33.8873	40	2.22182	40	11.7403	0
2	MKI67	30.187	35.2069	2.16934	40	12.1641	16.2791
2	MLANA	19.1752	8.51998	2.25819	40	15.4001	29.8942
2	MLPH	33.7832	40	2.13305	40	10.6666	13.0593
2	MMRN1	31.3483	40	2.15926	40	13.0813	18.0833
2	MMRN2	33.3517	40	2.12856	40	12.3332	9.01472
2	MNDA	27.3578	40	2.16295	40	15.4575	33.6235
2	MPEG1	33.0141	40	2.17029	40	12.5309	9.11019
2	MRC1	32.9037	40	2.34961	40	10.8004	14.2942
2	MS4A1	31.9997	40	2.25184	40	12.8629	16.1929
2	MS4A2	33.9992	40	2.19418	40	10.4411	9.11019
2	MS4A4A	34.0063	40	2.26543	40	11.2701	8.94381
2	MS4A6A	35.0603	40	2.14225	40	9.71982	4.79306
2	MTRNR2L11	33.3432	40	2.31332	40	12.138	8.94381
2	MYBPC1	12.2157	5.65444	2.14995	40	13.1967	20.6543
2	MYC	29.4554	40	2.14439	40	14.0586	20.5626
2	MYH11	33.2682	40	2.20008	40	11.7986	9.11019
2	MYLK	34.3847	40	2.12655	40	10.4321	4.79306
2	MZB1	34.7188	40	2.13054	40	10.5611	4.79306
2	NAT8	33.0059	40	2.2508	40	11.2727	13.0593
2	NKG7	30.72	40	2.20071	40	13.6677	16.6476
2	NPDC1	30.5902	40	2.13572	40	11.9816	16.312
2	NTN4	31.0997	40	2.2135	40	12.6932	18.5086
2	OGN	29.2667	40	2.06005	40	14.6898	22.4665
2	OPRPN	29.0588	40	2.17649	40	14.435	16.4047
2	PCNA	34.0841	40	2.23758	40	10.1168	9.11019
2	PCOLCE	30.2416	40	2.28059	40	13.3349	16.4927
2	PCP4	21.8227	23.0866	2.12262	40	17.0717	35.3212
2	PCSK2	25.6477	35.2069	2.21028	40	15.7459	34.1771
2	PDCD1	20.1297	21.2543	2.40783	40	16.2755	35.711
2	PDGFRA	35.3138	40	2.17939	40	10.0566	0
2	PDGFRB	33.1383	40	2.11541	40	12.5617	9.11019
2	PDPN	34.1695	40	2.2802	40	10.4109	9.01472
2	PEBP4	24.1162	35.2069	2.3969	40	17.0724	35.316
2	PECAM1	33.3249	40	2.27175	40	11.755	9.11019
2	PGR	26.0584	40	2.21694	40	16.1139	34.4594
2	PLA2G7	25.3286	33.6218	2.15697	40	15.8861	34.422
2	PLAC9	34.2637	40	2.65629	40	10.7528	9.09712
2	PLCG2	34.8508	40	2.1486	40	10.8481	0
2	PLD4	24.5215	30.0242	2.08826	40	16.2066	35.8656
2	PLIN4	28.8061	40	2.21219	40	14.0605	22.9737
2	PMP22	33.2903	40	2.14081	40	11.6652	14.6587
2	PPARG	34.2	40	2.32221	40	10.5258	11.9509
2	PPP1R1A	30.7799	40	2.27449	40	12.9477	16.2344
2	PPP1R1B	31.9833	40	2.17277	40	12.9066	15.9699
2	PPY	28.182	40	2.34786	40	14.8692	30.352
2	PRDM1	35.4126	40	2.61945	40	9.83875	0
2	PRF1	20.4855	20.419	2.12053	40	16.4696	36.3475
2	PRG4	30.5907	40	2.34547	40	13.0688	17.1783
2	PROX1	33.9243	40	2.22351	40	10.6825	9.11019
2	PTGDS	27.1723	31.0562	2.155	40	13.7336	22.985
2	PTN	34.0529	40	2.20123	40	10.99	8.94381
2	PTPRC	34.887	40	2.21466	40	10.2379	0
2	PVALB	19.9377	18.2665	2.04844	40	16.5604	36.6552
2	RAMP2	21.9106	23.0866	2.18546	40	16.7141	35.2938
2	RAPGEF3	32.177	40	2.15298	40	13.07	13.0593
2	RBP5	33.2716	40	2.12268	40	11.3637	11.1187
2	RERGL	31.651	40	2.07103	40	12.4659	16.0555
2	RETN	15.1207	4.54404	2.14948	40	16.5548	37.1736
2	RGS16	32.1092	40	2.12257	40	12.7624	15.4159
2	RIDA	28.9795	35.2069	2.1953	40	13.4421	19.9821
2	RND1	32.2154	40	2.24967	40	12.2143	14.4903
2	RTKN2	34.4852	40	2.19274	40	11.1948	7.96338
2	S100A1	27.9128	40	2.12125	40	15.0174	32.0203
2	S100A12	33.4818	40	2.19009	40	11.7601	12.0843
2	SCGB2A1	29.4219	40	2.36568	40	13.2293	20.4077
2	SCGN	31.7693	40	2.38465	40	12.3628	15.7052
2	SELE	20.9388	18.9932	2.21678	40	16.3424	36.4276
2	SELL	25.7659	35.2069	2.1949	40	16.0835	34.6785
2	SEMA3C	31.4737	35.2069	2.16637	40	10.618	11.9509
2	SERPINB2	25.6492	30.9853	2.22128	40	13.8485	29.3085
2	SERPINB3	23.0457	23.7097	2.07614	40	16.9433	36.4403
2	SERPINB9	34.3125	40	2.22502	40	11.3798	0
2	SFRP2	26.1051	30.9421	2.29869	40	14.0608	30.83
2	SFRP4	29.0667	40	2.33773	40	13.864	21.1664
2	SFTA2	18.5623	6.55221	2.22947	40	16.5727	35.967
2	SH2D3C	30.9212	40	2.17241	40	13.3038	16.1265
2	SLAMF1	33.01	40	2.21283	40	11.7288	12.7736
2	SLAMF7	33.6009	40	2.16918	40	11.0984	11.4734
2	SLC18A2	33.8891	40	2.36956	40	11.9907	0
2	SLC22A8	22.5802	23.9451	2.22118	40	16.6183	35.1629
2	SLC26A2	34.9057	40	2.19967	40	10.5851	0
2	SLC26A3	35.3454	40	2.17858	40	10.1348	0
2	SLC4A1	30.5367	40	2.25858	40	13.4189	15.9956
2	SMIM24	36.6016	40	2.16041	40	8.69678	0
2	SMYD2	32.9328	40	2.192	40	11.8336	15.6098
2	SNAI1	26.9353	40	2.24892	40	15.6837	33.9592
2	SNCA	25.5834	40	2.19115	40	16.3359	34.883
2	SNCG	32.5198	40	2.14073	40	12.5133	15.5516
2	SNTN	32.8796	40	2.30371	40	11.7931	15.9742
2	SOX17	30.483	40	2.18838	40	13.4684	17.2413
2	SOX18	22.107	22.0445	2.26355	40	16.4841	36.2922
2	SOX2	31.7245	40	2.16039	40	13.1257	17.5112
2	SPDEF	32.1071	40	2.25128	40	12.1199	16.0969
2	SPI1	28.7869	40	2.15227	40	14.7619	18.3402
2	SPIB	27.6927	40	2.3181	40	13.9525	28.7742
2	SRPX	23.405	23.9527	2.17586	40	15.7807	34.5595
2	SST	31.6815	40	2.22072	40	12.3096	15.4882
2	STC1	25.7367	33.6218	2.28184	40	15.3589	31.6658
2	STC2	30.8263	40	2.43139	40	12.1798	17.1092
2	STEAP4	32.1286	40	2.56244	40	12.2897	16.1636
2	TAC1	30.474	40	2.2482	40	13.2537	20.9333
2	TAT	21.5962	22.6363	2.22702	40	14.3227	35.3315
2	TBX3	32.7058	40	2.12822	40	11.8487	15.8015
2	TCF15	18.8006	6.38035	2.22208	40	16.9322	36.6523
2	TCF4	31.0271	40	2.19655	40	13.6923	16.7088
2	TCIM	30.991	40	2.20352	40	11.6447	17.3089
2	TCL1A	32.6443	40	2.10268	40	12.143	16.0821
2	TENT5C	32.955	40	2.23122	40	11.0984	9.11019
2	TFF2	17.7792	6.38373	2.15949	40	16.3098	36.1017
2	TFPI	34.2318	40	2.29472	40	11.1838	4.79306
2	THAP2	31.6461	40	2.21207	40	13.1221	15.8928
2	THBS2	30.5189	40	2.19399	40	13.9608	16.7929
2	THY1	31.5329	40	2.46134	40	12.016	16.5453
2	TIMP4	28.3067	40	2.17152	40	14.5805	22.1282
2	TM4SF18	32.6329	40	2.13793	40	12.5695	12.568
2	TM4SF4	35.431	40	2.34766	40	9.76108	0
2	TMC5	33.2616	40	2.18815	40	10.9201	16.134
2	TMEM100	34.0622	40	2.29867	40	11.6692	0
2	TMEM174	27.7862	32.0366	2.23356	40	14.0778	25.5569
2	TMEM52B	31.154	35.2069	2.11968	40	10.9418	14.6587
2	TNC	32.4628	40	2.203	40	11.6687	15.8928
2	TNFRSF13B	28.3187	30.8898	2.37863	40	11.5938	16.2933
2	TNFRSF17	34.1174	40	2.19326	40	10.3949	9.11019
2	TNFRSF9	30.1324	40	2.2432	40	14.4889	17.5931
2	TOP2A	32.7764	40	2.35852	40	11.0867	15.3803
2	TRAC	35.0076	40	2.21764	40	10.2957	0
2	TREM2	35.6225	40	2.41723	40	9.7171	0
2	TSPAN19	31.0165	40	2.16663	40	13.4963	16.8146
2	UBE2C	32.0372	40	2.07631	40	12.5887	16.7088
2	UMOD	24.9342	32.0366	2.36831	40	14.6787	32.3602
2	UPK3B	24.5591	24.0044	2.20199	40	15.3438	33.444
2	VCAN	32.6035	40	2.25424	40	12.892	13.5507
2	VSIG4	34.2924	40	2.18175	40	10.8493	8.97927
2	VWA5A	34.9791	40	2.14994	40	10.0074	0
2	VWF	33.787	40	2.38496	40	11.1639	9.11019
3	ABCC11	27.3809	31.1984	4.87071	40	12.5904	19.7638
3	ACE2	31.1463	36.2563	4.75198	40	11.1335	16.6033
3	ACKR1	29.7924	33.986	4.959	40	12.1494	22.3727
3	ACTA2	34.1299	40	4.90415	40	9.85272	8.2963
3	ACTG2	33.1169	40	4.94494	40	10.4356	9.41999
3	ADAM28	35.2093	40	5.25595	40	9.11371	8.30072
3	ADAMTS1	35.5621	40	4.9959	40	9.35953	4.35806
3	ADGRE1	34.3853	40	4.99908	40	10.6219	6.014
3	ADGRL4	33.4132	40	5.1185	40	11.1107	8.54361
3	ADH1C	33.4779	40	4.90384	40	11.0851	9.19256
3	ADH4	25.7927	31.7014	5.20611	40	15.4669	32.1206
3	ADIPOQ	21.2921	15.4445	5.27589	40	15.4812	34.3321
3	AGER	31.5562	40	5.17534	40	12.7252	20.2075
3	AGR3	31.6567	40	4.77926	40	11.5323	15.0548
3	AHSP	26.9004	40	4.78814	40	15.6127	32.7105
3	AIF1	33.2616	40	4.91365	40	10.7117	12.1782
3	ALAS2	32.0722	40	4.85949	40	11.9505	11.8772
3	ALDH1A3	32.1276	40	4.79845	40	11.6542	17.4237
3	AMY2A	34.3062	40	5.41969	40	9.20128	10.7306
3	ANGPT2	27.7121	34.1426	5.11652	40	13.8432	28.1432
3	ANPEP	34.9769	40	4.76823	40	8.55124	6.014
3	APCDD1	34.5077	40	5.18146	40	10.1096	8.30004
3	APOA5	14.9058	7.23312	4.84947	40	13.5776	18.8685
3	APOBEC3A	25.8444	31.5793	4.95011	40	14.9366	32.0976
3	APOLD1	31.9863	40	5.26334	40	12.2674	9.73269
3	AQP2	18.7726	13.9847	5.20919	40	13.6329	27.6596
3	AQP3	31.6274	40	4.93672	40	11.4618	16.9464
3	AQP8	15.7633	8.28362	4.96798	40	14.2245	22.9609
3	AQP9	28.1529	40	5.20977	40	14.1702	28.2831
3	AR	26.6773	26.2655	5.02777	40	13.1185	24.6991
3	ARFGEF3	23.8378	30.58	5.38254	40	12.9278	25.5839
3	ASCL1	16.2227	9.56741	5.00643	40	14.3623	27.9762
3	ASCL3	24.0637	31.683	5.03993	40	16.2729	33.7491
3	ASPN	34.8252	40	5.08463	40	9.90502	5.40916
3	BAMBI	28.4212	39.6416	5.20745	40	14.3807	28.5829
3	BANK1	35.544	40	4.9137	40	9.29626	1.90948
3	BASP1	33.2635	40	5.06084	40	10.6206	9.4591
3	BBOX1	16.7679	7.63521	5.00364	40	14.6041	28.1655
3	BCL2L11	36.943	40	5.13378	40	7.58286	0
3	BMX	33.6569	40	5.81022	40	10.9211	8.32086
3	BTNL9	32.5778	40	5.43294	40	12.0954	9.07584
3	C15orf48	34.8002	40	5.14496	40	9.00714	8.2963
3	C1orf162	34.1573	40	4.98419	40	10.0464	8.32433
3	C1orf194	16.1893	9.0128	4.80529	40	14.0156	17.1482
3	C20orf85	10.401	8.33547	4.88578	40	8.60639	5.76587
3	C5orf46	32.8703	40	5.10671	40	11.8134	8.69044
3	C6orf118	33.4484	40	5.23828	40	10.7049	9.07584
3	C7	31.6747	40	4.93525	40	11.5254	17.5822
3	CA4	27.436	34.2993	4.98	40	14.0956	29.1463
3	CAPN8	35.3018	40	4.8978	40	9.50678	5.55196
3	CAV1	33.1737	40	5.0845	40	10.4412	9.22665
3	CAVIN1	33.9838	40	4.8446	40	10.4175	8.81233
3	CAVIN2	35.1831	40	5.11775	40	9.47495	6.014
3	CCDC39	27.4418	37.7613	5.13199	40	14.8387	30.787
3	CCDC78	22.9095	19.5288	4.86902	40	14.1263	30.0696
3	CCL19	34.4349	40	4.84425	40	9.96624	8.2986
3	CCL27	14.0816	7.22789	4.76772	40	13.1115	6.48292
3	CCL5	34.1754	40	5.06261	40	9.98997	8.32086
3	CCNB2	30.778	36.494	5.12431	40	11.5103	18.1025
3	CCR2	33.8885	40	4.88066	40	11.0013	6.51709
3	CCR7	33.8429	40	5.1685	40	10.1971	8.57389
3	CD14	33.7317	40	5.67724	40	10.597	10.7306
3	CD163	35.6756	40	5.36523	40	7.75456	6.014
3	CD19	31.2456	40	4.93346	40	11.5192	13.754
3	CD1A	29.8281	40	5.36261	40	13.4936	19.0202
3	CD1C	31.0355	40	4.88471	40	12.0369	15.9637
3	CD1E	31.6839	40	4.89596	40	11.7113	12.1782
3	CD2	33.8122	40	5.04444	40	10.1078	11.8772
3	CD247	32.9204	40	4.86766	40	10.5649	8.81233
3	CD27	31.8493	40	5.25025	40	11.5006	14.0046
3	CD274	32.3347	40	5.07012	40	10.4046	15.5467
3	CD28	34.6612	40	5.07317	40	10.0042	8.32801
3	CD300E	25.3148	30.4762	5.42897	40	15.3134	32.1498
3	CD34	36.1698	40	5.10951	40	8.55084	1.90948
3	CD3D	34.6078	40	4.94774	40	9.86995	8.31702
3	CD3E	31.5593	40	4.93374	40	11.6475	17.8657
3	CD4	33.9277	40	4.90642	40	10.0936	8.42068
3	CD5L	28.7725	40	5.215	40	14.2135	27.9819
3	CD68	29.6002	34.1812	5.1683	40	11.2388	22.877
3	CD69	32.8668	40	4.94704	40	11.0262	9.41999
3	CD70	24.2157	31.4564	5.27397	40	14.5698	31.3799
3	CD79A	34.2351	40	4.99018	40	10.1427	8.54361
3	CD83	31.847	40	4.94162	40	11.4666	16.7329
3	CD86	34.6022	40	5.22673	40	10.4025	5.81879
3	CD8A	32.3929	40	4.90703	40	11.5936	9.71833
3	CD93	32.779	40	5.02405	40	11.1627	9.8404
3	CDH16	15.0247	10.2074	5.23765	40	12.4163	13.0013
3	CDK1	35.4054	40	5.25143	40	8.37054	5.81879
3	CENPF	33.5978	40	5.18284	40	10.149	8.94199
3	CFAP53	31.3038	40	5.13706	40	12.5005	17.362
3	CFB	34.0483	40	4.89119	40	10.263	8.30072
3	CFHR1	28.2489	33.986	5.19519	40	13.6502	27.0468
3	CFHR3	31.6369	40	5.18285	40	11.2299	14.2458
3	CFTR	32.8008	40	4.9208	40	10.7126	9.71833
3	CHGA	34.273	40	4.98764	40	10.1631	6.32524
3	CLCA1	34.619	40	5.02885	40	9.92476	6.014
3	CLCA2	32.2627	40	5.08222	40	11.9768	9.8404
3	CLEC10A	33.8731	40	5.32181	40	10.797	8.32086
3	CLEC14A	32.8862	40	4.82151	40	11.8995	8.712
3	CLEC4E	30.6174	40	5.00252	40	12.4195	19.2717
3	CLECL1	34.5848	40	4.99477	40	10.4339	5.70073
3	CLIC6	32.4605	40	5.07608	40	12.087	9.22665
3	CNN1	35.3761	40	4.93316	40	8.91938	5.70073
3	COCH	29.6612	40	4.9385	40	13.5893	27.227
3	COL17A1	32.7657	40	4.84479	40	10.4773	9.33791
3	COL5A2	35.724	40	4.94988	40	9.24372	2.92269
3	CPA3	34.6934	40	4.94368	40	10.9336	3.26836
3	CRHBP	21.425	21.9071	5.57321	40	12.1102	19.8781
3	CRISPLD2	35.3022	40	5.12257	40	8.8594	8.30072
3	CSF2RA	30.4304	40	4.91746	40	11.9651	19.0608
3	CSF3	16.7753	10.9096	4.80776	40	13.7534	24.9632
3	CTLA4	35.4247	40	5.04649	40	9.05862	7.68062
3	CTSG	32.1168	40	5.15213	40	12.5253	12.0983
3	CTSK	35.337	40	5.50584	40	8.45816	6.16962
3	CXCL10	34.5647	40	4.94278	40	9.58136	8.29745
3	CXCL2	30.7754	40	4.90161	40	11.5171	15.9637
3	CXCL6	35.0957	40	5.19999	40	9.85934	3.33317
3	CXCL9	30.9823	40	5.06125	40	12.1235	19.3203
3	CXCR4	34.6036	40	4.9283	40	9.8349	7.09261
3	CYP1A1	17.4865	11.0845	4.96312	40	13.8014	26.0203
3	CYP2A7	30.2943	40	5.41581	40	14.1139	26.2618
3	CYP2B6	33.0838	40	4.94792	40	10.6873	9.07584
3	CYP2F1	25.0966	29.7255	4.97182	40	13.8457	29.2294
3	CYP3A4	34.3927	40	5.02929	40	9.71756	8.42068
3	CYP4B1	20.6807	11.0436	4.90076	40	15.5565	33.9898
3	CYTIP	34.3729	40	4.93982	40	10.0026	6.014
3	DERL3	29.4426	32.9074	4.95288	40	12.3684	27.0473
3	DES	35.8064	40	4.85127	40	8.65434	4.45749
3	DIRAS3	22.2904	15.5364	5.08135	40	14.9497	32.7957
3	DMBT1	30.5465	34.2993	4.94887	40	11.0959	18.7537
3	DNAAF1	28.28	40	4.98083	40	14.632	28.8435
3	DNASE1L3	34.3967	40	4.86184	40	10.0573	5.81879
3	DPEP1	33.1902	40	4.87411	40	10.7229	9.4591
3	DPT	35.101	40	5.33664	40	9.25897	5.40916
3	DST	34.9132	40	4.99272	40	9.49662	6.32524
3	DUSP2	32.4244	40	5.50998	40	10.592	9.8404
3	ECSCR	33.6568	40	4.88016	40	10.2165	9.4591
3	EDN1	35.0068	40	4.87626	40	9.72045	6.014
3	EDNRB	35.3381	40	5.09833	40	10.0788	0.358398
3	EGFL7	34.5523	40	5.08054	40	9.94088	6.014
3	EGFR	31.0037	40	5.17953	40	11.6557	22.8574
3	EHF	35.5523	40	4.80118	40	9.21009	3.26836
3	ELF5	31.1829	40	5.48619	40	12.1454	9.8404
3	EPCAM	34.6366	40	4.87057	40	9.26064	6.014
3	ERBB2	35.111	40	4.96658	40	7.64757	5.81879
3	ERG	31.5216	40	4.96411	40	11.9387	19.5475
3	ESR1	25.8698	32.014	4.87161	40	14.7881	31.8973
3	FAS	31.6243	40	4.87162	40	11.4629	11.2692
3	FBLN1	35.7988	40	4.92589	40	9.10057	0
3	FBN1	34.647	40	4.94472	40	9.59525	8.30707
3	FCER1A	33.4695	40	5.05328	40	11.5093	8.42068
3	FCGR1A	26.3829	33.986	4.90646	40	14.7128	30.2188
3	FCGR3A	26.9892	32.8426	4.89162	40	14.1767	28.7473
3	FCN1	31.8941	40	5.06841	40	11.824	9.72723
3	FCN2	24.0838	21.7837	4.9739	40	14.0423	29.9096
3	FGFBP1	25.105	31.1228	5.01208	40	14.5339	30.1834
3	FGFBP2	28.5695	39.0453	5.24293	40	13.7423	28.929
3	FGL2	35.1328	40	4.94274	40	9.25036	7.81258
3	FHL2	33.3167	40	4.93696	40	10.5795	9.71833
3	FKBP11	34.6625	40	4.97402	40	9.58544	8.2986
3	FOXA1	28.9037	34.0836	4.97705	40	12.3382	25.299
3	FOXI1	21.3136	18.2839	4.91723	40	15.6031	34.256
3	FOXJ1	19.4332	11.2615	4.94697	40	14.781	33.9239
3	FOXP3	31.2435	40	5.00049	40	12.8887	13.3145
3	FSTL3	32.1641	40	4.93007	40	11.8722	14.9701
3	FXYD2	32.782	40	5.15869	40	10.6415	8.90958
3	GATA2	30.7234	40	4.85246	40	12.7553	18.5253
3	GATM	33.3687	40	4.85889	40	9.58602	9.72723
3	GCG	32.8045	40	5.00843	40	10.576	9.58856
3	GDF15	33.7261	40	5.93238	40	10.9424	9.40286
3	GEM	33.4756	40	4.89342	40	10.2164	9.33791
3	GHRL	35.2803	40	11.0638	40	8.37658	6.014
3	GKN2	17.7443	15.3498	5.00577	40	12.7067	17.5738
3	GLIPR1	32.4273	40	5.00674	40	11.0889	9.58069
3	GLYATL1	31.1865	40	5.4539	40	13.7206	12.243
3	GNG11	32.6461	40	4.93358	40	11.3716	9.33791
3	GNLY	35.5059	40	5.03387	40	8.84933	5.40916
3	GPC1	34.19	40	5.16529	40	10.4925	8.31914
3	GPC3	32.7379	40	5.16956	40	11.3365	9.72723
3	GPR183	33.5408	40	4.97589	40	10.6836	8.81233
3	GPRC5A	31.6677	40	5.22249	40	11.4545	15.2226
3	GPX2	32.5087	40	5.01259	40	10.8365	13.754
3	GYPA	33.5267	40	5.64567	40	9.92254	17.997
3	GYPB	17.3686	10.9061	5.08084	40	13.5465	24.7759
3	GZMA	32.0813	40	4.92519	40	11.3491	15.0548
3	GZMB	31.8352	40	4.95764	40	11.9894	12.0251
3	GZMK	31.8325	40	5.23903	40	11.6009	11.9546
3	HAMP	33.4354	40	5.36648	40	11.008	9.50428
3	HAVCR2	32.5326	40	4.91933	40	11.6188	11.7102
3	HEMGN	21.7363	16.5037	4.89805	40	15.2327	33.7509
3	HEPACAM2	34.3354	40	5.05444	40	9.78854	8.80695
3	HES4	23.7558	27.5301	5.11594	40	15.0769	33.0634
3	HIGD1B	14.2911	6.24095	4.78483	40	13.5652	10.8959
3	HLA-DQB2	34.1839	40	5.00164	40	10.7504	8.31702
3	HMGCS2	34.9662	40	4.857	40	9.47824	6.32524
3	HPGDS	27.7546	34.1812	5.24773	40	13.6979	28.1064
3	HPX	27.8081	40	4.95346	40	14.1625	26.3625
3	IGF1	34.6182	40	4.86931	40	10.1957	7.68062
3	IGSF6	32.7137	40	5.16976	40	11.2236	10.3435
3	IL1R2	34.4752	40	6.25566	40	9.44872	8.32433
3	IL1RL1	32.3906	40	4.87163	40	12.0784	9.58069
3	IL2RA	34.5351	40	5.00623	40	10.1338	8.2986
3	IL3RA	31.601	40	4.80359	40	12.1036	11.0592
3	IL7R	33.7678	40	4.9342	40	10.5741	8.32801
3	INMT	34.7679	40	4.99131	40	10.1638	5.65015
3	INS	15.7466	13.0139	5.13027	40	10.4341	4.83133
3	IRF8	32.3578	40	4.9047	40	11.019	9.65345
3	KCNK3	29.0682	40	4.81944	40	13.8617	21.9528
3	KCNMA1	33.7639	40	4.85254	40	10.7257	8.32267
3	KIT	32.3554	40	4.80959	40	11.5113	16.9464
3	KLK11	27.5098	40	5.12851	40	14.5959	29.972
3	KLRB1	33.7642	40	4.99644	40	9.47403	8.48215
3	KLRC1	31.9881	40	4.78597	40	11.8336	9.72723
3	KLRD1	34.356	40	5.34565	40	10.2155	8.28889
3	KNG1	23.2716	22.425	5.10709	40	15.7046	33.1245
3	KRT20	33.8271	40	4.85129	40	9.84753	8.69044
3	KRT7	30.7591	35.8519	10.3678	40	10.6774	19.0108
3	LAG3	32.6377	40	5.04767	40	11.6243	8.81621
3	LAMP3	30.5715	36.2563	4.99303	40	11.8387	17.5822
3	LGI4	33.338	40	5.3329	40	11.3701	8.31416
3	LGR5	33.7735	40	4.88118	40	10.0049	6.014
3	LIF	34.2317	40	5.08795	40	10.7201	6.014
3	LILRA4	30.1127	39.2226	4.98265	40	12.6854	17.9021
3	LILRA5	23.1987	23.1235	4.98298	40	15.3226	32.1672
3	LILRB2	32.7864	40	5.05913	40	11.1909	10.7306
3	LILRB4	25.411	30.9286	5.22588	40	14.1449	29.9538
3	LPL	31.8728	40	5.35696	40	11.3506	10.5261
3	LTBP2	32.064	40	5.22994	40	11.2816	16.4301
3	LY6D	20.9521	21.1545	5.92251	40	15.2233	25.6646
3	LY86	32.6737	40	4.9601	40	10.9177	14.0046
3	LYVE1	35.9327	40	5.40021	40	8.86844	0
3	MALL	35.166	40	4.93904	40	9.23144	6.32524
3	MAMDC2	33.2937	40	4.78571	40	11.4267	8.70661
3	MARCO	30.5612	40	5.34949	40	13.4699	17.3721
3	MCEMP1	25.7533	30.9286	5.39077	40	14.4824	28.6484
3	MCF2L	35.8188	40	4.95279	40	8.8203	3.74366
3	MDM2	33.7469	40	5.22459	40	9.98591	8.94199
3	MEDAG	32.3525	40	5.06172	40	12.6086	9.88439
3	MEF2C	33.8189	40	5.05704	40	10.9769	6.014
3	MEST	33.5697	40	4.96623	40	10.7134	8.712
3	MET	33.69	40	4.88416	40	10.7086	8.31702
3	MFAP5	33.9202	40	4.97919	40	10.5339	9.41142
3	MKI67	32.7203	40	4.85646	40	10.8263	9.38662
3	MLANA	25.2446	30.8074	5.51874	40	14.3512	28.0617
3	MLPH	33.1089	40	5.06066	40	10.6869	9.19256
3	MMRN1	33.9621	40	5.01906	40	10.699	8.30293
3	MMRN2	35.0637	40	4.97845	40	9.94985	4.45749
3	MNDA	33.7196	40	4.95924	40	10.8286	8.94199
3	MPEG1	34.3358	40	4.94313	40	10.1647	8.30707
3	MRC1	34.4923	40	5.39773	40	9.26492	8.77918
3	MS4A1	33.8447	40	4.96127	40	10.2812	9.00167
3	MS4A2	36.2275	40	4.99525	40	8.78315	0
3	MS4A4A	34.2736	40	5.04245	40	10.1752	8.31465
3	MS4A6A	35.1699	40	4.89482	40	9.15881	8.2963
3	MTRNR2L11	34.4859	40	4.85427	40	9.96288	8.22918
3	MYBPC1	10.168	8.66387	4.95649	40	6.88497	5.90564
3	MYC	33.649	40	4.92286	40	10.557	9.33791
3	MYH11	32.9735	40	4.95	40	10.5216	9.98755
3	MYLK	34.212	40	5.07681	40	9.88002	8.32801
3	MZB1	33.7368	40	4.88175	40	10.8439	8.32608
3	NAT8	34.6741	40	5.18894	40	9.51155	9.40286
3	NKG7	32.7598	40	5.00625	40	11.3282	9.27071
3	NPDC1	31.3584	40	4.9985	40	11.6382	15.0548
3	NTN4	32.9247	40	4.95436	40	11.0658	10.7306
3	OGN	35.1019	40	4.97904	40	9.61731	6.014
3	OPRPN	23.3174	26.5832	4.9582	40	15.5983	33.5914
3	PCNA	34.0551	40	4.83262	40	10.4192	8.32086
3	PCOLCE	31.9312	40	5.32238	40	11.2694	17.2974
3	PCP4	20.1375	11.8532	5.05656	40	14.8079	33.5006
3	PCSK2	28.5361	38.0905	4.74389	40	14.3021	28.4539
3	PDCD1	25.0756	22.8719	5.53901	40	13.2617	29.6297
3	PDGFRA	34.9898	40	5.06348	40	9.59454	6.014
3	PDGFRB	34.7933	40	4.99166	40	9.93005	6.014
3	PDPN	34.5662	40	5.18045	40	9.50166	8.57389
3	PEBP4	26.7921	33.8304	5.18021	40	14.6981	31.5042
3	PECAM1	34.5222	40	4.86949	40	10.0605	8.2963
3	PGR	31.4201	40	5.17885	40	13.1355	19.8414
3	PLA2G7	29.4642	40	5.09805	40	13.0349	21.9045
3	PLAC9	33.7601	40	5.30171	40	11.1795	7.89637
3	PLCG2	34.7894	40	4.99724	40	9.80192	6.014
3	PLD4	30.2896	40	4.89842	40	12.8336	18.7537
3	PLIN4	33.7319	40	5.9099	40	10.7583	8.32564
3	PMP22	33.9593	40	4.93304	40	10.2015	8.31511
3	PPARG	33.3267	40	5.04803	40	10.7538	8.32433
3	PPP1R1A	31.0755	40	5.73395	40	13.0746	9.81211
3	PPP1R1B	34.1445	40	4.92017	40	10.163	8.30237
3	PPY	25.8223	22.4538	5.30071	40	12.996	25.3667
3	PRDM1	35.9156	40	4.89342	40	9.2592	0
3	PRF1	27.6017	30.6621	4.89164	40	12.77	25.1141
3	PRG4	29.9934	38.3658	5.6818	40	13.5578	27.9416
3	PROX1	34.9823	40	5.15459	40	9.21686	6.014
3	PTGDS	33.3125	40	4.89926	40	10.0489	11.3656
3	PTN	33.2605	40	5.3301	40	11.4302	8.81233
3	PTPRC	33.6912	40	4.94906	40	10.3846	8.42068
3	PVALB	18.0197	11.3153	4.98916	40	14.3202	33.9494
3	RAMP2	34.1303	40	4.98778	40	10.7143	6.32524
3	RAPGEF3	34.8386	40	5.04367	40	9.87636	5.65015
3	RBP5	34.1237	40	5.03715	40	9.71332	9.07584
3	RERGL	32.4975	40	4.96082	40	11.4702	15.2226
3	RETN	14.5911	6.21064	5.06217	40	13.1243	17.2241
3	RGS16	32.1464	40	5.19273	40	11.371	15.9637
3	RIDA	32.4669	40	5.01129	40	12.4514	8.712
3	RND1	31.0072	40	4.89816	40	12.3473	9.8404
3	RTKN2	35.9472	40	5.00702	40	9.01549	3.26836
3	S100A1	32.8775	40	5.62409	40	11.3519	8.31129
3	S100A12	31.998	40	5.92917	40	12.5571	11.2349
3	SCGB2A1	28.5991	38.1282	5.24509	40	13.7431	28.4857
3	SCGN	31.2539	40	4.99918	40	11.4673	13.5961
3	SELE	28.8584	33.986	4.87958	40	12.3465	20.2191
3	SELL	35.2531	40	5.02803	40	9.72756	3.74366
3	SEMA3C	34.1708	40	4.76003	40	10.231	6.014
3	SERPINB2	26.8024	30.6479	5.79344	40	14.2509	28.9287
3	SERPINB3	24.3791	26.1224	4.89851	40	15.0873	33.7051
3	SERPINB9	34.5727	40	4.8301	40	9.8426	8.31914
3	SFRP2	29.6035	38.1282	5.1339	40	12.2666	23.3951
3	SFRP4	33.5921	40	5.19005	40	10.4719	13.7417
3	SFTA2	19.8572	12.0413	5.02938	40	14.4736	31.6025
3	SH2D3C	32.7685	40	4.91343	40	10.759	9.19256
3	SLAMF1	32.1279	40	5.10657	40	11.6401	11.0592
3	SLAMF7	33.303	40	4.89135	40	11.2457	9.4591
3	SLC18A2	33.2845	40	5.10738	40	11.9714	8.30939
3	SLC22A8	19.8354	9.13848	4.83467	40	15.836	34.7088
3	SLC26A2	35.5739	40	5.28913	40	9.06304	4.45749
3	SLC26A3	34.089	40	4.91811	40	10.5512	7.68062
3	SLC4A1	32.3092	40	4.90166	40	12.1034	9.71833
3	SMIM24	36.4677	40	4.95242	40	8.1279	0
3	SMYD2	32.9073	40	4.83078	40	11.1303	9.74905
3	SNAI1	30.0123	40	4.80001	40	12.7649	24.1766
3	SNCA	23.6474	22.8719	5.21553	40	14.6997	31.1752
3	SNCG	33.855	40	5.71544	40	10.1307	9.84677
3	SNTN	33.182	40	4.97654	40	11.2748	9.4591
3	SOX17	31.2794	40	5.31163	40	12.0363	16.5009
3	SOX18	31.2095	40	5.15233	40	11.7165	17.8971
3	SOX2	29.9222	38.4452	5.21113	40	12.5073	21.225
3	SPDEF	30.5498	40	4.98809	40	12.908	20.3736
3	SPI1	28.9983	35.5425	5.01111	40	12.4314	26.9588
3	SPIB	28.9747	33.986	5.02981	40	12.5463	21.0761
3	SRPX	28.601	37.0773	4.83277	40	13.8204	27.7436
3	SST	30.2973	40	4.83374	40	13.6497	19.7463
3	STC1	29.8294	40	4.78255	40	14.3551	21.4323
3	STC2	32.8712	40	5.79081	40	11.0912	13.1736
3	STEAP4	34.1169	40	5.3511	40	10.4674	8.32086
3	TAC1	30.6356	40	4.85359	40	13.3076	18.6884
3	TAT	16.7885	10.9918	4.82298	40	13.4312	22.407
3	TBX3	32.4353	40	5.10346	40	11.0083	9.58856
3	TCF15	16.5303	8.00164	5.06353	40	14.3031	24.0476
3	TCF4	32.4544	40	5.06017	40	11.1043	10.2054
3	TCIM	31.8136	40	4.94973	40	11.2152	17.9813
3	TCL1A	31.2189	40	5.14	40	11.8951	16.5543
3	TENT5C	33.6992	40	4.76076	40	10.4975	11.0592
3	TFF2	16.6344	7.66735	4.9339	40	14.1408	24.6561
3	TFPI	34.2163	40	5.02903	40	10.2606	8.42068
3	THAP2	31.4875	40	5.12283	40	12.074	12.243
3	THBS2	31.2525	40	5.00329	40	11.9886	13.3145
3	THY1	34.7177	40	5.12523	40	9.3578	8.24867
3	TIMP4	29.7763	40	5.42127	40	13.1271	23.866
3	TM4SF18	33.4115	40	5.1015	40	11.3632	8.32433
3	TM4SF4	36.1126	40	5.03657	40	8.54117	0.179199
3	TMC5	33.7117	40	5.02973	40	9.92785	9.22665
3	TMEM100	34.6059	40	5.07176	40	10.0388	8.31914
3	TMEM174	16.9394	6.76935	4.94779	40	15.5186	31.0748
3	TMEM52B	20.1682	11.6431	4.8915	40	15.1576	33.9651
3	TNC	32.7294	40	4.94324	40	11.0512	10.9242
3	TNFRSF13B	29.2121	34.1812	4.85117	40	11.3727	21.4251
3	TNFRSF17	33.8277	40	4.96168	40	10.9084	8.30939
3	TNFRSF9	33.386	40	5.05818	40	10.4862	8.712
3	TOP2A	33.2795	40	4.96472	40	10.2658	9.71833
3	TRAC	34.4081	40	4.76245	40	9.31315	8.69044
3	TREM2	32.6245	40	4.92336	40	11.624	8.32308
3	TSPAN19	28.0503	40	4.9817	40	14.0923	29.8793
3	UBE2C	30.5768	40	5.08495	40	12.3558	18.6109
3	UMOD	21.5201	16.0041	5.14992	40	13.5461	21.2618
3	UPK3B	19.5471	12.2511	5.03118	40	13.9938	28.6792
3	VCAN	34.633	40	5.09496	40	10.3116	5.70073
3	VSIG4	35.6481	40	5.13858	40	8.94179	5.14638
3	VWA5A	35.1155	40	4.9546	40	9.23019	8.28889
3	VWF	34.9294	40	5.29491	40	9.77474	5.70073
4	ABCC11	19.7522	18.9873	1.2217	40	15.4796	34.232
4	ACE2	26.9911	28.6138	1.0909	40	13.4572	23.7459
4	ACKR1	16.5032	5.02535	1.02909	40	16.1963	36.8373
4	ACTA2	29.7241	40	0.970236	40	13.4893	18.0192
4	ACTG2	32.3062	40	1.08618	40	12.3534	17.2529
4	ADAM28	34.1906	40	1.46123	40	11.1772	0
4	ADAMTS1	33.3197	40	1.05652	40	12.2289	11.9932
4	ADGRE1	29.0618	40	1.03177	40	15.6951	22.1984
4	ADGRL4	28.0712	40	1.09901	40	15.9327	32.2232
4	ADH1C	31.8019	40	1.09818	40	13.4561	17.0024
4	ADH4	19.3416	16.9665	0.965408	40	17.2145	36.8626
4	ADIPOQ	19.284	8.76675	1.03001	40	17.2396	36.8277
4	AGER	25.655	40	0.997902	40	17.1155	36.5756
4	AGR3	31.2442	40	1.06816	40	12.797	18.6035
4	AHSP	33.5973	40	1.04251	40	12.0264	9.0085
4	AIF1	32.5024	40	1.14961	40	12.6453	17.6176
4	ALAS2	25.5505	29.8027	1.26793	40	16.1052	36.0325
4	ALDH1A3	35.3774	40	1.2346	40	10.5497	0
4	AMY2A	31.1681	40	1.05716	40	12.9904	20.9462
4	ANGPT2	11.8523	3.22247	1.05275	40	15.437	14.8075
4	ANPEP	33.8938	40	1.14805	40	11.0619	9.0085
4	APCDD1	30.5238	40	1.06558	40	14.8319	19.984
4	APOA5	23.4328	32.6108	1.10548	40	17.4118	36.5749
4	APOBEC3A	17.0348	4.8693	1.05267	40	16.9526	37.1709
4	APOLD1	25.462	40	1.03786	40	17.001	36.2802
4	AQP2	16.7079	9.79943	1.20871	40	15.4581	36.2921
4	AQP3	30.5781	40	1.09171	40	13.588	21.2964
4	AQP8	10.0922	2.03381	0.926182	40	14.8314	6.01705
4	AQP9	17.0403	5.54888	1.02484	40	17.0691	37.9476
4	AR	26.0621	40	1.2538	40	16.6928	36.2357
4	ARFGEF3	17.2546	12.0555	0.988978	40	15.1719	36.5531
4	ASCL1	11.7367	3.42158	0.995533	40	15.4099	9.16498
4	ASCL3	15.9363	3.97704	1.0572	40	16.0087	36.7217
4	ASPN	29.0239	40	1.34056	40	14.936	20.7445
4	BAMBI	12.7579	3.42291	1.0637	40	15.5375	17.892
4	BANK1	32.5666	40	1.03714	40	13.4989	12.9881
4	BASP1	26.5191	40	1.02535	40	16.9174	36.5816
4	BBOX1	10.1519	2.35001	1.0533	40	14.985	2.66245
4	BCL2L11	34.2514	40	1.15643	40	11.6023	0
4	BMX	20.3786	19.2611	1.02754	40	17.7997	36.7653
4	BTNL9	32.7202	40	1.07852	40	13.3786	12.9881
4	C15orf48	32.0317	40	1.01922	40	12.0212	17.2329
4	C1orf162	31.0078	40	1.0545	40	13.8909	18.0468
4	C1orf194	6.4802	3.02458	0.942549	40	10.7301	1.91805
4	C20orf85	4.55684	3.41585	1.15064	40	6.47732	0.592189
4	C5orf46	30.4801	40	0.99148	40	13.4391	18.9854
4	C6orf118	30.1979	40	1.14328	40	14.8287	18.8644
4	C7	26.0874	40	0.998713	40	16.4723	33.6594
4	CA4	24.7873	28.6138	1.02721	40	16.0787	35.1958
4	CAPN8	31.9046	40	1.05351	40	13.4816	17.0847
4	CAV1	22.6428	21.9808	0.985039	40	15.8127	36.2396
4	CAVIN1	28.466	40	1.02727	40	13.8705	20.5732
4	CAVIN2	33.1267	40	1.12703	40	12.5675	10.4565
4	CCDC39	29.7165	40	1.34221	40	14.6241	18.6035
4	CCDC78	8.05585	3.41886	1.03774	40	11.4372	2.06156
4	CCL19	30.4905	40	1.04479	40	14.7732	18.5499
4	CCL27	4.42947	3.23445	1.05638	40	6.87213	2.03792
4	CCL5	33.7458	40	1.04319	40	12.0805	0
4	CCNB2	29.3038	40	1.08483	40	14.5609	20.1337
4	CCR2	32.6661	40	1.11672	40	13.4095	10.9983
4	CCR7	31.6214	40	1.09115	40	13.527	18.7557
4	CD14	33.5238	40	1.12078	40	11.8659	9.0085
4	CD163	34.7988	40	1.99831	40	9.76082	0
4	CD19	29.9355	40	1.25061	40	14.3014	20.1601
4	CD1A	17.4721	9.80727	1.17257	40	15.7979	36.8326
4	CD1C	21.7066	21.1356	1.02608	40	17.3813	36.7101
4	CD1E	19.9872	17.4851	1.07626	40	17.6145	37.1264
4	CD2	31.1058	40	1.03482	40	14.1269	21.3178
4	CD247	31.0832	40	1.0448	40	12.8796	18.3629
4	CD27	29.6348	40	1.32597	40	15.0071	19.4871
4	CD274	26.066	29.5435	1.07236	40	14.0696	22.2558
4	CD28	24.0487	40	0.93422	40	17.1411	36.5805
4	CD300E	17.9774	3.90676	1.15309	40	17.353	36.8189
4	CD34	34.9325	40	1.30675	40	10.2265	0
4	CD3D	33.319	40	1.05668	40	11.4511	11.3862
4	CD3E	30.3689	40	1.05212	40	13.8404	19.8419
4	CD4	29.3779	40	1.06246	40	14.4824	19.2919
4	CD5L	31.1857	40	1.45897	40	14.1176	18.1582
4	CD68	26.4591	40	1.03017	40	16.2002	34.1299
4	CD69	29.0744	40	1.051	40	15.4168	20.678
4	CD70	21.1953	21.1117	1.08445	40	17.3568	36.9277
4	CD79A	19.4677	16.3386	1.08246	40	17.1844	37.2571
4	CD83	25.7489	40	1.02161	40	16.6256	35.6598
4	CD86	34.0964	40	1.35137	40	10.9788	9.60292
4	CD8A	28.6671	40	1.038	40	14.5327	19.1922
4	CD93	25.3265	40	1.04975	40	16.8906	36.5753
4	CDH16	11.5092	3.30109	1.04537	40	15.2274	16.8306
4	CDK1	32.5676	40	1.12307	40	12.2126	17.0425
4	CENPF	32.2773	40	1.07457	40	12.9123	17.1629
4	CFAP53	28.5968	40	1.12726	40	15.0069	21.2706
4	CFB	31.5556	40	1.09822	40	13.1579	17.4415
4	CFHR1	12.5512	3.41605	1.06665	40	15.6695	18.7253
4	CFHR3	30.9514	40	1.38109	40	13.2971	19.2154
4	CFTR	30.3308	40	1.06524	40	13.2074	19.4473
4	CHGA	33.2947	40	1.10506	40	12.2744	12.9881
4	CLCA1	34.3088	40	1.00691	40	11.3006	0
4	CLCA2	28.495	40	1.44877	40	14.3426	22.4012
4	CLEC10A	31.4451	40	1.24109	40	13.8556	18.095
4	CLEC14A	31.6337	40	1.13862	40	14.1814	16.9563
4	CLEC4E	17.4857	5.28038	1.18266	40	16.7519	36.6766
4	CLECL1	31.3936	40	1.19969	40	13.5088	17.4364
4	CLIC6	21.1772	19.5317	1.05378	40	17.2007	36.5684
4	CNN1	34.2137	40	1.17362	40	10.9475	0
4	COCH	13.9157	3.41938	1.00531	40	16.1675	37.3328
4	COL17A1	29.7193	40	1.01439	40	13.4989	20.3352
4	COL5A2	35.8075	40	1.05208	40	9.9338	0
4	CPA3	29.0334	40	1.16101	40	15.8615	26.2498
4	CRHBP	20.9225	20.1904	1.2805	40	16.5371	36.7981
4	CRISPLD2	33.8399	40	1.26192	40	11.3963	11.3862
4	CSF2RA	28.4579	40	1.08683	40	14.587	21.0408
4	CSF3	12.1476	3.4216	0.970263	40	14.7321	18.7542
4	CTLA4	25.1408	40	1.07023	40	16.7849	36.5814
4	CTSG	23.2393	40	1.0662	40	17.6548	36.7451
4	CTSK	30.8668	40	1.35173	40	12.6735	19.1324
4	CXCL10	30.7263	40	1.07919	40	13.756	19.4064
4	CXCL2	30.8716	40	1.20764	40	12.7785	19.8716
4	CXCL6	33.3916	40	1.211	40	12.0866	12.9881
4	CXCL9	21.6722	25.2216	1.08743	40	17.8733	37.1363
4	CXCR4	28.1116	40	1.10434	40	16.2772	34.8926
4	CYP1A1	10.9333	3.63176	1.06079	40	14.0439	7.59105
4	CYP2A7	24.8106	40	1.1041	40	16.898	36.4262
4	CYP2B6	31.3218	40	1.07711	40	13.0934	17.4415
4	CYP2F1	24.2255	27.0119	1.13477	40	16.144	36.5003
4	CYP3A4	31.3279	40	1.05982	40	13.228	17.4415
4	CYP4B1	10.7929	3.41997	0.981978	40	14.3413	7.63992
4	CYTIP	33.053	40	1.01476	40	12.7412	9.0085
4	DERL3	17.0932	3.81742	1.10587	40	17.2417	37.3519
4	DES	35.671	40	1.07904	40	9.99991	0
4	DIRAS3	13.7753	3.42087	1.0317	40	16.3352	38.3612
4	DMBT1	31.1811	40	0.998576	40	13.0436	20.2369
4	DNAAF1	20.3201	19.3345	1.07359	40	17.068	37.7929
4	DNASE1L3	31.0708	40	1.03341	40	14.4469	15.5774
4	DPEP1	33.0828	40	1.06969	40	11.9546	16.1606
4	DPT	27.2012	40	1.15822	40	14.9554	22.1361
4	DST	34.2868	40	1.01749	40	10.9879	0
4	DUSP2	32.1106	40	1.28629	40	13.4514	18.1292
4	ECSCR	33.7292	40	1.09473	40	11.2759	11.3862
4	EDN1	31.8879	40	1.08337	40	12.6361	16.818
4	EDNRB	26.6247	40	1.04101	40	16.5569	36.0096
4	EGFL7	33.2766	40	1.11455	40	12.7467	0
4	EGFR	25.2138	25.9217	1.1152	40	14.9582	33.3969
4	EHF	34.5911	40	1.02469	40	11.3403	0
4	ELF5	29.7104	40	1.12788	40	14.6816	17.7645
4	EPCAM	32.4409	40	1.15146	40	12.0581	15.773
4	ERBB2	32.6358	40	1.40889	40	11.9348	9.0085
4	ERG	28.0288	40	1.09767	40	15.1215	30.1555
4	ESR1	14.9596	3.41895	0.993428	40	17.0987	38.2283
4	FAS	31.5933	40	1.02327	40	13.3167	17.0847
4	FBLN1	35.0364	40	1.09981	40	10.9147	0
4	FBN1	34.1327	40	1.01815	40	11.921	0
4	FCER1A	34.0864	40	1.08525	40	11.7789	0
4	FCGR1A	24.7479	40	1.04081	40	16.7954	36.5772
4	FCGR3A	13.6666	3.43356	1.06093	40	15.3214	19.463
4	FCN1	23.4699	23.182	1.14891	40	17.3629	36.5826
4	FCN2	28.7753	40	1.29016	40	14.8295	22.5263
4	FGFBP1	25.9643	25.2216	1.35933	40	15.0546	29.6745
4	FGFBP2	25.2789	40	1.05119	40	16.6943	35.8383
4	FGL2	33.6833	40	0.979666	40	12.0524	0
4	FHL2	31.5938	40	1.13956	40	12.7642	19.6738
4	FKBP11	32.9182	40	1.09918	40	12.6362	14.7784
4	FOXA1	20.9387	8.46385	1.14872	40	17.2357	35.5145
4	FOXI1	20.7001	16.5537	1.0495	40	16.8726	36.58
4	FOXJ1	8.77968	3.27923	1.00372	40	13.3008	2.27282
4	FOXP3	13.0576	3.42521	1.014	40	15.8856	22.834
4	FSTL3	23.1275	28.6138	1.04312	40	17.5888	36.9852
4	FXYD2	26.3477	22.7694	1.04862	40	13.7543	20.1369
4	GATA2	29.8222	40	1.04459	40	14.8643	18.9643
4	GATM	26.0931	24.9454	1.01587	40	12.9359	21.6456
4	GCG	26.0678	27.0119	1.04252	40	14.3469	26.6547
4	GDF15	22.5981	19.3473	1.16059	40	17.3064	36.7285
4	GEM	32.6908	40	1.01368	40	13.1899	13.8832
4	GHRL	34.8339	40	1.48538	40	9.97253	0
4	GKN2	25.9794	25.8479	1.19286	40	14.9624	22.4617
4	GLIPR1	26.521	40	0.971537	40	16.3802	35.6914
4	GLYATL1	24.3195	25.2216	1.26639	40	16.2548	36.3058
4	GNG11	22.7356	22.7671	1.00982	40	17.5054	36.6176
4	GNLY	33.4092	40	1.07497	40	11.6306	15.773
4	GPC1	31.0632	40	1.21656	40	14.0685	17.8527
4	GPC3	28.9952	40	1.20423	40	13.4945	20.3086
4	GPR183	31.9859	40	1.17785	40	13.2929	17.4415
4	GPRC5A	29.8646	40	1.11993	40	13.4834	20.5107
4	GPX2	30.998	40	1.15536	40	13.2372	19.6039
4	GYPA	29.0228	40	1.56961	40	14.3789	27.58
4	GYPB	5.15173	2.49644	0.998833	40	8.68879	1.91042
4	GZMA	28.8387	40	1.06425	40	14.9659	21.1442
4	GZMB	27.6258	40	1.08519	40	16.5915	34.6114
4	GZMK	29.6213	40	1.19591	40	15.0321	20.2192
4	HAMP	30.2632	40	1.15188	40	13.7193	18.9643
4	HAVCR2	22.1784	21.3411	1.09322	40	17.5705	36.7867
4	HEMGN	10.5629	3.30005	1.10063	40	13.8757	10.2386
4	HEPACAM2	33.4312	40	1.06311	40	11.8065	12.9881
4	HES4	9.76609	2.7369	1.00123	40	14.2247	4.24588
4	HIGD1B	6.10608	2.37177	0.986876	40	10.1954	2.04901
4	HLA-DQB2	24.7499	40	1.04233	40	16.9977	36.7127
4	HMGCS2	32.5785	40	0.996878	40	12.8289	16.5139
4	HPGDS	22.4272	22.7671	0.967362	40	16.646	36.5831
4	HPX	28.6786	40	1.15258	40	15.5011	29.0351
4	IGF1	33.9878	40	1.04828	40	11.3288	1.48065
4	IGSF6	30.437	40	1.04078	40	14.0161	20.9193
4	IL1R2	25.6209	40	1.11271	40	16.7152	36.5808
4	IL1RL1	31.1203	40	1.14534	40	13.8097	18.8184
4	IL2RA	25.3529	40	0.955136	40	17.096	36.6739
4	IL3RA	21.9736	20.2548	1.04323	40	17.6171	37.446
4	IL7R	32.8913	40	0.994883	40	12.6746	15.773
4	INMT	32.9173	40	1.10824	40	13.0688	13.8695
4	INS	16.5563	8.3851	1.45352	40	15.4993	36.5795
4	IRF8	31.0797	40	0.986785	40	13.3654	18.2974
4	KCNK3	29.4667	40	1.149	40	13.9604	22.4199
4	KCNMA1	32.5645	40	1.05339	40	12.911	17.3765
4	KIT	29.8325	40	1.01487	40	15.2794	22.9004
4	KLK11	21.6902	19.6201	1.07575	40	17.3142	36.5784
4	KLRB1	25.9709	27.0119	1.05517	40	13.0343	22.0615
4	KLRC1	30.4216	40	1.10006	40	13.5508	17.3765
4	KLRD1	30.3332	40	1.1166	40	14.8561	20.9945
4	KNG1	12.2314	3.41631	1.03982	40	15.7701	13.8474
4	KRT20	32.0349	40	1.11193	40	12.3909	18.491
4	KRT7	9.31721	5.7297	1.1864	40	9.92976	5.52755
4	LAG3	23.9325	40	1.18667	40	17.3556	36.8592
4	LAMP3	28.4666	40	1.12046	40	15.1827	20.704
4	LGI4	31.6195	40	1.63859	40	12.7637	18.7855
4	LGR5	31.9417	40	1.06541	40	13.6242	15.9498
4	LIF	31.878	40	1.02514	40	13.4306	19.8537
4	LILRA4	23.253	22.8371	1.05803	40	17.0509	36.5846
4	LILRA5	21.5485	21.7026	1.05504	40	17.5924	36.5831
4	LILRB2	26.9462	40	1.07733	40	15.9012	32.8569
4	LILRB4	13.3481	3.3121	0.995305	40	16.1226	28.3637
4	LPL	20.6667	19.703	0.948739	40	17.2008	37.88
4	LTBP2	32.0621	40	1.21641	40	12.5123	17.2856
4	LY6D	9.63512	3.41737	1.30956	40	14.2913	1.94434
4	LY86	25.9106	40	1.01682	40	16.5357	36.5348
4	LYVE1	32.8073	40	1.26417	40	11.7525	16.2626
4	MALL	33.196	40	1.07652	40	11.9828	16.818
4	MAMDC2	33.3752	40	0.984803	40	12.3993	0
4	MARCO	28.7626	40	1.53011	40	15.1821	23.5793
4	MCEMP1	25.1141	40	0.99976	40	17.2212	36.58
4	MCF2L	34.3297	40	1.08338	40	11.3397	0
4	MDM2	32.2668	40	1.19357	40	11.9971	18.3315
4	MEDAG	27.3731	40	1.13496	40	16.2015	35.2541
4	MEF2C	24.8933	40	1.00857	40	16.9888	36.575
4	MEST	29.3269	40	1.1032	40	15.402	21.079
4	MET	28.7745	40	1.08136	40	14.6418	20.4897
4	MFAP5	31.6465	40	1.2736	40	13.8718	18.5415
4	MKI67	28.4045	40	1.06847	40	13.6521	20.4897
4	MLANA	13.7259	3.95074	1.19705	40	16.2317	28.4497
4	MLPH	31.1891	40	1.02879	40	13.3258	18.7679
4	MMRN1	32.7541	40	1.01736	40	12.9507	14.0783
4	MMRN2	31.3803	40	0.99649	40	14.332	16.5139
4	MNDA	23.5345	30.9915	0.97907	40	17.3657	36.5792
4	MPEG1	32.3816	40	0.986092	40	13.2397	16.4041
4	MRC1	28.7003	40	1.07405	40	13.9137	20.9058
4	MS4A1	33.7431	40	1.01367	40	12.4802	0
4	MS4A2	33.9837	40	1.06743	40	12.2352	0
4	MS4A4A	34.4025	40	1.10378	40	11.0283	0
4	MS4A6A	34.3818	40	1.06051	40	10.8717	0
4	MTRNR2L11	30.1197	40	1.05003	40	15.0295	21.6456
4	MYBPC1	4.98625	3.17252	1.06632	40	7.97665	1.60081
4	MYC	26.6658	40	1.02215	40	15.7021	30.8835
4	MYH11	32.7553	40	1.0556	40	12.5101	16.4041
4	MYLK	33.6145	40	1.18427	40	11.8621	0
4	MZB1	33.3959	40	1.006	40	12.1706	9.0085
4	NAT8	30.7241	40	1.08987	40	12.625	18.8764
4	NKG7	28.9718	40	1.06152	40	15.0003	21.077
4	NPDC1	27.9973	40	0.981089	40	14.8491	21.9356
4	NTN4	30.8865	40	1.14835	40	13.3614	20.542
4	OGN	25.3683	40	1.09637	40	16.8206	36.1282
4	OPRPN	20.5859	21.2808	1.2092	40	16.8628	36.8928
4	PCNA	31.504	40	0.972359	40	13.5883	18.8653
4	PCOLCE	25.6026	40	1.05407	40	16.306	35.9904
4	PCP4	8.58613	3.4049	1.02205	40	12.5679	2.32575
4	PCSK2	13.1566	3.42078	1.1366	40	15.6069	19.9245
4	PDCD1	18.553	3.42297	1.20668	40	18.6178	37.0359
4	PDGFRA	33.8448	40	1.16253	40	12.0844	0
4	PDGFRB	31.4773	40	1.04668	40	14.2988	16.5899
4	PDPN	31.7844	40	1.17848	40	13.8631	19.0933
4	PEBP4	16.6216	3.63291	1.23166	40	16.5358	36.9516
4	PECAM1	33.218	40	1.12459	40	12.2378	12.9881
4	PGR	20.7802	21.3965	1.0942	40	17.2018	36.745
4	PLA2G7	19.3718	10.3986	1.07439	40	17.5661	36.9551
4	PLAC9	31.6195	40	1.30969	40	13.6298	17.2329
4	PLCG2	34.3538	40	1.07017	40	11.8286	0
4	PLD4	17.965	7.24271	1.09288	40	17.0324	37.0464
4	PLIN4	26.6461	40	1.28896	40	15.5223	29.9622
4	PMP22	30.9211	40	0.969302	40	13.9476	20.8424
4	PPARG	32.9169	40	1.06811	40	11.9613	17.5038
4	PPP1R1A	29.2731	40	1.45658	40	14.5953	19.1324
4	PPP1R1B	31.5177	40	1.01773	40	13.4577	17.7665
4	PPY	20.0061	17.0165	1.47901	40	15.3476	34.406
4	PRDM1	34.8351	40	1.06602	40	10.7719	0
4	PRF1	16.5819	12.4746	1.01338	40	15.7041	37.1256
4	PRG4	27.7325	40	1.09398	40	16.0114	27.2525
4	PROX1	31.9667	40	1.10569	40	12.9489	18.1274
4	PTGDS	25.444	40	1.01968	40	16.2874	34.0972
4	PTN	31.0311	40	1.10331	40	13.6328	18.9643
4	PTPRC	34.1882	40	0.992411	40	11.6797	0
4	PVALB	9.85694	2.1197	1.06733	40	14.7968	2.57309
4	RAMP2	17.2368	3.4252	1.03546	40	17.6758	37.095
4	RAPGEF3	29.5654	40	1.05196	40	15.3746	20.3215
4	RBP5	29.9627	40	1.12823	40	14.9073	18.5602
4	RERGL	32.3807	40	1.3127	40	11.8425	19.0285
4	RETN	19.1609	18.6846	1.81585	40	16.3047	32.575
4	RGS16	30.8395	40	1.11727	40	14.847	21.0263
4	RIDA	27.3654	40	1.14185	40	15.3343	26.6216
4	RND1	20.3311	22.1473	1.01299	40	17.1582	36.8636
4	RTKN2	32.1396	40	1.05711	40	13.3939	12.9881
4	S100A1	27.2198	40	1.20366	40	15.8404	35.688
4	S100A12	29.9374	40	1.34561	40	15.0512	20.0498
4	SCGB2A1	27.4839	37.0387	1.01689	40	14.9313	26.4971
4	SCGN	29.8302	40	1.09537	40	13.6517	18.6589
4	SELE	13.4058	3.41602	1.06884	40	16.6195	37.9346
4	SELL	15.0019	3.42409	1.025	40	16.6744	37.0613
4	SEMA3C	30.1161	40	1.07619	40	12.4625	19.2345
4	SERPINB2	22.9251	22.4993	1.06824	40	16.1253	35.2897
4	SERPINB3	16.4381	3.85289	1.00141	40	17.0912	37.4665
4	SERPINB9	32.2164	40	1.04483	40	13.4868	17.0827
4	SFRP2	23.2706	24.6838	1.03511	40	15.318	34.0472
4	SFRP4	28.6222	40	1.17629	40	14.7191	22.7784
4	SFTA2	10.0978	3.42577	1.04382	40	13.8078	3.26832
4	SH2D3C	28.3916	40	1.02562	40	15.0759	20.6869
4	SLAMF1	32.2174	40	1.20071	40	12.9375	17.4415
4	SLAMF7	32.8516	40	1.10375	40	12.1039	15.5774
4	SLC18A2	31.6441	40	1.01562	40	13.9329	19.0066
4	SLC22A8	8.46314	2.7633	0.994916	40	13.1251	3.2276
4	SLC26A2	33.4279	40	1.0088	40	12.3117	0
4	SLC26A3	34.5169	40	1.02239	40	11.5104	0
4	SLC4A1	33.3533	40	1.18214	40	12.2209	12.1871
4	SMIM24	35.2853	40	1.02229	40	10.3082	0
4	SMYD2	33.8748	40	0.999626	40	11.6636	0
4	SNAI1	20.3865	20.2934	1.17164	40	16.9083	36.6705
4	SNCA	17.2626	3.81844	0.960554	40	17.371	37.6145
4	SNCG	33.7369	40	1.35101	40	12.0648	0
4	SNTN	29.0395	40	1.14393	40	14.9078	20.1262
4	SOX17	29.0418	40	1.10969	40	15.0631	21.0667
4	SOX18	18.2455	5.0489	1.02297	40	17.4231	37.0759
4	SOX2	27.7722	40	1.13785	40	15.5857	21.4461
4	SPDEF	29.8037	40	1.05604	40	14.4548	19.9027
4	SPI1	23.7777	24.227	1.16911	40	16.72	36.576
4	SPIB	22.7863	19.4631	1.09452	40	16.1525	35.0789
4	SRPX	18.7146	8.87782	1.05061	40	17.2128	37.3796
4	SST	31.6886	40	1.31428	40	13.0959	17.9044
4	STC1	18.0278	4.46864	1.03664	40	17.8775	37.8508
4	STC2	24.9801	22.9153	1.48788	40	12.8534	21.1965
4	STEAP4	32.179	40	1.07246	40	13.251	17.7665
4	TAC1	26.5772	40	1.10453	40	15.6749	30.2526
4	TAT	12.0012	3.42593	0.99346	40	13.4327	22.6532
4	TBX3	30.1165	40	1.0344	40	13.8961	19.3673
4	TCF15	6.80436	3.24244	1.08411	40	10.6973	1.61138
4	TCF4	30.6629	40	1.16678	40	14.3013	20.1855
4	TCIM	30.0862	40	0.954291	40	12.7314	20.5107
4	TCL1A	31.642	40	1.14039	40	13.3596	19.6738
4	TENT5C	32.8623	40	1.11721	40	12.381	12.9881
4	TFF2	10.3433	3.41954	1.09675	40	14.0905	5.07669
4	TFPI	32.9408	40	1.156	40	12.5615	15.773
4	THAP2	31.8759	40	0.977757	40	13.1873	17.5038
4	THBS2	27.7589	35.4957	3.09601	40	14.1628	21.1049
4	THY1	29.1252	40	1.09876	40	13.9643	20.9058
4	TIMP4	24.5718	25.2216	1.05079	40	16.2015	34.203
4	TM4SF18	22.5485	25.2515	1.04776	40	17.4294	36.5804
4	TM4SF4	32.4234	40	1.24616	40	12.9075	15.5446
4	TMC5	31.3838	40	0.962573	40	12.7684	20.7277
4	TMEM100	31.2179	40	1.1664	40	13.9242	19.3673
4	TMEM174	23.4095	23.8017	0.990959	40	16.638	35.076
4	TMEM52B	28.6274	40	1.06061	40	14.9531	23.6819
4	TNC	30.901	40	1.20682	40	12.8852	20.4843
4	TNFRSF13B	25.9337	29.5435	1.04035	40	12.2519	14.5083
4	TNFRSF17	33.3034	40	1.00524	40	12.1264	12.9881
4	TNFRSF9	22.3709	22.8012	1.06821	40	17.7127	36.6553
4	TOP2A	30.1953	40	0.945256	40	13.2635	20.1601
4	TRAC	33.8254	40	1.26309	40	11.5429	9.0085
4	TREM2	35.2034	40	1.29065	40	10.935	0
4	TSPAN19	26.2549	40	1.0366	40	16.0061	33.5816
4	UBE2C	28.9603	40	1.05819	40	15.2561	20.8314
4	UMOD	22.3205	20.525	1.13951	40	16.7422	35.3909
4	UPK3B	15.8952	3.43101	1.17368	40	17.4781	38.0075
4	VCAN	29.4111	40	1.08034	40	15.349	20.9058
4	VSIG4	32.8198	40	1.42484	40	12.601	16.818
4	VWA5A	33.9357	40	1.16701	40	11.3178	0
4	VWF	32.3988	40	1.13705	40	12.1814	16.6237
5	ABCC11	26.6229	23.2104	3.83182	40	11.5711	20.1206
5	ACE2	27.3042	32.2089	3.48107	40	11.4093	16.942
5	ACKR1	29.104	38.7394	3.6121	40	13.8314	22.6429
5	ACTA2	32.1767	38.7394	3.42002	40	10.6942	15.1659
5	ACTG2	32.3328	40	3.48416	40	11.034	15.0998
5	ADAM28	35.2878	40	3.6462	40	9.46064	4.55819
5	ADAMTS1	34.1222	40	3.60101	40	10.0127	7.8678
5	ADGRE1	33.1275	40	3.57569	40	11.6174	7.85927
5	ADGRL4	26.3159	40	3.36604	40	15.8919	33.3766
5	ADH1C	32.3901	35.0811	3.53294	40	10.0697	9.41004
5	ADH4	24.0142	26.0068	3.47633	40	15.8291	34.182
5	ADIPOQ	26.0455	33.7331	3.80453	40	14.7703	32.2678
5	AGER	30.7948	40	3.5992	40	13.5868	15.2015
5	AGR3	32.2812	40	3.49458	40	10.9233	16.5618
5	AHSP	34.3351	40	3.44742	40	9.74153	7.83868
5	AIF1	32.8853	38.7394	3.70488	40	10.273	7.83312
5	ALAS2	29.6087	38.7394	3.663	40	13.537	16.9388
5	ALDH1A3	33.569	35.2364	3.56807	40	9.24373	6.26691
5	AMY2A	34.7821	40	4.00287	40	8.97163	6.26691
5	ANGPT2	18.9234	9.77361	3.47296	40	15.7727	35.4625
5	ANPEP	32.1357	35.1581	3.54843	40	10.0439	14.8965
5	APCDD1	34.4716	40	3.81328	40	10.1962	5.53566
5	APOA5	22.1851	21.1604	3.62512	40	16.5456	35.2011
5	APOBEC3A	20.0309	8.79235	3.55242	40	15.9692	34.2516
5	APOLD1	32.5656	40	3.68454	40	11.8318	9.46263
5	AQP2	24.9631	31.9032	3.72211	40	13.4954	26.3668
5	AQP3	30.1687	35.4418	3.46364	40	12.191	16.9254
5	AQP8	12.8004	5.67817	3.4672	40	13.2235	12.815
5	AQP9	22.6687	22.9785	3.58542	40	16.0529	34.6054
5	AR	28.0051	34.792	3.56985	40	12.6959	22.9825
5	ARFGEF3	19.0063	17.244	3.82241	40	12.8236	20.8522
5	ASCL1	20.4536	14.8602	3.53994	40	16.7706	35.9146
5	ASCL3	27.4555	35.2615	3.61093	40	14.9316	30.374
5	ASPN	31.7662	40	3.54579	40	12.187	13.9016
5	BAMBI	25.0179	34.4966	3.52899	40	16.0869	33.2482
5	BANK1	35.1111	40	3.63489	40	9.11842	5.00708
5	BASP1	32.1371	40	3.55651	40	12.6403	13.1529
5	BBOX1	21.0744	23.0235	3.59939	40	15.9154	35.6879
5	BCL2L11	35.9571	40	3.67819	40	8.83806	1.26059
5	BMX	30.846	40	3.58647	40	13.9474	16.6221
5	BTNL9	31.5643	40	3.67967	40	12.9706	14.845
5	C15orf48	31.8021	35.4418	3.40183	40	10.7308	15.463
5	C1orf162	33.9487	40	3.77969	40	9.73425	7.84214
5	C1orf194	9.30691	5.03662	3.46408	40	10.1705	2.50326
5	C20orf85	8.84933	5.52478	3.44429	40	10.4196	3.28686
5	C5orf46	30.5007	38.7394	3.41196	40	12.2064	16.911
5	C6orf118	35.2677	40	3.99232	40	9.73084	3.68916
5	C7	26.3	35.2364	3.52308	40	13.766	28.8143
5	CA4	26.6262	31.5278	3.49646	40	13.8175	29.4726
5	CAPN8	35.0972	40	3.55361	40	9.78867	5.47112
5	CAV1	28.6998	32.1921	3.54759	40	11.6757	17.0201
5	CAVIN1	30.5093	34.5289	3.42325	40	10.7959	16.745
5	CAVIN2	33.4159	40	3.58825	40	9.993	8.51317
5	CCDC39	30.159	40	3.66953	40	15.0753	19.5716
5	CCDC78	13.1941	6.37774	3.51155	40	13.7085	6.79317
5	CCL19	34.8481	40	3.73737	40	9.90992	5.47112
5	CCL27	8.18162	5.98469	3.47758	40	8.64166	2.7411
5	CCL5	32.9111	40	3.6179	40	10.8724	7.95552
5	CCNB2	30.2761	34.9481	3.47953	40	11.5624	17.0027
5	CCR2	35.557	40	3.93919	40	9.46486	4.76361
5	CCR7	34.8311	40	3.47539	40	9.53668	6.26691
5	CD14	32.117	35.0132	3.61406	40	10.0635	7.87955
5	CD163	34.4191	40	3.47959	40	9.29978	8.40282
5	CD19	32.7144	40	3.87273	40	11.271	15.5874
5	CD1A	16.7475	11.078	3.53135	40	13.5648	28.9365
5	CD1C	26.1252	34.4643	3.51917	40	14.7166	30.5971
5	CD1E	18.1881	8.64279	3.57455	40	14.8112	30.1947
5	CD2	32.7323	40	3.49923	40	11.64	16.3348
5	CD247	32.0817	35.1029	3.61775	40	10.205	14.3193
5	CD27	34.028	40	3.91487	40	10.6049	7.85025
5	CD274	23.8713	23.4722	3.40003	40	13.036	24.1964
5	CD28	34.8572	40	3.57264	40	9.61994	5.53566
5	CD300E	31.7057	40	4.12647	40	12.9989	15.7026
5	CD34	35.0491	40	3.65005	40	9.62071	5.53566
5	CD3D	32.6989	35.2364	3.55028	40	10.1534	8.5918
5	CD3E	32.5577	39.9119	3.57344	40	11.0336	8.88754
5	CD4	33.0322	40	3.59239	40	10.7761	14.0765
5	CD5L	29.3838	40	3.66898	40	14.723	31.5545
5	CD68	27.6679	32.955	3.80324	40	13.0022	26.5796
5	CD69	31.4599	40	3.51755	40	12.1737	15.9205
5	CD70	21.1441	16.2585	3.55846	40	15.7037	34.2069
5	CD79A	33.5783	40	3.57523	40	11.2656	8.0968
5	CD83	32.931	40	3.52281	40	11.9067	15.278
5	CD86	34.7598	40	3.59987	40	10.1853	6.56536
5	CD8A	29.6977	38.7394	3.5241	40	13.2634	16.8244
5	CD93	30.2029	38.7394	3.44958	40	12.7361	17.025
5	CDH16	11.4324	5.60366	3.40739	40	12.5499	3.36194
5	CDK1	32.7837	40	3.40274	40	10.8109	11.3158
5	CENPF	29.7591	34.9481	3.51593	40	11.5742	16.9567
5	CFAP53	28.9851	40	3.45759	40	14.376	27.107
5	CFB	33.0733	40	3.56583	40	10.8001	11.6712
5	CFHR1	16.0126	6.50136	3.4209	40	14.3963	26.4463
5	CFHR3	31.095	34.5289	3.74818	40	10.83	15.5367
5	CFTR	31.9982	36.9712	3.55746	40	11.033	12.2342
5	CHGA	33.164	40	3.56263	40	11.4372	7.9098
5	CLCA1	34.487	40	3.45278	40	9.884	5.53566
5	CLCA2	30.1663	34.5289	3.77255	40	11.5173	16.8976
5	CLEC10A	33.4099	40	3.78205	40	11.2513	13.0666
5	CLEC14A	34.175	40	3.70028	40	9.73452	6.26691
5	CLEC4E	28.9459	36.2362	3.82632	40	13.4895	17.6104
5	CLECL1	35.0753	40	3.43132	40	9.49737	5.12315
5	CLIC6	31.7589	34.5289	3.49125	40	10.9905	9.19782
5	CNN1	32.7167	40	3.6585	40	10.481	14.3193
5	COCH	19.3854	6.59276	3.62321	40	16.2924	34.9651
5	COL17A1	30.7223	35.2364	3.46152	40	11.6392	16.0534
5	COL5A2	35.5774	40	3.59272	40	9.64413	1.26059
5	CPA3	34.3984	40	3.45548	40	11.2385	5.47112
5	CRHBP	25.3551	23.0409	5.38353	40	10.7696	17.0704
5	CRISPLD2	34.4969	40	3.7517	40	9.64249	9.27945
5	CSF2RA	31.0866	40	3.85677	40	12.2838	16.9494
5	CSF3	14.8598	7.10253	3.63943	40	13.5484	18.9621
5	CTLA4	34.2861	40	3.4907	40	11.1739	4.8501
5	CTSG	28.3987	38.7394	3.48575	40	14.3545	24.5501
5	CTSK	30.5218	33.8131	3.59632	40	9.66211	8.38864
5	CXCL10	33.6464	40	3.60167	40	10.2076	12.7354
5	CXCL2	30.431	39.9119	3.4913	40	11.9942	18.465
5	CXCL6	34.5388	40	3.60378	40	9.53768	6.26691
5	CXCL9	29.6276	34.4643	3.67914	40	11.6635	17.0416
5	CXCR4	34.0093	40	3.47197	40	10.7901	6.38382
5	CYP1A1	12.8613	6.97547	3.45226	40	13.0541	5.12102
5	CYP2A7	33.393	40	3.49369	40	11.7267	9.67868
5	CYP2B6	32.6162	40	3.5006	40	10.8506	9.41004
5	CYP2F1	27.2764	32.5495	3.4806	40	13.0722	20.3943
5	CYP3A4	31.7612	40	3.45642	40	12.0507	12.7471
5	CYP4B1	22.1414	22.2594	3.61908	40	14.7276	34.8759
5	CYTIP	34.1941	40	3.60048	40	10.2322	6.93306
5	DERL3	23.2435	23.374	3.42911	40	15.9909	34.1703
5	DES	34.025	40	3.5079	40	9.56304	10.7372
5	DIRAS3	27.0478	34.4643	3.64824	40	14.5428	25.4262
5	DMBT1	31.4185	38.7394	3.43484	40	11.3946	16.8568
5	DNAAF1	25.5597	31.8535	3.72843	40	14.1814	28.9486
5	DNASE1L3	32.3499	40	3.54588	40	12.7641	8.24997
5	DPEP1	31.5347	40	3.50874	40	11.6508	16.8623
5	DPT	33.9531	40	3.76232	40	10.4617	7.85953
5	DST	34.1259	40	3.56947	40	10.276	9.13813
5	DUSP2	33.8763	40	3.64701	40	10.8074	8.0968
5	ECSCR	30.563	33.8131	3.50851	40	11.1456	9.12356
5	EDN1	33.2949	40	3.54775	40	10.1796	9.30972
5	EDNRB	31.5073	40	3.42234	40	13.097	12.3086
5	EGFL7	33.6011	36.9712	3.59206	40	9.88109	6.26691
5	EGFR	26.0479	30.5374	3.64581	40	12.2206	20.6779
5	EHF	35.2249	40	3.56731	40	9.58689	4.91888
5	ELF5	33.7761	40	4.30766	40	10.7554	8.09786
5	EPCAM	32.5777	39.9119	3.56497	40	10.4313	9.30972
5	ERBB2	30.0639	32.1687	3.74889	40	9.77763	4.22081
5	ERG	30.9469	32.8147	3.78451	40	9.55229	8.92851
5	ESR1	25.4988	35.1588	3.52204	40	15.8949	34.5603
5	FAS	30.7959	40	3.42046	40	12.4869	16.8121
5	FBLN1	35.9557	40	3.55267	40	9.03313	0.0880737
5	FBN1	34.142	40	3.59317	40	9.96143	5.53566
5	FCER1A	33.2195	40	3.64397	40	11.6542	12.6469
5	FCGR1A	28.7363	39.9119	3.47621	40	14.4058	20.9939
5	FCGR3A	22.391	23.1653	3.48363	40	15.5753	33.9274
5	FCN1	32.2242	40	3.54158	40	12.164	12.461
5	FCN2	28.6356	34.4643	3.66649	40	12.2992	20.7238
5	FGFBP1	25.4009	31.8514	3.43304	40	13.903	29.3057
5	FGFBP2	29.2101	33.7331	3.4593	40	11.9406	18.0982
5	FGL2	34.442	40	3.61657	40	10.3432	6.26691
5	FHL2	31.9094	40	3.5794	40	11.2732	16.6563
5	FKBP11	35.1251	40	3.57393	40	9.18324	5.53566
5	FOXA1	28.6592	33.6162	3.46097	40	13.0329	25.2786
5	FOXI1	15.2525	6.25199	3.44313	40	14.7586	29.1559
5	FOXJ1	16.8025	7.45361	3.48408	40	15.7179	32.5432
5	FOXP3	19.702	7.8603	3.545	40	15.9662	34.6128
5	FSTL3	29.2092	40	3.48365	40	13.8369	19.5716
5	FXYD2	29.2522	34.4643	3.65199	40	12.7427	16.9932
5	GATA2	32.6561	40	3.47983	40	12.1606	13.4056
5	GATM	30.6464	34.9929	3.46063	40	10.7972	17.0706
5	GCG	25.7856	27.7658	3.44527	40	11.8235	18.7949
5	GDF15	29.9732	34.9481	3.58147	40	12.0336	17.0497
5	GEM	31.6962	35.4418	3.53776	40	11.0097	16.8159
5	GHRL	33.6845	40	3.65429	40	9.59312	13.9013
5	GKN2	27.5161	34.0987	3.71563	40	13.1768	20.6989
5	GLIPR1	29.8199	40	3.52527	40	13.727	18.1428
5	GLYATL1	28.3172	34.4643	3.72128	40	13.7055	19.9654
5	GNG11	30.3465	40	3.55472	40	13.8124	16.8903
5	GNLY	33.3241	40	3.9669	40	10.7163	8.51317
5	GPC1	31.9388	35.4418	3.60549	40	11.0002	14.1163
5	GPC3	30.5731	38.7394	3.58666	40	12.1005	16.8197
5	GPR183	35.0863	40	3.79122	40	9.55189	5.04069
5	GPRC5A	30.406	38.7394	3.72359	40	11.8701	16.8854
5	GPX2	29.8788	34.9929	3.58145	40	11.3002	16.9027
5	GYPA	30.4844	35.1029	3.85944	40	11.3309	20.5475
5	GYPB	11.952	6.25277	3.70279	40	12.8678	4.04839
5	GZMA	29.9521	40	3.52851	40	13.4169	16.9882
5	GZMB	30.1147	36.9712	3.57304	40	13.1739	16.9973
5	GZMK	30.5261	40	3.55994	40	13.1428	16.9105
5	HAMP	31.3527	40	3.51099	40	13.5471	16.648
5	HAVCR2	31.9875	40	3.52352	40	12.0802	15.7233
5	HEMGN	14.6785	6.43353	3.57295	40	13.8435	18.5857
5	HEPACAM2	34.7063	40	3.49777	40	9.52884	7.8089
5	HES4	16.2163	6.23223	3.60694	40	14.8742	27.3308
5	HIGD1B	9.45519	4.76194	3.42053	40	10.7203	2.83566
5	HLA-DQB2	31.9015	40	3.47679	40	12.461	16.7146
5	HMGCS2	34.6921	40	3.66111	40	10.3275	7.4783
5	HPGDS	23.2717	24.5944	3.4532	40	15.0321	33.5883
5	HPX	15.5387	8.23574	3.48588	40	13.2861	25.1162
5	IGF1	34.2931	40	3.67211	40	10.6509	6.56536
5	IGSF6	32.5038	40	3.79768	40	10.9598	14.9425
5	IL1R2	30.5395	35.4418	3.50676	40	12.136	16.9989
5	IL1RL1	32.8186	40	3.48377	40	11.0125	8.65935
5	IL2RA	32.5638	40	3.6758	40	12.0342	15.2587
5	IL3RA	27.2569	35.1499	3.49211	40	14.9761	32.4408
5	IL7R	32.8476	40	3.49834	40	11.7207	9.46263
5	INMT	35.5183	40	3.97631	40	9.40945	4.92163
5	INS	19.7842	23.0408	3.85425	39.9119	11.8975	24.3444
5	IRF8	32.0479	40	3.4966	40	11.9819	12.3897
5	KCNK3	28.0739	34.4643	3.63803	40	12.7913	20.7573
5	KCNMA1	33.7772	40	3.47445	40	10.7186	9.02018
5	KIT	30.9367	40	3.56246	40	13.187	16.9086
5	KLK11	27.147	33.6746	3.68168	40	13.8659	23.3164
5	KLRB1	29.3483	33.4445	3.48765	40	11.3607	15.6852
5	KLRC1	31.3809	40	3.75148	40	11.8872	16.8961
5	KLRD1	30.8812	40	3.56172	40	12.8703	16.9704
5	KNG1	24.7485	31.5461	3.70102	40	16.3981	34.2761
5	KRT20	30.4777	35.0811	3.43651	40	11.391	16.6525
5	KRT7	20.8693	17.805	3.69507	40	14.3755	33.0712
5	LAG3	29.4844	40	3.53202	40	14.3533	20.0446
5	LAMP3	32.6412	40	3.39125	40	12.0453	13.2464
5	LGI4	32.7939	40	3.71157	40	11.5016	15.1445
5	LGR5	33.4602	40	3.65246	40	10.2446	5.53566
5	LIF	31.2772	34.4643	3.4612	40	10.1624	9.08014
5	LILRA4	26.0816	32.2898	3.58547	40	14.7354	31.1707
5	LILRA5	26.7753	35.0144	3.46923	40	15.0763	32.8338
5	LILRB2	30.0312	40	3.40836	40	13.1415	17.0012
5	LILRB4	19.701	9.14279	3.58593	40	15.4822	33.8868
5	LPL	31.0837	38.7394	3.54913	40	11.2286	15.6818
5	LTBP2	28.7444	34.4643	3.55327	40	11.1318	15.783
5	LY6D	26.1433	33.7331	3.55801	40	15.2009	28.2566
5	LY86	31.7876	35.1499	3.59555	40	10.9497	10.6564
5	LYVE1	33.7159	40	3.78415	40	10.0697	7.8348
5	MALL	33.9272	40	3.55129	40	10.5704	11.0892
5	MAMDC2	27.4639	34.9929	3.42862	40	14.4096	28.3304
5	MARCO	33.8511	40	3.64831	40	10.9006	8.74672
5	MCEMP1	30.672	40	3.48088	40	13.7779	16.4827
5	MCF2L	34.9951	40	3.62142	40	9.56001	5.53566
5	MDM2	32.636	39.9119	3.60311	40	10.1664	15.4814
5	MEDAG	31.852	40	3.626	40	12.9216	12.7758
5	MEF2C	29.2245	40	3.52863	40	14.3026	27.3389
5	MEST	31.3027	40	3.50526	40	12.7333	16.436
5	MET	30.4222	35.4418	3.40841	40	12.717	16.1993
5	MFAP5	33.7898	40	3.96316	40	10.6941	7.9248
5	MKI67	29.9941	33.6162	3.53964	40	11.2338	16.8165
5	MLANA	15.6531	9.68235	3.92789	40	12.5556	14.0448
5	MLPH	33.5366	40	3.5079	40	10.3454	12.8097
5	MMRN1	34.1842	40	3.5452	40	9.96702	6.26691
5	MMRN2	32.4177	40	3.59287	40	11.6811	12.466
5	MNDA	32.1574	40	3.50617	40	11.996	13.6463
5	MPEG1	34.2675	40	3.55057	40	10.7343	7.80787
5	MRC1	34.1759	40	3.82167	40	9.77831	7.96164
5	MS4A1	35.9804	40	3.57804	40	8.98035	0
5	MS4A2	35.1063	40	3.7156	40	9.65837	4.91888
5	MS4A4A	35.8917	40	3.49841	40	9.14073	0
5	MS4A6A	32.7486	35.2364	3.49244	40	9.97338	7.83127
5	MTRNR2L11	31.459	40	3.57639	40	12.9544	16.5901
5	MYBPC1	6.56273	4.55865	3.55041	33.6162	5.0956	2.84439
5	MYC	31.87	40	3.60422	40	11.3748	16.5785
5	MYH11	33.3765	39.9119	3.47183	40	10.1423	7.87687
5	MYLK	33.5124	40	3.49104	40	9.72804	7.8525
5	MZB1	34.7049	40	3.52459	40	10.1595	5.00708
5	NAT8	30.5267	35.3277	3.55447	40	11.5472	17.1601
5	NKG7	31.5121	39.9119	3.46682	40	11.8541	14.4667
5	NPDC1	29.459	35.0314	3.61827	40	11.7816	16.9375
5	NTN4	32.7157	40	3.44055	40	10.6977	16.8228
5	OGN	31.493	40	3.60346	40	12.311	16.8466
5	OPRPN	27.7189	35.0811	3.64889	40	14.7232	31.0677
5	PCNA	33.0239	35.4418	3.61636	40	9.72234	7.87687
5	PCOLCE	32.0072	40	3.75362	40	11.3977	16.3882
5	PCP4	21.795	23.021	3.51516	40	15.6377	35.2372
5	PCSK2	17.4129	6.97502	3.52561	40	15.4008	34.4215
5	PDCD1	24.5415	32.6903	3.81293	40	15.7519	35.0349
5	PDGFRA	34.8561	40	3.57682	40	8.66159	5.47112
5	PDGFRB	33.8808	40	3.54837	40	10.9112	8.12163
5	PDPN	33.821	40	3.49304	40	10.6623	6.26691
5	PEBP4	29.4975	35.4418	3.75512	40	13.7741	19.2794
5	PECAM1	32.0381	35.0811	3.56951	40	10.3746	13.1816
5	PGR	25.1575	31.75	3.5233	40	15.2844	32.8918
5	PLA2G7	24.7058	29.1388	3.59716	40	15.5763	33.2584
5	PLAC9	33.8269	40	4.76842	40	10.9628	10.9735
5	PLCG2	34.8368	40	3.42312	40	10.4958	4.86373
5	PLD4	30.0749	40	3.53331	40	13.5692	16.9932
5	PLIN4	31.8795	40	3.92634	40	11.6784	17.1129
5	PMP22	31.6779	40	3.49565	40	11.7671	16.8711
5	PPARG	32.7621	40	3.50276	40	11.2106	15.8487
5	PPP1R1A	32.8785	40	3.54822	40	12.1467	13.9592
5	PPP1R1B	32.7035	40	3.48162	40	10.927	11.5217
5	PPY	29.7717	35.0314	4.32368	40	12.5075	15.4951
5	PRDM1	35.5082	40	3.74447	40	9.32729	4.91888
5	PRF1	25.8554	26.5533	3.46625	40	13.8898	26.0164
5	PRG4	29.0217	40	3.71996	40	14.3146	20.1018
5	PROX1	31.858	38.7394	3.47649	40	11.2896	16.4849
5	PTGDS	34.6445	40	3.60955	40	8.98674	5.53566
5	PTN	32.6394	40	3.87532	40	10.9219	16.7054
5	PTPRC	35.038	40	3.52863	40	9.61081	5.53566
5	PVALB	19.6679	6.94371	3.59611	40	16.7366	35.8327
5	RAMP2	33.7607	40	3.48879	40	10.4486	8.60164
5	RAPGEF3	33.7793	40	3.55165	40	10.5656	8.27243
5	RBP5	33.0746	40	3.66823	40	10.8927	12.1585
5	RERGL	31.303	34.4643	5.22546	40	9.55658	16.8445
5	RETN	11.1147	5.16514	3.63474	40	10.9161	11.4265
5	RGS16	33.2022	36.9712	3.53572	40	9.65479	7.80787
5	RIDA	28.074	34.4643	3.45761	40	13.901	23.4481
5	RND1	28.7506	35.0811	3.53707	40	13.7335	17.0055
5	RTKN2	34.9794	40	3.5809	40	10.2787	5.02691
5	S100A1	30.1094	40	3.81416	40	13.208	16.9461
5	S100A12	35.7719	40	4.06279	40	9.6172	0.674334
5	SCGB2A1	29.3577	35.0314	3.58962	40	12.7675	17.0475
5	SCGN	29.6561	34.9929	3.77697	40	12.1321	17.0256
5	SELE	29.4245	39.956	3.90544	40	13.5655	18.0131
5	SELL	31.8919	40	3.60634	40	13.2257	14.5908
5	SEMA3C	30.7877	34.4643	3.56096	40	10.1179	10.2611
5	SERPINB2	27.2616	34.9481	3.70448	40	14.532	27.8762
5	SERPINB3	17.9468	6.97089	3.56655	40	15.9135	35.438
5	SERPINB9	35.1997	40	3.68223	40	9.8261	1.26059
5	SFRP2	32.3817	35.1029	3.97521	40	9.66608	8.97901
5	SFRP4	31.2324	40	3.90603	40	12.3567	16.9179
5	SFTA2	17.1319	7.53641	3.46755	40	15.3362	34.9074
5	SH2D3C	32.8986	40	3.60537	40	10.8248	13.6631
5	SLAMF1	33.6778	40	3.73949	40	10.6248	7.8454
5	SLAMF7	32.348	38.7394	3.48534	40	10.5569	13.0054
5	SLC18A2	35.9132	40	3.6132	40	9.50211	0
5	SLC22A8	20.2456	8.15425	3.43763	40	16.3177	35.4825
5	SLC26A2	33.2713	40	3.67309	40	11.0406	13.1816
5	SLC26A3	33.3304	40	3.52178	40	11.0117	9.48532
5	SLC4A1	34.1859	40	3.90644	40	11.4711	5.90128
5	SMIM24	35.5859	40	3.45344	40	8.9867	4.76361
5	SMYD2	31.7888	35.4418	3.49679	40	10.7254	16.7778
5	SNAI1	29.0935	34.4643	3.48404	40	13.2595	16.9447
5	SNCA	20.7786	12.5656	3.58014	40	15.9987	34.7127
5	SNCG	34.3999	40	4.1266	40	10.3483	5.32204
5	SNTN	31.8459	40	4.26464	40	11.7122	15.8032
5	SOX17	33.465	40	3.626	40	11.397	10.4663
5	SOX18	29.3779	34.9481	3.70227	40	12.6725	20.0059
5	SOX2	31.5066	40	3.56748	40	12.4027	16.9953
5	SPDEF	31.9377	40	3.42895	40	11.7776	14.3193
5	SPI1	28.2015	40	3.53097	40	14.6901	31.1743
5	SPIB	27.8468	35.0036	3.47177	40	13.4121	24.676
5	SRPX	25.5426	32.1413	3.46872	40	15.0524	32.9743
5	SST	30.1037	35.4418	3.56916	40	12.4631	16.9771
5	STC1	26.1802	32.1782	3.63515	40	13.0101	17.8766
5	STC2	27.4742	32.4384	3.499	40	12.2694	18.545
5	STEAP4	32.7783	40	3.59636	40	12.2509	13.0666
5	TAC1	27.2007	34.4643	3.58706	40	14.1818	26.578
5	TAT	13.7789	6.29664	3.50754	40	12.9788	18.7007
5	TBX3	30.9351	40	3.45158	40	12.2946	16.0255
5	TCF15	12.7467	5.66249	3.57285	40	13.5314	7.73237
5	TCF4	32.7814	40	3.48037	40	11.494	15.6341
5	TCIM	30.7715	34.9929	3.59757	40	10.6559	16.9094
5	TCL1A	31.392	35.0144	3.51578	40	11.1021	16.8654
5	TENT5C	31.5105	34.4643	3.4552	40	10.1039	9.55822
5	TFF2	12.496	6.03968	3.5688	40	13.5148	5.94282
5	TFPI	32.3013	40	3.63867	40	11.3681	14.9621
5	THAP2	32.3789	40	3.56619	40	12.2002	13.9703
5	THBS2	27.6612	32.1352	3.6916	40	10.3866	13.7397
5	THY1	32.9022	35.4418	3.43511	40	9.88195	8.22021
5	TIMP4	25.2709	31.9366	3.60243	40	14.8649	32.7047
5	TM4SF18	29.2082	40	3.50291	40	14.5559	29.4144
5	TM4SF4	34.0456	40	3.62613	40	10.0976	8.47393
5	TMC5	31.3876	35.1499	3.50276	40	10.3916	16.9447
5	TMEM100	33.5182	40	3.76115	40	10.3611	7.87394
5	TMEM174	23.1393	23.4994	3.76534	40	12.6617	22.3729
5	TMEM52B	24.4797	31.2664	3.53441	40	14.8755	33.9376
5	TNC	31.2523	38.7394	3.41707	40	11.2904	16.93
5	TNFRSF13B	29.7845	34.5289	3.561	40	10.395	12.1073
5	TNFRSF17	32.9983	40	3.54175	40	10.9557	8.24997
5	TNFRSF9	30.7983	40	3.49607	40	13.8582	15.4912
5	TOP2A	31.1613	34.9481	3.80191	40	10.2281	15.0998
5	TRAC	35.2825	40	3.50462	40	9.19634	5.20795
5	TREM2	33.6065	40	3.97405	40	11.6846	7.84397
5	TSPAN19	28.6828	34.9731	3.63833	40	13.2734	20.6268
5	UBE2C	32.2302	40	3.43615	40	11.691	15.0792
5	UMOD	27.8346	35.0422	4.07706	40	13.9894	30.0029
5	UPK3B	29.6951	37.0906	3.62507	40	12.6305	16.9841
5	VCAN	33.7578	40	3.55367	40	11.7014	7.80992
5	VSIG4	33.6847	40	3.65824	40	10.8879	8.33543
5	VWA5A	33.1579	40	3.74516	40	10.9208	14.2408
5	VWF	33.5805	40	3.4496	40	10.3297	9.13813
6	ABCC11	19.9431	15.9207	5.53317	40	11.0724	12.7196
6	ACE2	30.3727	38.5246	5.51321	40	11.6846	19.0579
6	ACKR1	27.3627	31.8352	5.60492	40	12.5721	26.9414
6	ACTA2	32.4415	40	5.54364	40	10.6898	12.8372
6	ACTG2	31.9116	40	5.55164	40	10.9538	13.3713
6	ADAM28	34.1649	40	5.69287	40	9.78469	8.29073
6	ADAMTS1	34.6277	40	5.53966	40	9.50584	9.01314
6	ADGRE1	32.4887	40	5.70109	40	10.9764	11.8189
6	ADGRL4	33.2564	40	5.59857	40	11.0889	7.82777
6	ADH1C	32.9968	40	5.62878	40	10.8206	12.5607
6	ADH4	25.4267	30.6667	5.5868	40	14.1768	29.0026
6	ADIPOQ	12.714	9.31419	5.55919	40	10.4098	4.27586
6	AGER	29.9697	37.6339	5.63689	40	12.8754	26.2734
6	AGR3	31.3339	40	5.62367	40	11.399	14.9135
6	AHSP	22.1775	12.9609	5.67856	40	15.0503	33.0785
6	AIF1	32.4747	40	5.59491	40	10.9372	13.3369
6	ALAS2	18.4704	11.4838	5.83747	40	13.4747	28.2309
6	ALDH1A3	28.8027	40	5.51048	40	13.8342	22.4684
6	AMY2A	34.0171	40	5.67107	40	9.07653	15.037
6	ANGPT2	28.1632	35.8516	5.65023	40	13.4322	26.2867
6	ANPEP	33.1248	40	5.60703	40	9.63146	17.7883
6	APCDD1	34.3502	40	5.62957	40	9.80461	9.5522
6	APOA5	11.1255	8.22322	5.59023	40	8.38197	5.33251
6	APOBEC3A	30.7273	40	5.59176	40	12.4823	17.997
6	APOLD1	33.5424	40	5.62203	40	10.4068	8.16475
6	AQP2	14.9312	14.26	5.46979	40	8.4532	4.95069
6	AQP3	30.8527	35.8516	5.63178	40	11.2797	16.3757
6	AQP8	30.2687	36.1939	5.57839	40	11.4751	20.7215
6	AQP9	23.7047	24.1856	5.48729	40	15.0796	32.4325
6	AR	27.3143	29.9883	5.57857	40	13.4978	25.1861
6	ARFGEF3	22.5055	16.2984	5.60048	40	11.8376	20.225
6	ASCL1	26.5866	34.5163	5.66335	40	14.5581	29.087
6	ASCL3	15.6995	10.4417	5.66221	40	12.2112	12.3416
6	ASPN	32.4758	40	5.6269	40	10.5597	12.2406
6	BAMBI	30.9753	40	5.46709	40	12.3302	25.9447
6	BANK1	34.5981	40	5.60617	40	9.62198	8.58836
6	BASP1	34.2703	40	5.68199	40	9.74165	6.69184
6	BBOX1	12.1162	8.2723	5.60273	40	9.78932	5.86882
6	BCL2L11	35.4025	40	5.63074	40	8.82213	4.80991
6	BMX	34.9324	40	5.68856	40	9.85567	4.80991
6	BTNL9	33.6003	40	5.74961	40	10.5305	8.99033
6	C15orf48	34.2467	40	5.64282	40	9.44683	6.9591
6	C1orf162	33.9237	40	5.62452	40	9.96464	11.0046
6	C1orf194	14.1667	6.91864	5.65779	40	11.6148	12.4022
6	C20orf85	10.5173	8.77802	5.67353	40	6.99355	4.20928
6	C5orf46	23.3789	16.4236	5.56639	40	14.1137	29.5775
6	C6orf118	24.4162	27.5424	5.78198	40	14.2711	29.6154
6	C7	30.2549	40	5.52427	40	12.1504	18.4425
6	CA4	29.3495	35.2891	5.57192	40	12.0522	24.7092
6	CAPN8	33.4758	40	5.56265	40	9.85044	9.91018
6	CAV1	31.3727	37.8134	5.59608	40	11.0572	15.2213
6	CAVIN1	33.7565	40	5.54645	40	10.0491	12.406
6	CAVIN2	33.749	40	5.57362	40	10.1217	11.2426
6	CCDC39	18.9074	10.6696	5.47385	40	14.448	33.4396
6	CCDC78	25.5154	28.9954	5.57682	40	13.7995	28.4257
6	CCL19	33.649	40	5.74484	40	10.1298	11.3669
6	CCL27	16.5065	11.303	5.54509	40	12.4859	21.4063
6	CCL5	33.2253	40	5.68755	40	10.3562	10.8873
6	CCNB2	30.7284	37.8134	5.60942	40	11.4017	14.1729
6	CCR2	34.0467	40	5.63154	40	10.0135	9.08362
6	CCR7	33.2737	40	5.49086	40	10.3619	10.2384
6	CD14	34.152	40	5.69524	40	10.0754	9.91018
6	CD163	35.524	40	6.14769	40	7.37013	8.85898
6	CD19	28.954	30.568	5.56183	40	11.7702	20.5406
6	CD1A	26.005	27.9294	5.48784	40	13.3295	28.6018
6	CD1C	28.9421	36.0194	5.56507	40	12.4457	22.2045
6	CD1E	29.9126	35.7686	5.66436	40	12.1156	18.3438
6	CD2	33.0354	40	5.66112	40	10.2332	13.0447
6	CD247	32.1796	38.5246	5.57939	40	10.5145	12.1298
6	CD27	31.8792	40	5.68117	40	11.1331	14.0706
6	CD274	29.5515	37.6523	5.68206	40	12.3578	20.257
6	CD28	33.9965	40	5.59692	40	10.0805	10.017
6	CD300E	30.6576	37.6523	5.64384	40	11.9354	18.8214
6	CD34	34.8679	40	5.63164	40	9.69111	7.1313
6	CD3D	34.8869	40	5.55452	40	9.35573	8.29073
6	CD3E	31.3302	40	5.49449	40	11.3101	15.1
6	CD4	32.764	40	5.47305	40	10.5274	12.406
6	CD5L	23.7349	18.5339	5.7918	40	14.7108	30.7393
6	CD68	29.5794	38.0878	5.55778	40	11.7605	24.5015
6	CD69	31.4329	40	5.6231	40	10.9747	13.9105
6	CD70	23.008	22.8927	5.83342	40	14.1031	31.9764
6	CD79A	33.8443	40	5.58236	40	9.91572	9.2345
6	CD83	33.14	40	5.69929	40	10.4425	10.9625
6	CD86	34.1324	40	5.64101	40	10.1754	6.9591
6	CD8A	30.1095	35.6012	5.58145	40	11.8134	18.4008
6	CD93	30.7095	37.9461	5.52857	40	11.7758	17.3817
6	CDH16	13.3252	11.7646	5.52226	40	9.2154	7.06723
6	CDK1	36.166	40	5.65414	40	7.92256	0
6	CENPF	32.7403	40	5.53227	40	10.7702	12.2406
6	CFAP53	31.2274	40	5.79931	40	11.9442	15.0068
6	CFB	33.6809	40	5.64268	40	10.2965	10.4036
6	CFHR1	28.2811	31.9928	5.67123	40	13.0766	26.5779
6	CFHR3	32.2472	40	5.69076	40	10.9324	14.8
6	CFTR	33.1392	40	5.58587	40	10.1684	10.1132
6	CHGA	33.7647	40	5.49218	40	10.2275	6.39738
6	CLCA1	33.9562	40	5.56149	40	10.3608	9.08362
6	CLCA2	31.3518	40	5.63505	40	12.0458	15.5291
6	CLEC10A	34.2395	40	5.64672	40	9.79946	7.44128
6	CLEC14A	30.5957	40	5.53751	40	12.5714	19.6067
6	CLEC4E	28.8781	34.712	5.51273	40	12.0623	25.6547
6	CLECL1	34.3471	40	5.59942	40	9.879	9.80578
6	CLIC6	30.8704	36.6713	5.66914	40	10.941	19.6508
6	CNN1	31.5055	37.8134	5.56234	40	11.0843	15.6509
6	COCH	29.4825	36.1939	5.60704	40	12.7403	26.067
6	COL17A1	31.2498	36.6713	5.58753	40	11.1122	14.4654
6	COL5A2	32.9059	40	5.51895	40	10.6654	10.4914
6	CPA3	35.2802	40	5.58982	40	9.0905	4.64856
6	CRHBP	15.802	10.519	5.75324	40	11.3006	15.8224
6	CRISPLD2	33.9743	40	5.73131	40	9.78845	9.08362
6	CSF2RA	31.194	40	5.61492	40	11.2688	16.6656
6	CSF3	19.2719	13.0223	5.64688	40	13.5568	28.241
6	CTLA4	33.9883	40	5.70661	40	9.9377	10.2118
6	CTSG	32.0038	40	5.63788	40	11.7127	13.1559
[truncated: 4,034 more rows]

## Sheet: Xenium multi-tissue Q summary 1
1. Summary of sample-wise summary stats
feature_name	Mean of qv_mean	Median of qv_median
GYPB	12.6992	6.37663
RETN	11.7428	6.57749
CCL27	11.3184	6.60629
HEMGN	16.2486	7.10163
C1orf194	13.7191	7.1439
TCF15	15.5002	7.19194
MYBPC1	11.6225	7.304
SLC22A8	15.7625	7.7649
HIGD1B	14.0742	7.99756
C20orf85	12.2064	8.03972
BBOX1	17.2798	8.44419
PVALB	15.1898	9.2271
CYP1A1	16.93	9.44283
TAT	15.3257	9.8547
CCDC78	18.1276	10.1038
CYP4B1	17.8246	10.349
CDH16	16.1521	10.7278
SFTA2	18.0525	11.0499
TFF2	20.0273	12.486
APOA5	18.925	12.5524
CSF3	17.9232	12.7333
KNG1	20.3153	13.1032
FOXJ1	20.4216	13.1586
ASCL1	18.6455	13.2299
MLANA	17.4371	13.7787
PCP4	20.9101	13.9751
INS	21.2719	16.5529
OPRPN	21.7812	17.0853
UMOD	22.7064	18.2645
ADIPOQ	21.9418	18.9212
HES4	20.0307	19.4344
CRHBP	20.6753	20.4208
PCSK2	21.9354	21.1559
ARFGEF3	21.6263	21.5386
SERPINB3	23.0334	21.7754
CD70	22.2494	22.0022
PEBP4	22.5847	22.1156
CD1E	23.3127	22.4612
TMEM174	22.556	22.6377
UPK3B	22.9473	23.102
AQP2	22.4781	23.341
CFHR1	21.5484	23.4639
LY6D	21.1595	23.5024
GKN2	22.9163	23.6167
CD1A	22.9545	23.8054
PDCD1	22.7459	23.8665
KRT7	23.8688	23.8817
LILRB4	21.727	23.8872
ABCC11	25.4952	25.0708
AQP8	22.3455	25.3223
ADH4	23.3734	25.8328
CYP3A4	24.4729	26.1373
ANGPT2	22.6312	26.689
ALAS2	24.326	27.4935
LILRA4	24.3008	27.6858
DIRAS3	23.5194	28.0748
AQP9	23.5713	28.2798
FOXI1	22.8963	28.3284
CYP2F1	23.8882	28.3687
PRF1	24.2647	28.6077
SELE	23.5695	29.5278
EGFR	27.6279	30.4679
DNAAF1	24.1799	30.5186
MCEMP1	24.4139	30.9924
TMEM52B	24.8204	31.1101
SERPINB2	24.2528	31.5353
ASCL3	24.2319	31.6095
FCGR3A	25.2694	31.9479
ACKR1	23.7029	32.5259
HPGDS	24.5877	32.741
LILRA5	25.5404	33.0207
PPY	26.2185	33.077
CLEC4E	25.4777	33.3078
SRPX	25.9621	33.6748
CD274	28.4728	34.7253
GLYATL1	27.1766	34.9016
COCH	24.8017	34.9207
ELF5	27.852	34.9615
SPIB	28.3296	35.1059
S100A1	27.3682	35.1419
SNCA	24.5488	35.2423
CD1C	25.8122	35.2739
TAC1	26.9161	35.3001
PLD4	25.4237	35.5896
CA4	29.1683	35.742
SFRP2	27.9105	35.8054
ESR1	26.1233	36.0606
FCN2	27.9176	36.2279
PRG4	26.076	36.2776
KLK11	26.6152	36.3361
CD68	28.014	36.5243
ACE2	30.1679	36.6644
STC1	26.4364	36.7639
PGR	25.4144	36.8995
BAMBI	25.8009	37.0691
TNFRSF13B	30.4864	37.1296
CAV1	28.9252	37.2193
FCN1	27.1572	37.2382
FGFBP1	28.9297	37.551
C7	25.2852	37.6195
FOXP3	23.5422	37.7531
KCNK3	29.1658	38.01
DERL3	27.9556	38.0433
FOXA1	28.9148	38.0473
IL3RA	26.5386	38.0681
CXCL9	28.4558	38.254
CLIC6	29.5515	38.3356
THBS2	29.7882	38.7315
SNAI1	27.6478	38.7647
TIMP4	27.6194	38.8945
CYP2B6	28.8127	38.9858
AR	28.6698	39.0724
LPL	27.273	39.1882
CD8A	28.1722	39.3697
SOX18	26.5042	39.5021
GCG	29.3759	39.8185
SCGN	30.3187	39.8185
APOBEC3A	27.0107	40
TSPAN19	27.0615	40
HPX	27.0958	40
CFAP53	27.4355	40
SELL	27.4459	40
BMX	27.58	40
NAT8	27.7025	40
RAMP2	27.7449	40
LAG3	27.8612	40
FCGR1A	28.0032	40
TNFRSF9	28.2004	40
HLA-DQB2	28.4213	40
CTSG	28.4628	40
CYP2A7	28.5726	40
PLA2G7	28.6187	40
SPI1	28.7197	40
CD300E	28.7693	40
RIDA	28.7984	40
CD93	28.8176	40
CCDC39	28.9128	40
TM4SF18	29.056	40
GZMA	29.1091	40
CLCA2	29.1208	40
FXYD2	29.1517	40
SOX17	29.1731	40
GDF15	29.2467	40
AGER	29.3881	40
CD5L	29.4544	40
PPP1R1A	29.5098	40
GZMB	29.5483	40
FSTL3	29.6402	40
DMBT1	29.6804	40
SPDEF	29.6931	40
FGFBP2	29.7442	40
AQP3	29.7464	40
GZMK	29.7957	40
GNG11	29.8626	40
MARCO	29.8932	40
PLIN4	29.9707	40
SFRP4	29.9835	40
CSF2RA	30.0504	40
RND1	30.0646	40
OGN	30.0995	40
GPC3	30.1132	40
STC2	30.1814	40
GYPA	30.2265	40
LY86	30.2537	40
GLIPR1	30.2591	40
TBX3	30.2861	40
HAVCR2	30.294	40
KIT	30.3474	40
CD79A	30.364	40
ADGRL4	30.382	40
PTGDS	30.4353	40
APOLD1	30.5361	40
SCGB2A1	30.5651	40
ADH1C	30.7344	40
ERG	30.7368	40
GATA2	30.7619	40
IL1R2	30.7805	40
MEF2C	30.785	40
NPDC1	30.8146	40
LGR5	30.818	40
CD83	30.8516	40
SOX2	30.8551	40
LILRB2	30.8643	40
MTRNR2L11	30.8646	40
TM4SF4	30.8658	40
IL2RA	30.9276	40
MAMDC2	30.9313	40
TNC	30.9593	40
CCR7	31.0553	40
GPRC5A	31.0705	40
BASP1	31.1356	40
MET	31.161	40
THAP2	31.1611	40
GATM	31.1767	40
CD69	31.1796	40
CCNB2	31.2151	40
CLEC14A	31.2377	40
NKG7	31.246	40
CD19	31.283	40
MEDAG	31.288	40
KLRC1	31.2979	40
PCOLCE	31.3122	40
C5orf46	31.3395	40
IGSF6	31.3562	40
KLRB1	31.3727	40
SNTN	31.388	40
C6orf118	31.3901	40
DUSP2	31.3953	40
FAS	31.4077	40
CFHR3	31.4078	40
FHL2	31.4363	40
ASPN	31.4404	40
LAMP3	31.4456	40
CXCL2	31.4595	40
RERGL	31.4745	40
TCL1A	31.5551	40
SH2D3C	31.5632	40
TMC5	31.5633	40
CXCR4	31.5697	40
EDNRB	31.5784	40
SLC4A1	31.6144	40
COL17A1	31.6248	40
CXCL10	31.6308	40
MEST	31.6338	40
GPX2	31.6636	40
MNDA	31.6704	40
CCL19	31.6752	40
MYC	31.7465	40
DPT	31.7609	40
MKI67	31.8014	40
CD3E	31.8202	40
SST	31.8242	40
CD28	31.8348	40
PMP22	31.838	40
ACTA2	31.8437	40
IRF8	31.8514	40
S100A12	31.8518	40
CD2	31.8558	40
NTN4	31.8747	40
KLRD1	31.9114	40
RGS16	31.9672	40
AGR3	31.9823	40
LTBP2	31.984	40
HAMP	32.039	40
CFTR	32.0931	40
CFB	32.0955	40
CAVIN1	32.1045	40
UBE2C	32.1087	40
IL1RL1	32.1122	40
ERBB2	32.1368	40
GPC1	32.1497	40
RAPGEF3	32.2226	40
TCF4	32.2272	40
ADGRE1	32.2704	40
BTNL9	32.3522	40
CPA3	32.3627	40
KRT20	32.3705	40
FCER1A	32.3849	40
SLC18A2	32.4125	40
DPEP1	32.4136	40
CTLA4	32.418	40
MRC1	32.4567	40
STEAP4	32.4714	40
C1orf162	32.4794	40
MMRN1	32.4862	40
CD247	32.4906	40
SEMA3C	32.5065	40
SLC26A2	32.5271	40
CD4	32.5373	40
GEM	32.5441	40
AHSP	32.545	40
MYH11	32.5715	40
SNCG	32.5952	40
LGI4	32.6001	40
ACTG2	32.6352	40
PPP1R1B	32.6364	40
TCIM	32.6688	40
TMEM100	32.6917	40
CD27	32.7043	40
THY1	32.7319	40
RBP5	32.7357	40
MFAP5	32.747	40
CLECL1	32.7712	40
DNASE1L3	32.7846	40
MALL	32.7898	40
VCAN	32.7995	40
EDN1	32.8454	40
APCDD1	32.8712	40
IL7R	32.8956	40
TOP2A	32.9603	40
ECSCR	32.9933	40
HMGCS2	33.0707	40
ANPEP	33.1022	40
AIF1	33.1134	40
MLPH	33.1279	40
KCNMA1	33.1419	40
PROX1	33.15	40
SLAMF1	33.1687	40
PPARG	33.1928	40
AMY2A	33.2359	40
VSIG4	33.2378	40
FGL2	33.2559	40
PLAC9	33.2588	40
PECAM1	33.2644	40
PDPN	33.2895	40
C15orf48	33.3192	40
INMT	33.3264	40
CENPF	33.342	40
SMYD2	33.3599	40
CCL5	33.3719	40
PTN	33.3753	40
CNN1	33.3813	40
MS4A1	33.4184	40
MMRN2	33.4404	40
CLEC10A	33.4453	40
GNLY	33.4616	40
HEPACAM2	33.4675	40
LIF	33.4988	40
ALDH1A3	33.506	40
PCNA	33.5111	40
TFPI	33.5143	40
MDM2	33.5576	40
CTSK	33.5621	40
VWA5A	33.6275	40
SLAMF7	33.631	40
MYLK	33.646	40
PDGFRB	33.6517	40
TENT5C	33.6714	40
FKBP11	33.6777	40
EGFL7	33.6778	40
MPEG1	33.6908	40
SLC26A3	33.7453	40
CHGA	33.8714	40
BANK1	33.8767	40
CLCA1	33.9184	40
TNFRSF17	33.9607	40
CYTIP	33.969	40
CD86	33.9709	40
GPR183	33.9976	40
CD14	34.0165	40
SERPINB9	34.0283	40
VWF	34.0455	40
TREM2	34.071	40
RTKN2	34.0877	40
DST	34.1497	40
LYVE1	34.1877	40
CXCL6	34.1978	40
CCR2	34.2495	40
CRISPLD2	34.2719	40
GHRL	34.2739	40
ADAMTS1	34.2873	40
CAPN8	34.2936	40
FBN1	34.3072	40
CAVIN2	34.3463	40
PTPRC	34.3713	40
MS4A6A	34.3745	40
EPCAM	34.3767	40
MS4A4A	34.3858	40
IGF1	34.392	40
TRAC	34.417	40
CD34	34.4444	40
CDK1	34.4949	40
MCF2L	34.5231	40
CD163	34.5917	40
CD3D	34.6227	40
FBLN1	34.6468	40
PLCG2	34.6613	40
EHF	34.7128	40
MZB1	34.7339	40
MS4A2	34.7785	40
DES	34.9576	40
PDGFRA	34.9634	40
COL5A2	34.9819	40
ADAM28	35.0648	40
BCL2L11	35.0878	40
PRDM1	35.4997	40
SMIM24	35.7894	40

## Sheet: Xenium multi-tissue Q summary 2
2. Summary of aggregated data
feature_name	qv_mean	qv_median	qv_sd	qv_iqr
GYPB	11.169	6.2337	12.6247	9.8093
TCF15	14.0862	6.35379	14.9501	21.7278
CCL27	11.5655	6.72002	12.2756	7.98827
SLC22A8	14.2527	6.85441	14.7634	22.0419
HEMGN	15.136	6.90468	15.1813	28.4284
C20orf85	11.1584	6.97033	11.8231	7.18202
C1orf194	14.1925	7.02433	14.0047	17.676
RETN	11.0676	7.11453	10.5068	5.82539
TAT	11.7069	7.16834	11.8748	11.6368
CDH16	13.6853	7.29592	13.9929	14.9944
CYP1A1	15.9694	7.50656	15.4177	36.1374
CYP4B1	16.3324	7.51884	15.3624	31.3786
HIGD1B	13.019	7.77751	12.1041	7.57951
MYBPC1	11.9494	7.99489	10.5959	8.00946
PVALB	14.9925	8.07406	14.2189	19.8832
BBOX1	17.0851	8.16683	15.6496	36.0244
MLANA	13.6966	8.61142	12.8165	14.0558
SFTA2	17.4548	9.06846	15.503	35.517
CSF3	17.788	9.99894	15.3722	35.7326
APOA5	18.1895	10.2218	15.3241	33.9822
FOXJ1	18.242	10.5578	16.1953	36.9852
ADIPOQ	19.1068	11.0516	16.4239	36.8799
ASCL1	20.8952	12.5077	16.101	33.5466
CCDC78	19.8052	13.1062	15.2996	33.7516
INS	18.8109	13.8657	14.331	28.6407
KNG1	21.454	14.06	15.5963	32.865
AQP2	20.7911	15.0261	15.4484	33.763
FOXI1	21.2238	16.3033	15.3949	33.4364
FOXP3	20.9919	17.1367	16.8806	36.6466
UMOD	22.208	18.632	15.3322	33.0246
CRHBP	20.3351	19.4051	13.5296	26.7121
DNAAF1	21.1653	20.3391	16.2074	36.3259
GKN2	22.3384	20.6411	15.5372	33.0608
CD70	22.495	20.8281	14.9495	32.5792
CD1A	22.17	20.8673	14.7329	32.676
CFHR1	22.066	22.0445	16.0305	34.6654
OPRPN	22.6615	22.1473	15.7907	33.1373
LY6D	22.5891	22.2675	16.7982	34.6805
TMEM174	23.447	22.781	14.9508	32.1603
ABCC11	23.0334	23.088	14.8101	31.7147
PEBP4	22.6649	23.8819	15.9574	33.5001
HES4	22.3936	23.9149	15.9887	34.2954
SERPINB2	23.244	24.4834	15.4126	32.8064
ASCL3	22.8168	24.5118	16.505	34.1161
PCSK2	23.2568	24.5118	15.6168	32.9712
ARFGEF3	24.0593	27.2071	12.7903	25.1512
PCP4	23.2763	27.4941	16.1212	33.7258
DIRAS3	23.804	27.8054	15.8747	33.3462
ALAS2	24.0181	28.3758	15.5554	32.5994
CYP2F1	24.8514	28.4278	14.9121	31.3401
PDCD1	25.069	28.504	15.093	30.9569
SELE	23.5767	28.6875	16.0106	33.9433
UPK3B	25.7103	28.7912	14.2994	29.222
ADH4	23.8519	28.9977	15.7852	32.9485
ANGPT2	24.2511	29.0735	15.6758	33.1639
LILRA4	25.3191	30.2563	14.6522	30.1414
LILRB4	24.2286	31.0389	15.7468	33.0746
CD1E	25.9316	31.4167	14.8806	30.5708
MCEMP1	24.6765	31.4168	15.6668	32.4754
PRF1	27.3132	31.4595	13.742	26.4176
ACKR1	26.5316	32.3194	14.2575	28.1382
PPY	25.1931	33.494	15.4507	30.9906
EGFR	28.5768	33.5263	11.7006	23.8263
HPGDS	27.165	33.7063	14.1357	28.0499
CLEC4E	26.7592	34.0119	14.4262	28.2635
ELF5	26.7851	34.1368	14.8293	30.3487
SPIB	29.1748	34.1989	12.3359	21.2365
SNCA	25.7275	34.3465	15.5378	32.1465
TFF2	26.2835	34.3471	15.0498	31.024
PRG4	26.1026	34.3532	15.3158	31.1439
KRT7	27.2201	34.3651	14.3142	25.197
S100A1	27.9385	34.6365	14.0426	28.3574
LPL	26.9779	34.6837	14.9986	27.6729
GLYATL1	27.2982	34.9501	14.3437	27.9016
CD274	29.5425	35.0701	12.3036	18.7294
HPX	26.5367	35.0811	14.2576	27.4081
LILRA5	26.0578	35.2069	15.4757	31.5921
KCNK3	28.8836	35.2069	13.1705	21.5256
ACE2	30.7973	35.2069	10.7848	16.2138
THBS2	29.8636	35.4418	12.4354	18.5186
AQP9	25.8721	35.8516	15.4502	31.4509
FCN2	27.6555	35.9357	14.4402	26.9511
CD1C	28.3232	36.0065	13.5745	23.5232
SNAI1	28.3415	36.0065	13.9687	27.0267
TNFRSF13B	29.8542	36.0277	11.9363	21.3915
STC1	27.5318	36.1939	14.6309	28.2552
COCH	27.7451	36.4024	14.7439	28.1115
TMEM52B	27.3416	36.5079	14.7234	28.9273
C7	28.0136	36.6713	14.0621	25.8422
CLIC6	31.4915	36.6713	11.1289	11.6077
CD68	30.4225	36.7835	11.631	21.6911
FAS	30.9907	37.0552	11.4062	15.1633
AQP8	30.2889	37.2541	12.1205	19.8604
CD19	30.4302	37.4574	11.9047	17.045
AR	28.4342	37.463	13.5379	23.6874
CA4	31.0155	37.8134	11.665	17.5827
CXCL9	31.0951	37.8134	11.8431	15.5747
ERBB2	33.452	37.8772	9.59938	7.83535
TNC	30.6423	37.9513	11.9001	18.1108
FCGR3A	28.7736	37.9717	14.0489	26.2012
SFRP2	31.2446	37.9717	11.9377	17.1288
KLK11	28.7385	37.9971	13.8518	27.0219
TIMP4	29.1608	38.0483	13.3565	24.608
CAV1	31.1182	38.0483	11.7293	15.5278
SCGN	31.2666	38.0483	11.3665	15.3061
SPI1	30.555	38.0878	12.4113	24.3964
GPRC5A	31.6706	38.0878	11.2378	13.9227
TAC1	28.1443	38.4924	14.3004	26.5095
GYPA	29.8691	38.7394	13.1654	22.4043
TSPAN19	27.3974	39.6369	14.8533	29.384
PLD4	27.9976	39.6369	14.3599	26.7672
GCG	31.7981	39.9119	11.2568	14.2939
SERPINB3	26.5387	40	15.785	32.3311
ESR1	27.2667	40	15.0267	30.953
PGR	27.5761	40	15.0966	28.9889
IL3RA	28.2562	40	14.2749	26.6096
CYP2A7	28.297	40	15.2547	28.7486
CCDC39	28.3063	40	14.7651	29.5972
CD5L	28.5935	40	15.0696	28.2026
APOBEC3A	28.8381	40	14.5347	26.0024
SRPX	28.8837	40	14.1634	25.2686
FGFBP2	29.0233	40	14.1266	22.7596
SOX17	29.074	40	13.8381	24.2838
CFAP53	29.1404	40	13.7498	25.0495
PPP1R1A	29.4215	40	13.8757	20.3466
AGER	29.4935	40	14.3319	26.3949
MTRNR2L11	29.5571	40	14.6032	24.1874
SOX18	29.5976	40	13.2568	20.5236
FCGR1A	29.6933	40	13.8726	21.0958
TM4SF18	29.8521	40	13.7732	25.8884
CTSG	29.9838	40	13.71	20.8314
SFRP4	30.085	40	13.2883	20.392
BAMBI	30.0861	40	13.7451	25.0914
CD300E	30.1067	40	13.7172	23.5711
GZMB	30.4646	40	13.6194	21.7464
MAMDC2	30.4796	40	13.025	19.2746
FXYD2	30.5118	40	12.5494	16.816
GPC3	30.5714	40	12.8311	18.7115
LAG3	30.6412	40	13.2811	17.4324
MARCO	30.7229	40	13.57	18.6672
CD8A	30.7527	40	12.3989	16.5942
GZMK	30.7855	40	12.0679	16.637
TNFRSF9	30.8458	40	13.2413	19.3804
CSF2RA	30.9028	40	11.9858	16.764
CLCA2	30.9431	40	12.6984	16.8545
C6orf118	30.9484	40	13.7163	17.771
DERL3	30.9568	40	12.6289	13.3369
PLIN4	30.9812	40	12.3838	19.1835
STC2	31.0618	40	12.0546	16.1765
CD93	31.0869	40	12.5522	16.3757
SLC4A1	31.1186	40	13.094	16.5274
SOX2	31.149	40	13.2327	17.426
ERG	31.1558	40	12.1188	17.2149
FSTL3	31.2009	40	12.8997	15.7246
FOXA1	31.2494	40	11.9001	20.8975
LAMP3	31.2642	40	11.9804	16.0175
RERGL	31.2656	40	12.4568	17.2413
S100A12	31.3132	40	13.6198	17.512
GZMA	31.3639	40	12.3495	15.0544
GATA2	31.4226	40	12.3786	15.1738
THAP2	31.4343	40	12.3182	14.824
RAMP2	31.4671	40	13.4439	11.5583
LY86	31.5702	40	12.0615	13.7095
ADGRL4	31.6812	40	13.0637	14.2318
C5orf46	31.6835	40	12.3489	16.4888
LTBP2	31.7032	40	11.3993	16.5255
FGFBP1	31.7161	40	11.2339	14.1031
CCNB2	31.79	40	11.3545	13.6657
AQP3	31.8054	40	11.4697	14.3099
FCN1	31.8068	40	12.469	11.7406
HAMP	31.8499	40	12.4236	14.8771
SPDEF	31.8947	40	11.685	13.2265
FHL2	31.9005	40	11.0722	13.4031
SNTN	31.9069	40	12.3021	14.5125
CXCL2	31.9597	40	11.2578	12.9997
GATM	31.9734	40	10.8845	14.0922
CD69	31.9938	40	11.5162	11.8189
TCL1A	32.0027	40	12.1005	15.2075
LILRB2	32.0386	40	11.6714	12.5944
KIT	32.0447	40	11.53	12.2356
KLRC1	32.0633	40	11.6386	12.9589
CLEC14A	32.0822	40	12.4842	13.1572
SH2D3C	32.0943	40	11.578	12.1307
DMBT1	32.1031	40	11.176	14.3979
IGSF6	32.1195	40	11.804	12.9881
TMC5	32.1296	40	10.8477	12.9385
CD3E	32.1432	40	11.4648	13.7219
TBX3	32.1439	40	11.363	11.5841
BMX	32.153	40	12.9922	9.74905
DUSP2	32.1549	40	11.6979	11.0389
RIDA	32.1614	40	12.1317	11.4492
ECSCR	32.2139	40	11.5859	15.037
PLA2G7	32.2179	40	12.1208	10.8612
NPDC1	32.2248	40	10.9801	11.0389
CFHR3	32.2323	40	11.1472	13.3538
OGN	32.2484	40	12.369	13.3462
IL2RA	32.2701	40	12.5273	12.6536
GLIPR1	32.2747	40	11.5295	10.3183
MET	32.3042	40	11.761	11.7383
CYP2B6	32.3747	40	11.5169	10.8398
COL17A1	32.3916	40	10.9496	12.406
IL1R2	32.4316	40	11.1121	12.1159
STEAP4	32.4383	40	11.7569	13.3388
SNCG	32.4476	40	11.6996	15.3466
AGR3	32.4744	40	11.1012	11.4228
ALDH1A3	32.5025	40	11.6245	14.845
RND1	32.5047	40	11.5618	10.5365
HLA-DQB2	32.5571	40	12.0591	12.406
GDF15	32.5654	40	11.028	10.9625
NKG7	32.5665	40	11.8086	10.4476
IRF8	32.5681	40	11.0815	10.7965
RGS16	32.5914	40	11.9892	11.3031
CXCL10	32.6141	40	11.3716	13.9836
CNN1	32.6352	40	10.7569	12.4273
HAVCR2	32.655	40	12.0257	11.0194
SST	32.6907	40	11.7292	11.5415
GEM	32.7242	40	11.1814	11.6077
KLRB1	32.7361	40	10.596	12.4386
MEDAG	32.7521	40	12.3118	8.49169
CD247	32.7775	40	10.7618	11.038
CD83	32.7788	40	11.4384	10.715
BTNL9	32.7791	40	12.2785	9.2345
ASPN	32.7791	40	11.3034	10.0794
PCOLCE	32.8061	40	10.8615	11.1946
APOLD1	32.8292	40	11.6283	8.67508
CD27	32.8305	40	10.9811	11.8493
CCR7	32.8331	40	11.1756	10.2118
ACTG2	32.8643	40	10.6545	11.3421
GPX2	32.8827	40	10.4903	11.6873
SLAMF1	32.9077	40	11.2258	10.1132
LGI4	32.9274	40	11.2604	11.1754
SLC18A2	32.9758	40	12.1168	10.8339
PTGDS	32.9895	40	10.9877	11.4492
SCGB2A1	33.069	40	10.8908	11.2741
ACTA2	33.0929	40	10.2483	11.8683
SEMA3C	33.0996	40	10.2933	12.505
MKI67	33.1	40	10.3835	9.16764
MFAP5	33.1304	40	11.2407	9.54961
RBP5	33.1529	40	11.2253	9.07584
TCF4	33.2102	40	10.9562	9.63618
ADGRE1	33.2242	40	11.8636	8.87209
PPARG	33.2393	40	10.8092	10.9265
KLRD1	33.249	40	11.4281	10.2437
CENPF	33.2548	40	10.5353	11.1796
CFTR	33.2605	40	10.2451	9.95677
GNG11	33.3041	40	11.3029	9.5522
CD2	33.3057	40	10.7471	12.3532
KRT20	33.3084	40	10.2544	10.5277
IL1RL1	33.3127	40	11.1737	9.91417
MYH11	33.3174	40	10.7416	9.91018
NTN4	33.3323	40	10.6798	10.9519
PDPN	33.3407	40	11.0267	10.2118
LGR5	33.3658	40	10.8068	11.4531
MRC1	33.3659	40	10.8157	9.08362
UBE2C	33.3717	40	10.7212	9.35528
AIF1	33.4349	40	10.7702	12.2356
MEF2C	33.4363	40	11.1621	7.44317
TCIM	33.438	40	10.0224	11.0194
MNDA	33.4444	40	11.2481	9.7307
FCER1A	33.4451	40	11.1216	8.77451
CD4	33.4483	40	10.6636	9.95677
GPC1	33.4574	40	10.9663	10.3183
PMP22	33.463	40	10.5842	9.16628
KCNMA1	33.4777	40	10.6394	11.0945
BASP1	33.4948	40	11.1502	7.74884
TOP2A	33.5024	40	10.1174	10.2118
MLPH	33.5359	40	10.3356	8.96728
MS4A1	33.5489	40	10.4095	10.6873
THY1	33.5922	40	10.6382	10.5943
CFB	33.5964	40	10.6613	9.01314
PLAC9	33.6091	40	11.0502	9.05843
ADH1C	33.6146	40	10.6345	10.656
SLC26A3	33.6305	40	10.5045	10.3818
MEST	33.6772	40	10.7967	9.08362
CD28	33.7011	40	10.9863	9.15609
MYC	33.7313	40	10.5287	9.01314
CCL19	33.7399	40	10.54	9.98085
NAT8	33.7408	40	10.6035	10.8508
CTLA4	33.7647	40	10.9955	8.85898
C1orf162	33.8024	40	10.3808	9.67231
MALL	33.812	40	10.3755	8.12844
CLECL1	33.8142	40	10.951	8.68303
PECAM1	33.8889	40	10.453	9.15609
CAVIN1	33.8945	40	10.0293	10.0809
DES	33.8976	40	9.83813	9.54961
EDN1	33.9249	40	10.3157	7.87471
SELL	33.9255	40	11.1673	4.64856
SMYD2	33.9418	40	10.3011	8.21484
RAPGEF3	33.9424	40	11.0273	6.4091
DNASE1L3	33.972	40	10.491	6.014
LIF	33.9775	40	10.1572	9.29748
MDM2	33.9811	40	9.80818	8.46677
VWA5A	33.9883	40	10.1503	8.93507
GPR183	33.9932	40	10.2107	9.72541
SLC26A2	33.9953	40	10.1454	8.58155
AHSP	34.0053	40	11.4663	5.17387
CXCR4	34.0203	40	10.2903	8.54048
TFPI	34.0574	40	10.3751	8.16475
IL7R	34.0644	40	10.4868	6.69184
MYLK	34.072	40	9.89869	9.46263
PPP1R1B	34.087	40	9.93398	7.94758
AMY2A	34.1762	40	9.79541	10.9409
CTSK	34.1776	40	9.58198	9.01745
VSIG4	34.184	40	10.2701	8.08266
CCL5	34.1933	40	10.2174	9.01472
MMRN1	34.1987	40	10.4706	7.12206
EGFL7	34.2117	40	10.5243	6.94299
DPEP1	34.2203	40	9.96344	6.90232
TREM2	34.226	40	11.1929	4.79174
CD79A	34.2507	40	10.188	8.31914
TMEM100	34.2534	40	10.3969	7.36823
SERPINB9	34.2546	40	10.2881	8.29073
TRAC	34.2764	40	9.66299	8.5953
TENT5C	34.2776	40	9.8854	9.74373
CXCL6	34.2995	40	10.4752	6.65852
PTPRC	34.3096	40	10.028	7.82777
APCDD1	34.3144	40	10.3002	8.45581
CPA3	34.3264	40	10.7698	5.65346
DPT	34.331	40	10.309	6.33323
CD86	34.3474	40	10.6712	5.31174
CYTIP	34.3587	40	10.2293	6.014
PROX1	34.3664	40	9.90225	7.07726
CAVIN2	34.3679	40	10.1445	7.82777
EDNRB	34.4037	40	10.4898	5.81507
CHGA	34.4209	40	10.059	6.10449
FGL2	34.4272	40	10.047	8.00717
MMRN2	34.4377	40	10.6274	5.53566
FBN1	34.4392	40	9.97886	8.29364
MPEG1	34.4505	40	10.1162	6.9591
C15orf48	34.4516	40	9.28077	7.29536
VWF	34.4777	40	10.1743	5.883
INMT	34.5149	40	10.2889	6.80664
VCAN	34.5187	40	10.372	6.3226
PDGFRB	34.5435	40	10.2245	5.66274
DST	34.5439	40	9.69481	6.88509
CLEC10A	34.5541	40	10.1373	6.17897
ADAMTS1	34.5675	40	10.0421	7.18869
GHRL	34.6085	40	9.67518	7.15385
PTN	34.6258	40	9.99122	6.00845
CRISPLD2	34.6325	40	9.70009	7.07033
CD14	34.6434	40	9.80758	7.07726
MS4A4A	34.6498	40	9.99042	6.47367
GNLY	34.6764	40	9.84338	6.08769
LYVE1	34.6767	40	9.85014	6.55061
HEPACAM2	34.6969	40	9.39854	6.89024
CYP3A4	34.741	40	9.61949	5.78223
CCR2	34.7487	40	9.89807	5.62206
IGF1	34.7605	40	9.89548	6.74977
RTKN2	34.7638	40	10.4481	4.5897
SLAMF7	34.8375	40	9.68645	6.00845
MS4A6A	34.849	40	9.51823	6.59713
FKBP11	34.8508	40	9.48691	6.78274
TNFRSF17	34.8587	40	9.43588	6.00845
ANPEP	34.9335	40	8.69576	6.62314
CAPN8	34.9447	40	9.50231	5.66274
PCNA	34.949	40	9.51427	5.95592
BANK1	34.957	40	9.67878	6.25375
CD3D	34.9583	40	9.61445	6.59713
EPCAM	34.9707	40	8.72555	6.30164
EHF	34.9715	40	9.53539	5.69647
ADAM28	35.0078	40	9.40634	6.49775
MZB1	35.0622	40	9.65369	4.79174
CLCA1	35.0922	40	9.44478	4.79306
COL5A2	35.1109	40	9.584	4.71091
PDGFRA	35.2598	40	9.24088	4.80991
PLCG2	35.2902	40	9.71612	3.78579
CD163	35.3422	40	8.29405	6.555
CD34	35.4169	40	9.36218	4.28789
HMGCS2	35.4409	40	8.9287	4.77318
TM4SF4	35.4663	40	9.49755	4.77076
MS4A2	35.538	40	9.71319	0
MCF2L	35.5441	40	8.99552	4.38103
FBLN1	35.6226	40	9.2311	1.95168
CDK1	35.7767	40	8.41096	2.9393
BCL2L11	36.0546	40	8.66035	2.18659
PRDM1	36.1304	40	8.64052	2.27951
SMIM24	36.5819	40	8.10302	0

## Sheet: Xenium 5K Q summary
sample	Gene	Panel	qv_mean	qv_median	qv_min	qv_max
1	A2ML1	Xenium 5K	19.35	14.875	13	40
1	AAMP	Xenium 5K	29.2913	30.75	12.5	40
1	AAR2	Xenium 5K	33.3059	40	12.5	40
1	AARSD1	Xenium 5K	33.5782	40	12.75	40
1	ABAT	Xenium 5K	33.2552	40	12	40
1	ABCA1	Xenium 5K	33.087	40	12.5	40
1	ABCA3	Xenium 5K	33.4862	40	12.5	40
1	ABCA4	Xenium 5K	24.4706	15.375	12.5	40
1	ABCA7	Xenium 5K	33.6328	40	12.25	40
1	ABCB1	Xenium 5K	33.8908	40	12.25	40
1	ABCB4	Xenium 5K	31.8737	40	12.75	40
1	ABCB6	Xenium 5K	34.07	40	12.5	40
1	ABCC1	Xenium 5K	34.4281	40	12.5	40
1	ABCC11	Xenium MT (no seg)	37.7692	40	17	40
1	ABCC11	Xenium MT (with seg)	36.5263	40	16.5	40
1	ABCC12	Xenium 5K	18.7833	15.25	12.75	40
1	ABCC2	Xenium 5K	33.3352	40	13	40
1	ABCC3	Xenium 5K	32.99	35.75	12.25	40
1	ABCC4	Xenium 5K	34.695	40	12.75	40
1	ABCC6	Xenium 5K	32.797	35.5	12.25	40
1	ABCC8	Xenium 5K	28.258	33	12.75	40
1	ABCC8	Xenium CS	36.7962	40	16.5	40
1	ABCC9	Xenium 5K	33.7822	40	13.5	40
1	ABCD1	Xenium 5K	32.6868	35.25	13	40
1	ABCD3	Xenium 5K	32.8456	35.5	12.25	40
1	ABCD4	Xenium 5K	33.7714	40	12.25	40
1	ABCF3	Xenium 5K	33.8659	40	12.25	40
1	ABCG1	Xenium 5K	33.3855	40	12.75	40
1	ABCG2	Xenium 5K	33.8879	40	12.75	40
1	ABHD11	Xenium 5K	32.9447	37	12.75	40
1	ABHD6	Xenium 5K	33.0791	40	12.5	40
1	ABI3	Xenium 5K	34.566	40	12.5	40
1	ABI3BP	Xenium 5K	34.7303	40	12.25	40
1	ABL1	Xenium 5K	32.7768	40	12.5	40
1	ABL2	Xenium 5K	34.9011	40	12.5	40
1	ABO	Xenium 5K	33.7107	40	12.25	40
1	ABTB1	Xenium 5K	23.0561	16.5	12.25	40
1	ABTB2	Xenium 5K	33.9067	40	12.75	40
1	ACAA2	Xenium 5K	32.3832	35	12.25	40
1	ACACA	Xenium 5K	32.3117	35.25	12.5	40
1	ACACB	Xenium 5K	33.3626	40	12	40
1	ACAP1	Xenium 5K	36.4461	40	12.5	40
1	ACAP2	Xenium 5K	31.0861	34.25	12.25	40
1	ACAT1	Xenium 5K	34.2092	40	12.5	40
1	ACE	Xenium 5K	32.5435	35	12.5	40
1	ACE2	Xenium 5K	33.9909	40	12.75	40
1	ACE2	Xenium MT (no seg)	36.0041	40	9.75	40
1	ACE2	Xenium MT (with seg)	37.3044	40	16.5	40
1	ACHE	Xenium 5K	33.2812	40	12.75	40
1	ACKR1	Xenium MT (no seg)	33.1742	38.5	9.5	40
1	ACKR1	Xenium MT (with seg)	34.8346	40	17.25	40
1	ACKR3	Xenium 5K	36.1926	40	12.75	40
1	ACLY	Xenium 5K	33.204	40	12.25	40
1	ACOD1	Xenium 5K	14.6	14.75	13	15.5
1	ACP5	Xenium 5K	34.9605	40	12.5	40
1	ACPP	Xenium 5K	35.4732	40	12.5	40
1	ACRBP	Xenium 5K	33.4604	40	13	40
1	ACRV1	Xenium 5K	13.5417	13.375	12.75	14.75
1	ACSL4	Xenium 5K	34.5261	40	12.25	40
1	ACTA2	Xenium MT (no seg)	36.4745	40	8.5	40
1	ACTA2	Xenium MT (with seg)	37.6858	40	15.25	40
1	ACTBL2	Xenium 5K	18.95	14.25	12.25	40
1	ACTG2	Xenium MT (no seg)	36.1167	40	8	40
1	ACTG2	Xenium MT (with seg)	37.3326	40	15.25	40
1	ACTL6A	Xenium 5K	32.671	40	12.5	40
1	ACTL7A	Xenium 5K	14.4091	14.75	13	16
1	ACTN1	Xenium 5K	33.1902	38.5	12.5	40
1	ACTN2	Xenium 5K	28.0833	30.25	14	40
1	ACTN4	Xenium 5K	32.4006	34.75	12.25	40
1	ACVR1	Xenium 5K	31.7891	35.75	12.5	40
1	ACVR1B	Xenium 5K	33.3959	40	12.75	40
1	ACVR2A	Xenium 5K	33.782	40	13	40
1	ACVRL1	Xenium 5K	32.9344	37.5	12.25	40
1	ACYP2	Xenium 5K	32.1068	34.75	12.75	40
1	ADA	Xenium 5K	33.8032	40	13	40
1	ADAM10	Xenium 5K	33.5448	40	12	40
1	ADAM12	Xenium 5K	33.5918	40	12.75	40
1	ADAM17	Xenium 5K	33.1989	40	12.25	40
1	ADAM28	Xenium 5K	34.9885	40	12.75	40
1	ADAM28	Xenium MT (no seg)	37.8001	40	10.25	40
1	ADAM28	Xenium MT (with seg)	38.4629	40	16.75	40
1	ADAM33	Xenium 5K	33.7276	37.5	12.5	40
1	ADAM8	Xenium 5K	33.5817	40	13	40
1	ADAM9	Xenium 5K	32.0113	34.5	12.5	40
1	ADAMDEC1	Xenium 5K	35.7682	40	12.25	40
1	ADAMTS1	Xenium 5K	35.4276	40	12.5	40
1	ADAMTS1	Xenium MT (no seg)	36.4719	40	9.25	40
1	ADAMTS1	Xenium MT (with seg)	36.8701	40	16.5	40
1	ADAMTS12	Xenium 5K	35.2894	40	12.75	40
1	ADAMTS19	Xenium 5K	32.402	40	12.5	40
1	ADAMTS2	Xenium 5K	34.6306	40	12.75	40
1	ADAMTS4	Xenium 5K	31.2826	40	13	40
1	ADAMTS5	Xenium 5K	32.8944	40	13	40
1	ADAMTSL3	Xenium 5K	34.332	40	12.5	40
1	ADAR	Xenium 5K	33.3214	40	12	40
1	ADCY2	Xenium 5K	31.8193	40	12.75	40
1	ADCYAP1	Xenium 5K	22.5	15.5	12.5	40
1	ADCYAP1R1	Xenium 5K	30.75	35	13	40
1	ADD1	Xenium 5K	33.7265	40	12.25	40
1	ADGRA1	Xenium 5K	24.7667	15.25	13	40
1	ADGRA2	Xenium 5K	31.1371	34	12.5	40
1	ADGRA3	Xenium 5K	32.5491	35	12.25	40
1	ADGRB1	Xenium 5K	33.9405	40	12.5	40
1	ADGRB2	Xenium 5K	33.25	40	12.25	40
1	ADGRD1	Xenium 5K	33.0101	40	13	40
1	ADGRD2	Xenium 5K	14.6667	15	13	15.25
1	ADGRE1	Xenium 5K	31.527	40	13	40
1	ADGRE1	Xenium MT (no seg)	37.3103	40	9.5	40
1	ADGRE1	Xenium MT (with seg)	38.4767	40	16.75	40
1	ADGRE2	Xenium 5K	30.6668	34.25	12.25	40
1	ADGRE5	Xenium 5K	33.7919	40	12	40
1	ADGRG5	Xenium 5K	35.0039	40	13	40
1	ADGRG6	Xenium 5K	34.6975	40	12.75	40
1	ADGRL1	Xenium 5K	31.64	34.75	12.25	40
1	ADGRL4	Xenium 5K	34.8077	40	12.75	40
1	ADGRL4	Xenium MT (no seg)	37.3705	40	8.5	40
1	ADGRL4	Xenium MT (with seg)	37.8042	40	16.5	40
1	ADH1C	Xenium CS	36.7497	40	15	40
1	ADH1C	Xenium MT (no seg)	36.2316	40	9.5	40
1	ADH1C	Xenium MT (with seg)	37.0188	40	16	40
1	ADH4	Xenium MT (no seg)	32.9963	40	8.25	40
1	ADH4	Xenium MT (with seg)	37.5798	40	16.75	40
1	ADIPOQ	Xenium 5K	21.125	15.125	13	40
1	ADIPOQ	Xenium MT (no seg)	30.7679	37	11.25	40
1	ADIPOQ	Xenium MT (with seg)	35.4113	40	17	40
1	ADIPOR1	Xenium 5K	34.1979	40	12.5	40
1	ADIPOR2	Xenium 5K	33.0233	35.25	12.5	40
1	ADM	Xenium 5K	31.3876	34.75	12.5	40
1	ADNP	Xenium 5K	32.4781	34.75	12	40
1	ADORA1	Xenium 5K	32.6157	40	13.5	40
1	ADORA2A	Xenium 5K	34.6719	40	13	40
1	ADORA2B	Xenium 5K	31.6325	34	13	40
1	ADORA3	Xenium 5K	33.9935	40	13	40
1	ADRA1A	Xenium 5K	28.6381	31.75	12.5	40
1	ADRA1B	Xenium 5K	28.3667	31.75	12.75	40
1	ADRA1D	Xenium 5K	19.0312	15.125	13.25	31.25
1	ADRA2A	Xenium 5K	34.4248	40	12.5	40
1	ADRA2A	Xenium CS	35.097	40	15.5	40
1	ADRA2B	Xenium 5K	33.4982	40	13	40
1	ADRA2C	Xenium 5K	31.1143	35.25	13	40
1	ADRB1	Xenium 5K	33.5038	40	13	40
1	ADRB2	Xenium 5K	35.3893	40	13	40
1	ADRB3	Xenium 5K	27.9057	33.75	12.5	40
1	ADTRP	Xenium 5K	33.2277	40	12.5	40
1	AEBP1	Xenium 5K	33.0003	36.75	12.25	40
1	AFAP1L2	Xenium 5K	33.4301	40	12.25	40
1	AFAP1L2	Xenium CS	35.3561	40	15.25	40
1	AFF1	Xenium 5K	33.5755	40	12.25	40
1	AFF2	Xenium 5K	34.5714	40	14	40
1	AFG1L	Xenium 5K	33.6844	40	12.75	40
1	AFM	Xenium 5K	19.7969	15.5	13	40
1	AGAP1	Xenium 5K	32.3761	35	12.5	40
1	AGAP3	Xenium 5K	34.152	40	12.5	40
1	AGER	Xenium 5K	32.3858	36.75	12	40
1	AGER	Xenium MT (no seg)	36.9167	40	10	40
1	AGER	Xenium MT (with seg)	37.6497	40	16.75	40
1	AGMAT	Xenium 5K	33.9092	40	12	40
1	AGO1	Xenium 5K	33.0064	35.25	12.25	40
1	AGR3	Xenium 5K	32.1143	34.25	12.25	40
1	AGR3	Xenium MT (no seg)	35.2266	40	8.75	40
1	AGR3	Xenium MT (with seg)	36.516	40	15.5	40
1	AGRP	Xenium 5K	28.5238	34.5	12.25	40
1	AGTR1	Xenium 5K	31.5203	34	13	40
1	AGTR1	Xenium CS	36.3271	40	15.5	40
1	AGTR2	Xenium 5K	14.6618	15	12	17.5
1	AGXT	Xenium 5K	28.4605	31.25	13	40
1	AHCY	Xenium 5K	32.3593	35.5	12.25	40
1	AHR	Xenium 5K	34.7867	40	12.75	40
1	AHRR	Xenium 5K	34.6622	40	13	40
1	AHSG	Xenium 5K	13.55	13	12.5	15.5
1	AHSP	Xenium MT (no seg)	36.9314	40	16.75	40
1	AHSP	Xenium MT (with seg)	38.7838	40	17.25	40
1	AICDA	Xenium 5K	26.4	22.375	14.5	40
1	AIF1	Xenium MT (no seg)	34.875	40	9	40
1	AIF1	Xenium MT (with seg)	37.9462	40	15.75	40
1	AIF1L	Xenium 5K	30.283	34.75	12.25	40
1	AIFM1	Xenium 5K	32.2287	35.5	12.5	40
1	AIM2	Xenium 5K	34.4273	40	12.75	40
1	AIMP2	Xenium 5K	32.6647	40	12.5	40
1	AIP	Xenium 5K	31.9077	34.5	12.25	40
1	AIRE	Xenium 5K	26.3375	24.75	12.5	40
1	AJAP1	Xenium 5K	24	15.5	12.5	40
1	AKAP11	Xenium 5K	33.0645	38.75	12.5	40
1	AKAP4	Xenium 5K	18.425	14.875	12.75	40
1	AKAP8	Xenium 5K	33.0762	40	12.25	40
1	AKR1B1	Xenium 5K	35.7901	40	12.5	40
1	AKR1C3	Xenium 5K	33.637	40	12.25	40
1	AKR1C3	Xenium CS	37.4824	40	16.25	40
1	AKR7A3	Xenium CS	34.6731	40	15	40
1	AKT1	Xenium 5K	31.2425	34.25	12.5	40
1	AKT2	Xenium 5K	32.2444	35.5	12.25	40
1	AKT3	Xenium 5K	35.262	40	12.75	40
1	AKTIP	Xenium 5K	34.0766	40	12.5	40
1	ALAD	Xenium 5K	32.7775	35.5	12.25	40
1	ALAS2	Xenium MT (no seg)	34.7344	40	10.5	40
1	ALAS2	Xenium MT (with seg)	36.6964	40	16.5	40
1	ALCAM	Xenium 5K	33.7797	40	12.5	40
1	ALDH1A3	Xenium MT (no seg)	34.6068	40	8.5	40
1	ALDH1A3	Xenium MT (with seg)	36.0674	40	16	40
1	ALDH1B1	Xenium 5K	32.7495	37.75	12.25	40
1	ALDH1B1	Xenium CS	36.7613	40	15.25	40
1	ALDH2	Xenium 5K	30.1847	34.5	12.25	40
1	ALDH3A2	Xenium 5K	33.34	40	12	40
1	ALDH7A1	Xenium 5K	33.1262	40	12.5	40
1	ALDOA	Xenium 5K	33.7938	40	12.25	40
1	ALG11	Xenium 5K	30.0952	33	12.5	40
1	ALG13	Xenium 5K	34.2613	40	12.5	40
1	ALG2	Xenium 5K	34.5936	40	12.75	40
1	ALG6	Xenium 5K	34.2956	40	13	40
1	ALG9	Xenium 5K	31.6515	35.25	12.25	40
1	ALK	Xenium 5K	31.0119	34.25	13	40
1	ALKBH5	Xenium 5K	33.5683	40	12.5	40
1	ALOX12	Xenium 5K	27.2143	30.5	12.75	40
1	ALOX15	Xenium 5K	31.0833	35.5	12.25	40
1	ALOX5	Xenium 5K	34.8624	40	12.75	40
1	ALPK1	Xenium 5K	33.4673	40	12.5	40
1	ALPK3	Xenium 5K	33.2221	40	12.75	40
1	ALPL	Xenium 5K	34.3988	40	12.75	40
1	ALX1	Xenium 5K	17.1875	13.75	12.75	40
1	ALYREF	Xenium 5K	33.8917	40	12.25	40
1	AMACR	Xenium 5K	33.2915	40	12.5	40
1	AMER1	Xenium 5K	33.5658	40	12.25	40
1	AMFR	Xenium 5K	34.0725	40	12.25	40
1	AMH	Xenium 5K	13.5	13.5	13.5	13.5
1	AMIGO1	Xenium 5K	34.058	40	12.75	40
1	AMIGO3	Xenium 5K	34.0838	40	13	40
1	AMOT	Xenium 5K	32.0509	34.75	12	40
1	AMY2A	Xenium MT (no seg)	39.5018	40	8.5	40
1	AMY2A	Xenium MT (with seg)	39.9394	40	21	40
1	ANAPC1	Xenium 5K	34.1791	40	12.5	40
1	ANGPT1	Xenium 5K	32.8936	40	12.5	40
1	ANGPT2	Xenium 5K	33.7882	40	13	40
1	ANGPT2	Xenium MT (no seg)	34.0434	38.5	9.75	40
1	ANGPT2	Xenium MT (with seg)	35.7295	40	16.5	40
1	ANGPTL2	Xenium 5K	35.7138	40	12.5	40
1	ANGPTL3	Xenium 5K	22.375	15.25	12.75	40
1	ANGPTL4	Xenium 5K	32.7013	35.25	13	40
1	ANGPTL6	Xenium 5K	29.6577	30.5	12.75	40
1	ANGPTL7	Xenium 5K	28.369	34	12.75	40
1	ANGPTL8	Xenium 5K	22.2917	15.25	13	40
1	ANK1	Xenium 5K	27.7935	31.75	14.5	40
1	ANK2	Xenium CS	35.3877	40	16	40
1	ANKHD1	Xenium 5K	31.7425	34.5	12.5	40
1	ANKK1	Xenium 5K	27.75	31.75	12.75	40
1	ANKRD13A	Xenium 5K	33.2256	40	12.5	40
1	ANKRD13D	Xenium 5K	34.35	40	12.25	40
1	ANKRD17	Xenium 5K	33.0225	40	12.5	40
1	ANKRD30A	Xenium 5K	32.7321	40	13.75	40
1	ANKRD40	Xenium 5K	33.0549	40	12.5	40
1	ANKRD44	Xenium 5K	34.9676	40	13	40
1	ANKRD6	Xenium 5K	31.8835	38.75	13	40
1	ANKS1A	Xenium 5K	33.5239	40	12.5	40
1	ANKS6	Xenium 5K	31.7781	34.25	12.5	40
1	ANKZF1	Xenium 5K	33.2255	37.5	12.5	40
1	ANO1	Xenium 5K	33.4823	40	12.75	40
1	ANO3	Xenium 5K	22.85	15.5	13	40
1	ANO7	Xenium CS	36.038	40	14.5	40
1	ANP32E	Xenium 5K	33.425	40	12.5	40
1	ANPEP	Xenium 5K	33.4034	40	12	40
1	ANPEP	Xenium MT (no seg)	39.3598	40	8.25	40
1	ANPEP	Xenium MT (with seg)	39.7725	40	15.5	40
1	ANXA1	Xenium CS	38.751	40	16	40
1	ANXA10	Xenium 5K	16.9773	13	12.75	40
1	ANXA13	Xenium CS	36.3385	40	16.25	40
1	ANXA2	Xenium 5K	33.4596	40	12	40
1	ANXA3	Xenium 5K	32.614	35.25	12.25	40
1	ANXA5	Xenium 5K	34.4707	40	12.5	40
1	ANXA8	Xenium 5K	20.1042	14.625	13	40
1	AOAH	Xenium 5K	34.1285	40	13	40
1	AOC3	Xenium 5K	33.8335	40	12.25	40
1	AOX1	Xenium 5K	30.7577	34	12.75	40
1	AP1B1	Xenium 5K	30.9181	34.5	12	40
1	AP1M1	Xenium 5K	33.0976	40	12.75	40
1	AP1S3	Xenium 5K	31.767	34.25	13	40
1	AP2A1	Xenium 5K	33.4973	40	12	40
1	AP2A2	Xenium 5K	33.8132	40	12.5	40
1	AP2M1	Xenium 5K	34.1711	40	12.5	40
1	AP3B2	Xenium 5K	32.2901	39.25	12.5	40
1	AP3D1	Xenium 5K	28.4429	32.25	12.25	40
1	AP3M2	Xenium 5K	31.0853	34.5	12.25	40
1	AP5B1	Xenium 5K	32.7114	35.5	12.75	40
1	APAF1	Xenium 5K	32.0739	34.5	12.5	40
1	APC	Xenium 5K	31.5134	34	12.75	40
1	APCDD1	Xenium 5K	33.7044	40	13	40
1	APCDD1	Xenium MT (no seg)	37.1652	40	9	40
1	APCDD1	Xenium MT (with seg)	37.5959	40	16.25	40
1	APELA	Xenium 5K	21.6667	14.75	13	40
1	APEX1	Xenium 5K	33.7649	40	12	40
1	APEX2	Xenium 5K	33.4016	40	12.5	40
1	APH1B	Xenium 5K	34.8456	40	13	40
1	API5	Xenium 5K	32.9962	38	12.25	40
1	APLF	Xenium 5K	32.9075	40	12.75	40
1	APLN	Xenium 5K	18.8864	15.5	13	40
1	APLNR	Xenium 5K	32.8555	40	12.25	40
1	APMAP	Xenium 5K	31.1303	34.25	12.5	40
1	APOA5	Xenium MT (no seg)	19.1207	19.5	8.75	40
1	APOA5	Xenium MT (with seg)	37.0479	40	18.75	40
1	APOB	Xenium 5K	22.2188	15.25	12.5	40
1	APOBEC3A	Xenium MT (no seg)	36.5178	40	8.5	40
1	APOBEC3A	Xenium MT (with seg)	36.5803	40	16.25	40
1	APOBEC3B	Xenium 5K	26.816	31.5	13	40
1	APOBEC3C	Xenium 5K	34.1676	40	12.25	40
1	APOBEC3D	Xenium 5K	33.0904	40	12.25	40
1	APOBEC3F	Xenium 5K	31.4122	40	12.25	40
1	APOBEC3G	Xenium 5K	33.4194	40	13	40
1	APOE	Xenium CS	37.3996	40	16.25	40
1	APOL1	Xenium 5K	34.9667	40	13	40
1	APOL2	Xenium 5K	33.6821	40	12.5	40
1	APOL3	Xenium 5K	34.5876	40	12.75	40
1	APOL6	Xenium 5K	34.5305	40	12.5	40
1	APOLD1	Xenium MT (no seg)	36.4674	40	9	40
1	APOLD1	Xenium MT (with seg)	37.9525	40	16.75	40
1	APOM	Xenium 5K	32.2677	40	12.5	40
1	APP	Xenium 5K	33.7088	40	12	40
1	APPBP2	Xenium 5K	34.4551	40	12.5	40
1	APTX	Xenium 5K	33.5913	40	12.75	40
1	AQP1	Xenium CS	36.5957	40	14.75	40
1	AQP2	Xenium MT (no seg)	36.6389	38.5	17.25	40
1	AQP2	Xenium MT (with seg)	37.6346	40	15.25	40
1	AQP3	Xenium MT (no seg)	36.0606	40	9.75	40
1	AQP3	Xenium MT (with seg)	37.1711	40	15.75	40
1	AQP4	Xenium 5K	26.15	21.75	14.25	40
1	AQP5	Xenium 5K	17.7109	15	14	40
1	AQP7	Xenium 5K	32.3941	35	12.5	40
1	AQP8	Xenium 5K	33.6077	40	12	40
1	AQP8	Xenium CS	35.9155	40	14.75	40
1	AQP8	Xenium MT (no seg)	33.1032	38.5	8.25	40
1	AQP8	Xenium MT (with seg)	34.2876	40	15.5	40
1	AQP9	Xenium 5K	19.7917	14.875	14.25	30.25
1	AQP9	Xenium MT (no seg)	36.0667	40	9.25	40
1	AQP9	Xenium MT (with seg)	38.6212	40	21	40
1	AR	Xenium 5K	31.38	35.25	12.75	40
1	AR	Xenium MT (no seg)	35.1959	40	10	40
1	AR	Xenium MT (with seg)	36.3592	40	15.75	40
1	ARC	Xenium 5K	25.7321	24.75	12.25	40
1	AREG	Xenium CS	38.4662	40	15.25	40
1	ARF1	Xenium 5K	34.2473	40	12.25	40
1	ARF6	Xenium 5K	33.3396	40	12.25	40
1	ARFGEF3	Xenium MT (no seg)	24.2229	18.25	9	40
1	ARFGEF3	Xenium MT (with seg)	27.2542	21.25	15.5	40
1	ARFIP1	Xenium 5K	32.3685	34.75	12.5	40
1	ARG1	Xenium 5K	20.25	14.125	12.75	40
1	ARG2	Xenium 5K	26.75	25.625	13	40
1	ARHGAP24	Xenium CS	37.7617	40	16.25	40
1	ARHGAP35	Xenium 5K	31.9722	34.5	12	40
1	ARHGAP36	Xenium 5K	18.1538	14.5	13	40
1	ARHGEF2	Xenium 5K	32.6522	35.5	12.5	40
1	ARHGEF7	Xenium 5K	34.7577	40	12.25	40
1	ARID1A	Xenium 5K	32.3802	35.25	12.5	40
1	ARID3B	Xenium 5K	34.2959	40	12.25	40
1	ARL4D	Xenium 5K	34.7591	40	13	40
1	ARL8B	Xenium 5K	33.0892	40	12.5	40
1	ARMC5	Xenium 5K	33.2386	40	12.75	40
1	ARMC7	Xenium 5K	33.6455	40	12.75	40
1	ARMH3	Xenium 5K	31.5157	32.25	12.5	40
1	ARNT	Xenium 5K	31.5771	34.75	12.5	40
1	ARNTL	Xenium 5K	33.4269	39.75	12.75	40
1	ARR3	Xenium 5K	23.875	21	12.5	40
1	ARRB1	Xenium 5K	33.258	40	12.25	40
1	ARRB2	Xenium 5K	34.7803	40	12.75	40
1	ARRDC3	Xenium 5K	33.4028	40	12.25	40
1	ART1	Xenium 5K	30.6667	36.625	15.25	40
1	ART3	Xenium 5K	31.8777	40	13.5	40
1	ART4	Xenium 5K	30.8	34.5	12.75	40
1	ARX	Xenium 5K	30.2816	34.5	12.75	40
1	ARX	Xenium CS	36.7116	40	15.25	40
1	ASCC2	Xenium 5K	33.3477	40	12.75	40
1	ASCC3	Xenium 5K	32.425	35	12.25	40
1	ASCL1	Xenium 5K	31.7201	35	13	40
1	ASCL1	Xenium MT (no seg)	37.7477	40	9.25	40
1	ASCL1	Xenium MT (with seg)	37.5765	40	17	40
1	ASCL2	Xenium 5K	30.2989	34	12.5	40
1	ASCL2	Xenium CS	36.7535	40	16	40
1	ASCL3	Xenium MT (no seg)	33.3155	40	9	40
1	ASCL3	Xenium MT (with seg)	36.6491	40	15.5	40
1	ASF1B	Xenium 5K	31.7678	34.5	13	40
1	ASH2L	Xenium 5K	33.4241	40	12.5	40
1	ASIC1	Xenium 5K	32.9334	40	12.75	40
1	ASPM	Xenium 5K	32.2517	34.75	13	40
1	ASPN	Xenium 5K	35.5641	40	13	40
1	ASPN	Xenium MT (no seg)	36.3545	40	10.75	40
1	ASPN	Xenium MT (with seg)	37.48	40	15.75	40
1	ASTN2	Xenium 5K	29.8683	31	13	40
1	ASXL1	Xenium 5K	32.4331	34.5	12.5	40
1	ATAD3A	Xenium 5K	29.8112	31.5	12.5	40
1	ATF1	Xenium 5K	33.5264	40	12.75	40
1	ATF2	Xenium 5K	33.8542	40	12.75	40
1	ATF3	Xenium 5K	33.6008	40	13	40
1	ATF4	Xenium 5K	33.5906	40	12.25	40
1	ATF6	Xenium 5K	33.4961	40	12.5	40
1	ATG10	Xenium 5K	31.9778	35.25	12.75	40
1	ATG16L1	Xenium 5K	32.995	40	12.5	40
1	ATG2A	Xenium 5K	32.1711	35	12	40
1	ATG5	Xenium 5K	33.0365	35.25	12	40
1	ATG7	Xenium 5K	31.4753	34.5	12.25	40
1	ATIC	Xenium 5K	33.7278	40	12.25	40
1	ATL1	Xenium 5K	33.5699	40	12.75	40
1	ATL2	Xenium 5K	33.8282	40	12.25	40
1	ATL3	Xenium 5K	32.9227	40	12.25	40
1	ATM	Xenium 5K	34.7479	40	12.5	40
1	ATOH1	Xenium 5K	34.1144	40	12.75	40
1	ATOH1	Xenium CS	35.4085	40	15.25	40
1	ATOH7	Xenium 5K	27.9408	31.125	13	40
1	ATOH8	Xenium 5K	35.1908	40	13	40
1	ATP10D	Xenium 5K	34.8731	40	12.5	40
1	ATP13A2	Xenium 5K	33.8912	40	12.5	40
1	ATP1A1	Xenium 5K	33.282	40	12	40
1	ATP2A2	Xenium 5K	31.4611	34.75	12.25	40
1	ATP2B1	Xenium 5K	33.3237	39.625	12.25	40
1	ATP5F1A	Xenium 5K	33.2261	40	12	40
1	ATP5F1C	Xenium 5K	32.9818	38.75	12.25	40
1	ATP6V1B1	Xenium 5K	31.0489	34	13	40
1	ATP6V1H	Xenium 5K	31.4326	33.75	12.5	40
1	ATP7A	Xenium 5K	32.3971	38	12.75	40
1	ATP7B	Xenium 5K	31.3671	34.25	12.5	40
1	ATPAF1	Xenium 5K	30.8514	34.25	12.25	40
1	ATPSCKMT	Xenium 5K	33.7638	40	12.75	40
1	ATR	Xenium 5K	33.8027	40	13	40
1	ATRX	Xenium 5K	32.9986	40	12.25	40
1	ATXN1	Xenium 5K	34.153	40	12.75	40
1	ATXN1L	Xenium 5K	33.9515	40	12.75	40
1	ATXN2	Xenium 5K	33.8688	40	12.5	40
1	ATXN2L	Xenium 5K	32.9376	40	12.25	40
1	ATXN3	Xenium 5K	34.4558	40	12.25	40
1	ATXN7L2	Xenium 5K	32.5521	35.25	13	40
1	AUNIP	Xenium 5K	30.4433	34	13.75	40
1	AURKA	Xenium 5K	31.3093	33.75	12.75	40
1	AURKB	Xenium 5K	31.1968	34.25	12.5	40
1	AURKC	Xenium 5K	31.1489	34.5	12.75	40
1	AVIL	Xenium CS	35.8781	40	16	40
1	AVPR1A	Xenium 5K	35.7647	40	13	40
1	AVPR1B	Xenium 5K	33.8997	40	13	40
1	AVPR2	Xenium 5K	33.6581	40	12.75	40
1	AXIN1	Xenium 5K	32.3955	34.75	12.25	40
1	AXIN2	Xenium 5K	33.1804	40	12.25	40
1	AXL	Xenium 5K	34.6175	40	12.25	40
1	AZGP1	Xenium CS	38.5266	40	15.25	40
1	B3GAT1	Xenium 5K	33.6157	40	13	40
1	B3GNT6	Xenium CS	37.2048	40	15.25	40
1	B4GAT1	Xenium 5K	32.9512	37.75	12.75	40
1	BAALC	Xenium 5K	32.2358	34.75	12.75	40
1	BAAT	Xenium 5K	20.3654	15	13	40
1	BACE1	Xenium 5K	32.9254	40	12.75	40
1	BACE2	Xenium 5K	32.5905	34.75	12.75	40
1	BACH2	Xenium 5K	34.1753	40	13	40
1	BAD	Xenium 5K	29.304	34	12.5	40
1	BAG2	Xenium 5K	35.1491	40	12.25	40
1	BAG3	Xenium 5K	34.0368	40	12.25	40
1	BAG6	Xenium 5K	32.5362	35.5	12	40
1	BAIAP2	Xenium 5K	33.3256	40	12.75	40
1	BAK1	Xenium 5K	30.0398	34	12	40
1	BAMBI	Xenium MT (no seg)	36.8258	40	10.25	40
1	BAMBI	Xenium MT (with seg)	36.8852	40	16.75	40
1	BANK1	Xenium 5K	33.8621	40	12.5	40
1	BANK1	Xenium CS	38.4556	40	17.25	40
1	BANK1	Xenium MT (no seg)	37.3487	40	10	40
1	BANK1	Xenium MT (with seg)	37.8032	40	15.75	40
1	BAP1	Xenium 5K	32.9436	36	12	40
1	BARD1	Xenium 5K	32.8779	40	12.5	40
1	BARHL2	Xenium 5K	14.5357	14.75	13	15.25
1	BARX2	Xenium 5K	33.1428	40	12.75	40
1	BASP1	Xenium MT (no seg)	37.1821	40	9.5	40
1	BASP1	Xenium MT (with seg)	37.1199	40	16	40
1	BATF	Xenium 5K	35.5459	40	12.5	40
1	BATF	Xenium CS	33.2206	40	15.75	40
1	BATF3	Xenium 5K	35.421	40	13	40
1	BAX	Xenium 5K	32.4646	35.5	12.75	40
1	BAZ2B	Xenium 5K	33.8377	40	12.25	40
1	BBC3	Xenium 5K	31.7895	34.25	12.5	40
1	BBOX1	Xenium MT (no seg)	32.1	40	9.75	40
1	BBOX1	Xenium MT (with seg)	36.7738	40	16.75	40
1	BCAM	Xenium 5K	32.1026	34.5	12.25	40
1	BCAN	Xenium 5K	18.5167	14.25	12.75	40
1	BCAR1	Xenium 5K	33.0741	40	12.5	40
1	BCAR3	Xenium 5K	33.0045	39	12.25	40
1	BCAR4	Xenium 5K	19.75	12.5	12.5	34.25
1	BCAS1	Xenium CS	35.922	40	15	40
1	BCAS3	Xenium 5K	34.5658	40	12.75	40
1	BCCIP	Xenium 5K	34.4202	40	12.5	40
1	BCHE	Xenium 5K	30.4888	34.5	12.5	40
1	BCKDK	Xenium 5K	32.8615	37.5	12.5	40
1	BCL10	Xenium 5K	31.7175	34.375	12.5	40
1	BCL11A	Xenium 5K	31.348	34.25	12.5	40
1	BCL11B	Xenium 5K	34.6051	40	13	40
1	BCL2	Xenium 5K	33.881	40	12.75	40
1	BCL2A1	Xenium 5K	36.6569	40	13	40
1	BCL2L1	Xenium 5K	33.0711	40	12.5	40
1	BCL2L11	Xenium 5K	33.7869	40	12.5	40
1	BCL2L11	Xenium MT (no seg)	37.6486	40	8.75	40
1	BCL2L11	Xenium MT (with seg)	38.1988	40	16.5	40
1	BCL2L12	Xenium 5K	33.2539	40	13	40
1	BCL2L13	Xenium 5K	29.7418	32	12.25	40
1	BCL2L2	Xenium 5K	34.1456	40	12.25	40
1	BCL3	Xenium 5K	31.9806	35.25	12.5	40
1	BCL6	Xenium 5K	31.1259	34.25	13.5	40
1	BCL6B	Xenium 5K	30.7941	34.25	13	40
1	BCL7B	Xenium 5K	32.9287	40	12.75	40
1	BCL7C	Xenium 5K	33.7664	40	12.75	40
1	BCOR	Xenium 5K	34.0394	40	12.5	40
1	BCORL1	Xenium 5K	34.059	40	12.25	40
1	BCR	Xenium 5K	32.2862	34.75	12.25	40
1	BDKRB1	Xenium 5K	33.1797	40	12.75	40
1	BDKRB2	Xenium 5K	32.8756	40	12.75	40
1	BDNF	Xenium 5K	27.9118	32.75	13	40
1	BEAN1	Xenium 5K	32.3667	40	12.75	40
1	BECN1	Xenium 5K	33.5443	40	12.25	40
1	BEST2	Xenium CS	36.243	40	15.25	40
1	BEST4	Xenium CS	34.1247	39.25	15.25	40
1	BEX2	Xenium 5K	34.2016	40	12.5	40
1	BFSP1	Xenium 5K	31.2246	34.75	12.5	40
1	BFSP2	Xenium 5K	33.51	40	13	40
1	BHMT	Xenium 5K	15.7	13.25	12.5	40
1	BICRAL	Xenium 5K	32.7798	35.5	12.5	40
1	BID	Xenium 5K	34.1163	40	12.5	40
1	BIK	Xenium 5K	33.539	40	12.75	40
1	BIRC2	Xenium 5K	33.4516	40	12.25	40
1	BIRC5	Xenium 5K	33.475	38.5	12.5	40
1	BIRC7	Xenium 5K	33.2512	40	12.5	40
1	BLK	Xenium 5K	35.8619	40	13	40
1	BLM	Xenium 5K	28.625	33.5	13	40
1	BLNK	Xenium 5K	29.7437	34.25	12.75	40
1	BLOC1S2	Xenium 5K	34.2093	40	12.5	40
1	BLVRA	Xenium 5K	34.7651	40	12.5	40
1	BMI1	Xenium 5K	35.2473	40	12.75	40
1	BMP2	Xenium 5K	33.6122	40	12.25	40
1	BMP2K	Xenium 5K	33.0922	40	12.5	40
1	BMP4	Xenium 5K	35.1033	40	12	40
1	BMP5	Xenium 5K	35.6829	40	13	40
1	BMP6	Xenium 5K	35.5715	40	13	40
1	BMP7	Xenium 5K	32.9964	39.25	13	40
1	BMP8A	Xenium 5K	32.2353	40	12.75	40
1	BMP8B	Xenium 5K	31.8121	34.875	12.5	40
1	BMPER	Xenium 5K	34.6814	40	13	40
1	BMPR1A	Xenium 5K	32.7159	38	12.75	40
1	BMPR1B	Xenium 5K	29.9167	32.875	14	40
1	BMPR2	Xenium 5K	33.0588	40	12.5	40
1	BMX	Xenium CS	35.3972	40	15	40
1	BMX	Xenium MT (no seg)	36.8171	40	9.75	40
1	BMX	Xenium MT (with seg)	37.5116	40	16	40
1	BNC1	Xenium 5K	21.5714	14.5	12.75	40
1	BNC2	Xenium 5K	33.9716	40	13	40
1	BNIP3	Xenium 5K	28.6535	31.25	12.25	40
1	BOLL	Xenium 5K	21.3167	15.5	12.5	40
1	BRAF	Xenium 5K	33.5871	40	12.5	40
1	BRCA1	Xenium 5K	30.0653	33.75	12.25	40
1	BRCA2	Xenium 5K	32.1053	34.5	12.5	40
1	BRCA2	Xenium CS	36.7304	40	15	40
1	BRD3	Xenium 5K	32.5556	35.5	12.25	40
1	BRD4	Xenium 5K	34.0223	40	12.25	40
1	BRDT	Xenium 5K	23.375	20.75	13	40
1	BRI3BP	Xenium 5K	30.5043	34	12.25	40
1	BRINP1	Xenium 5K	27.3365	30.125	13	40
1	BRIP1	Xenium 5K	32.4656	35.25	12.5	40
1	BRIX1	Xenium 5K	33.8937	40	12.5	40
1	BRSK2	Xenium 5K	28.5893	31.625	13	40
1	BSDC1	Xenium 5K	31.5449	34.5	12.5	40
1	BST1	Xenium 5K	33.996	40	12.25	40
1	BTAF1	Xenium 5K	32.6901	34.75	12.25	40
1	BTBD9	Xenium 5K	31.2992	33.25	12.5	40
1	BTK	Xenium 5K	34.926	40	12.5	40
1	BTLA	Xenium 5K	33.8979	40	12.25	40
1	BTN3A1	Xenium 5K	31.8071	37.5	12.75	40
1	BTNL2	Xenium 5K	17.7411	15	12.75	40
1	BTNL9	Xenium MT (no seg)	37.3123	40	9	40
1	BTNL9	Xenium MT (with seg)	38.2596	40	19.25	40
1	BTRC	Xenium 5K	34.1222	40	12.5	40
1	BUB1	Xenium 5K	31.2852	34.25	12	40
1	BUB1B	Xenium 5K	32.7433	37.625	12.75	40
1	BVES	Xenium 5K	33.0548	40	13	40
1	C15orf48	Xenium MT (no seg)	36.5993	40	8.5	40
1	C15orf48	Xenium MT (with seg)	37.1096	40	15.25	40
1	C1QA	Xenium CS	38.7963	40	19.75	40
1	C1QB	Xenium CS	38.8967	40	14.75	40
1	C1QBP	Xenium 5K	33.0782	40	12.5	40
1	C1QBP	Xenium CS	36.6442	40	15	40
1	C1QC	Xenium CS	39.5346	40	20	40
1	C1QL3	Xenium 5K	27.5192	35	12.75	40
1	C1QTNF1	Xenium 5K	32.1426	34.875	12.5	40
1	C1QTNF6	Xenium 5K	34.4013	40	11.75	40
1	C1QTNF9	Xenium 5K	22.6786	14.5	13	40
1	C1RL	Xenium 5K	33.7008	40	12.25	40
1	C1orf162	Xenium MT (no seg)	37.7469	40	12.5	40
1	C1orf162	Xenium MT (with seg)	38.6629	40	16.75	40
1	C1orf194	Xenium MT (no seg)	24.2679	20.5	8.75	40
1	C1orf194	Xenium MT (with seg)	31.408	34.75	16.25	40
1	C20orf85	Xenium MT (no seg)	40	40	40	40
1	C20orf85	Xenium MT (with seg)	37.1923	40	17	40
1	C2orf88	Xenium CS	36.7092	40	14.75	40
1	C3AR1	Xenium 5K	33.9848	40	13	40
1	C4A	Xenium 5K	32.8012	35.5	12.25	40
1	C4B	Xenium 5K	31.9526	34.75	12.25	40
1	C5	Xenium 5K	33.1149	40	12.75	40
1	C5AR1	Xenium 5K	33.4042	40	12.75	40
1	C5orf46	Xenium MT (no seg)	32.5686	38.5	10	40
1	C5orf46	Xenium MT (with seg)	35.3605	40	15.5	40
1	C6	Xenium 5K	25.1892	15.75	13	40
1	C6orf118	Xenium MT (no seg)	37.3583	40	10.5	40
1	C6orf118	Xenium MT (with seg)	38.3051	40	16.75	40
1	C7	Xenium MT (no seg)	33.7074	40	8.25	40
1	C7	Xenium MT (with seg)	35.6136	40	15.5	40
1	C8B	Xenium 5K	29.55	40	13.25	40
1	C8G	Xenium 5K	26.1327	18.25	13	40
1	C9	Xenium 5K	16.9167	14.25	13	40
1	CA1	Xenium CS	35.6494	40	14.75	40
1	CA10	Xenium 5K	30.3125	37.25	12.75	40
1	CA12	Xenium 5K	32.2473	35.25	12.25	40
1	CA14	Xenium 5K	29.0431	33.75	13	40
1	CA2	Xenium CS	33.9208	38	14.5	40
1	CA4	Xenium 5K	33.2655	40	12.5	40
1	CA4	Xenium CS	37.4933	40	14.75	40
1	CA4	Xenium MT (no seg)	33.9367	40	8.25	40
1	CA4	Xenium MT (with seg)	35.8156	40	15.5	40
1	CA7	Xenium CS	38.4129	40	15	40
1	CA9	Xenium 5K	27.0382	30.75	12.75	40
1	CABCOCO1	Xenium 5K	30.625	34.5	14	40
1	CABP4	Xenium 5K	27.6992	32	12.5	40
1	CABYR	Xenium 5K	29.0256	34.5	13	40
1	CACNA1B	Xenium 5K	28.9205	30.875	13	40
1	CACNA1C	Xenium 5K	34.1576	40	12.5	40
1	CACNA1D	Xenium 5K	35.0267	40	13	40
1	CACNA1G	Xenium 5K	30.0789	34.125	13	40
1	CACNA1H	Xenium 5K	34.3239	40	12.75	40
1	CACNA2D1	Xenium 5K	34.4383	40	13	40
1	CACNG3	Xenium 5K	16.5625	13	12.25	37.75
1	CACNG4	Xenium 5K	31.4695	34.25	12.5	40
1	CACNG5	Xenium 5K	22.5859	15.25	12.75	40
1	CACUL1	Xenium 5K	33.3858	40	12.5	40
1	CACYBP	Xenium 5K	33.4995	40	12.75	40
1	CAD	Xenium 5K	32.252	34.5	12.25	40
1	CADM3	Xenium 5K	34.954	40	13	40
1	CADM4	Xenium 5K	33.1878	40	12.75	40
1	CADPS	Xenium CS	36.3672	40	15.25	40
1	CALB1	Xenium 5K	30.2708	34.375	13	40
1	CALB2	Xenium 5K	34.447	40	12.25	40
1	CALB2	Xenium CS	35.0668	40	15.5	40
1	CALCA	Xenium 5K	13	13	13	13
1	CALCB	Xenium 5K	31.5833	40	13	40
1	CALCR	Xenium 5K	31.3636	40	12.75	40
1	CALCRL	Xenium 5K	34.0068	40	13	40
1	CALM3	Xenium 5K	34.1818	40	12.25	40
1	CALML3	Xenium 5K	18.25	14.5	14	40
1	CALR3	Xenium 5K	17.7115	15	12.5	40
1	CAMK1	Xenium 5K	33.3522	40	12.75	40
1	CAMK2A	Xenium 5K	34.4327	40	13.5	40
1	CAMK2B	Xenium 5K	31.5893	34.875	12.75	40
1	CAMK2D	Xenium 5K	32.5766	35.25	12.5	40
1	CAMK2G	Xenium 5K	30.7711	34	12.25	40
1	CAMKV	Xenium 5K	17.6346	14.5	13	40
1	CAMP	Xenium 5K	24.025	15.125	12.75	40
1	CAMSAP2	Xenium 5K	33.2577	40	12.75	40
1	CAND1	Xenium 5K	34.0349	40	12.25	40
1	CANX	Xenium 5K	32.5588	34.75	12.25	40
1	CAPN1	Xenium 5K	32.8913	40	12	40
1	CAPN3	Xenium 5K	33.2497	36	13	40
1	CAPN8	Xenium MT (no seg)	35.4989	40	8	40
1	CAPN8	Xenium MT (with seg)	35.972	40	15.5	40
1	CARD10	Xenium 5K	32.9314	39.125	12.5	40
1	CARD11	Xenium 5K	35.1243	40	12.5	40
1	CARD14	Xenium 5K	34.2174	36.75	13	40
1	CARD8	Xenium 5K	34.399	40	12.5	40
1	CARD9	Xenium 5K	30.3727	34.375	13	40
1	CARF	Xenium 5K	32.839	40	12.75	40
1	CARM1	Xenium 5K	31.2806	33.5	12.5	40
1	CARTPT	Xenium 5K	13.1111	13	12.75	14.25
1	CASC8	Xenium 5K	24.9231	15.5	13	40
1	CASK	Xenium 5K	32.0633	35.25	12.25	40
1	CASP1	Xenium 5K	33.8738	40	12.5	40
1	CASP10	Xenium 5K	30.4706	31.5	12.25	40
1	CASP2	Xenium 5K	33.5982	40	12.75	40
1	CASP3	Xenium 5K	33.4125	40	12.25	40
1	CASP6	Xenium 5K	33.6053	40	12.25	40
1	CASP7	Xenium 5K	32.9854	40	12.5	40
1	CASP8	Xenium 5K	30.4649	33.5	12.25	40
1	CASP8AP2	Xenium 5K	31.42	35	12.75	40
1	CASP9	Xenium 5K	33.1646	40	12.75	40
1	CASQ2	Xenium 5K	36.625	40	13	40
1	CASR	Xenium 5K	32.9744	40	12.75	40
1	CASS4	Xenium 5K	33.1875	40	13	40
1	CASZ1	Xenium 5K	33.1979	39.75	12.25	40
1	CAT	Xenium 5K	31.0386	34.5	12.5	40
1	CATSPER2	Xenium 5K	33.4723	40	13	40
1	CAV1	Xenium MT (no seg)	36.4732	40	9.75	40
1	CAV1	Xenium MT (with seg)	37.577	40	16.25	40
1	CAV2	Xenium 5K	32.6237	34.75	12.75	40
1	CAVIN1	Xenium MT (no seg)	36.5741	40	8.75	40
1	CAVIN1	Xenium MT (with seg)	37.2562	40	15.75	40
1	CAVIN2	Xenium 5K	34.6654	40	13	40
1	CAVIN2	Xenium MT (no seg)	36.5254	40	9.75	40
1	CAVIN2	Xenium MT (with seg)	37.0259	40	16.25	40
1	CAVIN3	Xenium 5K	32.2151	34.25	12.25	40
1	CBARP	Xenium 5K	21.811	15.5	12.75	40
1	CBFB	Xenium 5K	33.755	40	12.5	40
1	CBL	Xenium 5K	32.2466	34.5	12.75	40
1	CBLB	Xenium 5K	34.4139	40	12.5	40
1	CBLIF	Xenium 5K	22.9327	15.375	12.5	40
1	CBLN1	Xenium 5K	28.1486	34	13	40
1	CBLN3	Xenium 5K	34.5891	40	12.75	40
1	CBLN4	Xenium 5K	22.625	15.375	13	40
1	CBR1	Xenium 5K	32.3937	35.25	12.5	40
1	CBS	Xenium 5K	31.2292	34.5	13	40
1	CBSL	Xenium 5K	31.9052	40	12.5	40
1	CBWD2	Xenium 5K	32.4261	35	12.25	40
1	CBX1	Xenium 5K	33.041	39	12.75	40
1	CBX3	Xenium 5K	32.8355	35.25	12.5	40
1	CBX5	Xenium 5K	33.0697	37.25	12.75	40
1	CBX7	Xenium 5K	33.8594	40	12.5	40
1	CC2D1A	Xenium 5K	33.0027	37.75	12.5	40
1	CCAR2	Xenium 5K	33.9881	40	12.25	40
1	CCAT2	Xenium 5K	29.0658	32.25	12.5	40
1	CCBE1	Xenium 5K	32.9898	40	13	40
1	CCDC102B	Xenium 5K	29.7489	34	13	40
1	CCDC103	Xenium 5K	31.5924	34.625	12.75	40
1	CCDC113	Xenium 5K	32.9882	40	12.75	40
1	CCDC124	Xenium 5K	33.4275	37.5	12.75	40
1	CCDC136	Xenium 5K	31.1873	34	12.5	40
1	CCDC137	Xenium 5K	33.8458	40	12.25	40
1	CCDC14	Xenium 5K	32.5981	36.625	12.5	40
1	CCDC141	Xenium 5K	33.3981	40	12.5	40
1	CCDC170	Xenium 5K	31.3765	40	12.75	40
1	CCDC27	Xenium 5K	21.6875	15.625	14.75	40
1	CCDC33	Xenium 5K	30.0326	34.75	12.75	40
1	CCDC39	Xenium MT (no seg)	35.9907	40	10.5	40
1	CCDC39	Xenium MT (with seg)	38.0661	40	16.75	40
1	CCDC43	Xenium 5K	33.2443	40	12.25	40
1	CCDC50	Xenium 5K	33.569	40	12.5	40
1	CCDC51	Xenium 5K	32.746	38.5	12.75	40
1	CCDC57	Xenium 5K	29.2702	34	12.5	40
1	CCDC6	Xenium 5K	31.4603	34.5	12.5	40
1	CCDC61	Xenium 5K	31.8122	34.75	12.75	40
1	CCDC62	Xenium 5K	28.4231	32	13	40
1	CCDC7	Xenium 5K	33.7494	40	12.75	40
1	CCDC77	Xenium 5K	33.3216	40	12.25	40
1	CCDC78	Xenium MT (no seg)	35.6825	40	10	40
1	CCDC78	Xenium MT (with seg)	35.8347	40	15.5	40
1	CCDC80	Xenium 5K	35.525	40	12.5	40
1	CCDC86	Xenium 5K	32.8909	40	12.5	40
1	CCDC9	Xenium 5K	33.3063	40	12.25	40
1	CCDC91	Xenium 5K	33.9889	40	12.75	40
1	CCK	Xenium 5K	21.75	15.125	12.5	40
1	CCKAR	Xenium 5K	17.0104	14.625	12.75	40
1	CCKBR	Xenium 5K	20.9265	14.75	12.5	40
1	CCL1	Xenium 5K	20.1731	15	13	40
1	CCL11	Xenium 5K	33.2788	40	13	40
1	CCL13	Xenium 5K	32.609	40	12.25	40
1	CCL14	Xenium 5K	32.9091	40	12.75	40
1	CCL15	Xenium 5K	33.4935	39.25	12	40
1	CCL16	Xenium 5K	31.8167	40	12.75	40
1	CCL17	Xenium 5K	15.125	15.5	13	17.5
1	CCL18	Xenium 5K	36.5843	40	13	40
1	CCL19	Xenium 5K	25.8438	22.625	12.75	40
1	CCL19	Xenium MT (no seg)	36.5577	40	18.75	40
1	CCL19	Xenium MT (with seg)	34.4778	40	19.5	40
1	CCL20	Xenium 5K	30.1854	40	12.5	40
1	CCL20	Xenium CS	36.2028	40	15.5	40
1	CCL22	Xenium 5K	30.2778	40	12.75	40
1	CCL23	Xenium 5K	29.1974	35	12.75	40
1	CCL24	Xenium 5K	34.0806	40	13	40
1	CCL25	Xenium 5K	20.8846	15.5	12.5	40
1	CCL26	Xenium 5K	28.9878	33.75	13	40
1	CCL27	Xenium 5K	28.9355	33	14	40
1	CCL27	Xenium MT (no seg)	35.913	40	10	40
1	CCL27	Xenium MT (with seg)	37.5703	40	18	40
1	CCL28	Xenium 5K	33.8654	40	12.25	40
1	CCL4	Xenium CS	38.9057	40	22	40
1	CCL5	Xenium CS	38.1701	40	15.25	40
1	CCL5	Xenium MT (no seg)	37.3373	40	8.75	40
1	CCL5	Xenium MT (with seg)	37.3958	40	15.75	40
1	CCL7	Xenium 5K	20.7262	15.25	12.25	40
1	CCL8	Xenium 5K	30.7863	30.5	12.5	40
1	CCN1	Xenium 5K	33.5699	40	12.75	40
1	CCN2	Xenium 5K	31.25	33.625	13	40
1	CCN3	Xenium 5K	33.1956	40	12.75	40
1	CCN4	Xenium 5K	22.0918	15.5	12.25	40
1	CCN5	Xenium 5K	27.8167	28	12.25	40
1	CCNA1	Xenium 5K	22.1875	15.375	14	40
1	CCNA2	Xenium 5K	31.0876	34.5	12	40
1	CCNB1	Xenium 5K	32.6854	35.25	12	40
1	CCNB2	Xenium 5K	30.3252	33.75	12.5	40
1	CCNB2	Xenium MT (no seg)	36.0446	40	9.75	40
1	CCNB2	Xenium MT (with seg)	37.2758	40	16	40
1	CCNB3	Xenium 5K	26.6739	29	12.5	40
1	CCND1	Xenium 5K	33.2044	40	12.25	40
1	CCND2	Xenium 5K	32.6241	35.5	12.25	40
1	CCND3	Xenium 5K	33.8902	40	12.5	40
1	CCNDBP1	Xenium 5K	33.9212	40	12.5	40
1	CCNE1	Xenium 5K	32.3842	35	12.5	40
1	CCNO	Xenium 5K	30.5455	34.5	13.25	40
1	CCNT1	Xenium 5K	32.1151	34	12.5	40
1	CCNY	Xenium 5K	33.8216	40	12.5	40
1	CCR1	Xenium 5K	32.2257	34.25	12.75	40
1	CCR2	Xenium 5K	36.1029	40	12.75	40
1	CCR2	Xenium MT (no seg)	37.6215	40	9.75	40
1	CCR2	Xenium MT (with seg)	37.862	40	16	40
1	CCR3	Xenium 5K	30.3333	40	12.75	40
1	CCR4	Xenium 5K	31.0593	35	12.5	40
1	CCR5	Xenium 5K	32.2596	40	12.75	40
1	CCR6	Xenium 5K	32.5583	36.5	13	40
1	CCR7	Xenium 5K	29.75	34	14.5	40
1	CCR7	Xenium CS	25.8169	19.875	15	40
1	CCR7	Xenium MT (no seg)	36.9701	40	9	40
1	CCR7	Xenium MT (with seg)	38.1759	40	15.75	40
1	CCR8	Xenium 5K	20.6447	15	12.5	40
1	CCR9	Xenium 5K	20.3438	14.25	12.25	40
1	CCRL2	Xenium 5K	32.1927	35.5	12.25	40
1	CCT2	Xenium 5K	32.8535	37.75	12.25	40
1	CCT3	Xenium 5K	32.6276	35	12	40
1	CCT5	Xenium 5K	32.4309	35.25	12	40
1	CCT6A	Xenium 5K	33.7737	40	12	40
1	CCT7	Xenium 5K	33.4282	40	12	40
1	CCT8	Xenium 5K	33.3446	40	12.25	40
1	CD101	Xenium 5K	33.6383	40	13	40
1	CD109	Xenium 5K	34.4002	40	12.5	40
1	CD14	Xenium 5K	34.4517	40	12	40
1	CD14	Xenium CS	36.8965	40	15	40
1	CD14	Xenium MT (no seg)	37.9595	40	8.25	40
1	CD14	Xenium MT (with seg)	38.1149	40	15.5	40
1	CD151	Xenium 5K	31.4831	34.5	12.25	40
1	CD160	Xenium 5K	33.85	40	13	40
1	CD163	Xenium 5K	33.812	40	12.5	40
1	CD163	Xenium CS	37.7363	40	15.25	40
1	CD163	Xenium MT (no seg)	39.5343	40	8.5	40
1	CD163	Xenium MT (with seg)	39.9216	40	21.5	40
1	CD177	Xenium 5K	29.649	31.5	12.25	40
1	CD177	Xenium CS	36.4442	40	14.75	40
1	CD180	Xenium 5K	33.0658	40	12.25	40
1	CD19	Xenium 5K	35.9326	40	12.75	40
1	CD19	Xenium MT (no seg)	35.4719	40	10.5	40
1	CD19	Xenium MT (with seg)	38.1486	40	16.75	40
1	CD1A	Xenium 5K	17.5	14.25	12.75	40
1	CD1A	Xenium MT (no seg)	36.625	40	19.25	40
1	CD1A	Xenium MT (with seg)	36.99	40	17	40
1	CD1B	Xenium 5K	29.4375	37.125	13	40
1	CD1C	Xenium 5K	26.8136	28.25	13	40
1	CD1C	Xenium MT (no seg)	34.9835	40	10	40
1	CD1C	Xenium MT (with seg)	37.591	40	16.75	40
1	CD1D	Xenium 5K	33.5356	40	12.25	40
1	CD1E	Xenium 5K	30.5268	34.75	13	40
1	CD1E	Xenium MT (no seg)	36.5536	40	8.75	40
1	CD1E	Xenium MT (with seg)	36.9484	40	15.5	40
1	CD2	Xenium 5K	34.7243	40	13	40
1	CD2	Xenium CS	37.0897	40	16	40
1	CD2	Xenium MT (no seg)	36.7306	40	10.25	40
1	CD2	Xenium MT (with seg)	37.042	40	15.75	40
1	CD200	Xenium 5K	32.9595	35.375	12.5	40
1	CD207	Xenium 5K	34.0727	40	13	40
1	CD209	Xenium 5K	32.3384	34.75	12.75	40
1	CD22	Xenium 5K	34.6674	40	12.75	40
1	CD226	Xenium 5K	32.5076	40	13	40
1	CD24	Xenium CS	36.879	40	14.75	40
1	CD244	Xenium 5K	35.77	40	12.75	40
1	CD247	Xenium 5K	34.7178	40	13	40
1	CD247	Xenium MT (no seg)	37.5615	40	8.75	40
1	CD247	Xenium MT (with seg)	37.3345	40	15.5	40
1	CD248	Xenium 5K	34.1384	40	12.5	40
1	CD27	Xenium 5K	32.2817	40	12.5	40
1	CD27	Xenium MT (no seg)	36.8098	40	10	40
1	CD27	Xenium MT (with seg)	37.5373	40	16	40
1	CD274	Xenium 5K	34.089	40	13	40
1	CD274	Xenium MT (no seg)	31.0423	38.5	8.25	40
1	CD274	Xenium MT (with seg)	35.6203	40	15.5	40
1	CD276	Xenium 5K	31.7161	34.5	12.25	40
1	CD28	Xenium 5K	35.2663	40	13	40
1	CD28	Xenium MT (no seg)	37.9179	40	8.75	40
1	CD28	Xenium MT (with seg)	38.2023	40	16.25	40
1	CD2AP	Xenium 5K	32.4103	35.25	12.25	40
1	CD2BP2	Xenium 5K	30.3382	34.5	12.25	40
1	CD300A	Xenium 5K	34.2176	40	12.25	40
1	CD300C	Xenium 5K	32.1947	38.5	13	40
1	CD300E	Xenium 5K	26.4	23.375	13	40
1	CD300E	Xenium MT (no seg)	37.1562	40	17.25	40
1	CD300E	Xenium MT (with seg)	38.1378	40	15.75	40
1	CD302	Xenium 5K	34.3397	40	13	40
1	CD320	Xenium 5K	31.7747	34.5	13	40
1	CD33	Xenium 5K	27.004	32.25	12.5	40
1	CD34	Xenium 5K	33.9828	40	12.75	40
1	CD34	Xenium MT (no seg)	37.4265	40	10	40
1	CD34	Xenium MT (with seg)	38.0836	40	16	40
1	CD36	Xenium 5K	32.1424	37.125	13	40
1	CD38	Xenium 5K	36.5433	40	13	40
1	CD3D	Xenium CS	36.0734	40	15.75	40
1	CD3D	Xenium MT (no seg)	37.6047	40	8.75	40
1	CD3D	Xenium MT (with seg)	38.2517	40	16.75	40
1	CD3E	Xenium 5K	35.712	40	12.5	40
1	CD3E	Xenium CS	37.3864	40	16	40
1	CD3E	Xenium MT (no seg)	36.2022	40	9.25	40
1	CD3E	Xenium MT (with seg)	37.1948	40	16.5	40
1	CD3EAP	Xenium 5K	33.9181	40	12.5	40
1	CD3G	Xenium 5K	34.8728	40	12.25	40
1	CD3G	Xenium CS	37.9257	40	15.25	40
1	CD4	Xenium 5K	35.4577	40	12.5	40
1	CD4	Xenium MT (no seg)	36.8972	40	9.75	40
1	CD4	Xenium MT (with seg)	38.1973	40	15.75	40
1	CD40	Xenium 5K	32.4269	40	12.25	40
1	CD40LG	Xenium 5K	35.7791	40	12.5	40
1	CD40LG	Xenium CS	36.3899	40	15.75	40
1	CD44	Xenium 5K	33.5465	40	12.75	40
1	CD46	Xenium 5K	30.9462	34.75	12.25	40
1	CD47	Xenium 5K	33.6979	40	12.25	40
1	CD5	Xenium 5K	34.7413	40	12.75	40
1	CD5	Xenium CS	35.7834	40	15.25	40
1	CD55	Xenium 5K	32.9973	40	12.5	40
1	CD58	Xenium 5K	33.0501	39.25	12.75	40
1	CD59	Xenium 5K	34.3655	40	12.75	40
1	CD5L	Xenium 5K	29.5982	34.875	13	40
1	CD5L	Xenium MT (no seg)	34.3208	40	10.75	40
1	CD5L	Xenium MT (with seg)	37.8849	40	18	40
1	CD6	Xenium 5K	34.5297	40	12.25	40
1	CD6	Xenium CS	37.5051	40	15.5	40
1	CD68	Xenium 5K	35.7638	40	12.75	40
1	CD68	Xenium MT (no seg)	39.2939	40	8.25	40
1	CD68	Xenium MT (with seg)	39.779	40	15.5	40
1	CD69	Xenium MT (no seg)	35.8957	40	10	40
1	CD69	Xenium MT (with seg)	37.1392	40	16.75	40
1	CD7	Xenium 5K	34.467	40	13	40
1	CD7	Xenium CS	35.2898	40	19.75	40
1	CD70	Xenium 5K	30.2464	34.75	12.75	40
1	CD70	Xenium MT (no seg)	34.3929	40	10.25	40
1	CD70	Xenium MT (with seg)	36.3827	40	16.75	40
1	CD72	Xenium 5K	33.928	40	12.75	40
1	CD79A	Xenium 5K	36.5541	40	12.75	40
1	CD79A	Xenium CS	38.3392	40	16.25	40
1	CD79A	Xenium MT (no seg)	37.4571	40	9.5	40
1	CD79A	Xenium MT (with seg)	37.9479	40	16.5	40
1	CD79B	Xenium 5K	34.6783	40	12.75	40
1	CD79B	Xenium CS	37.8185	40	14.75	40
1	CD80	Xenium 5K	33.0608	35	13	40
1	CD82	Xenium 5K	34.0257	40	12.25	40
1	CD83	Xenium 5K	34.6802	40	12.5	40
1	CD83	Xenium CS	36.7196	40	16	40
1	CD83	Xenium MT (no seg)	36.9274	40	8.75	40
1	CD83	Xenium MT (with seg)	37.6471	40	15.5	40
1	CD84	Xenium 5K	35.1301	40	12.25	40
1	CD86	Xenium 5K	32.6485	40	13	40
1	CD86	Xenium MT (no seg)	38.1476	40	17.25	40
1	CD86	Xenium MT (with seg)	38.2902	40	16.75	40
1	CD8A	Xenium 5K	35.5045	40	13	40
1	CD8A	Xenium CS	37.5286	40	15.25	40
1	CD8A	Xenium MT (no seg)	34.2251	38.5	9.25	40
1	CD8A	Xenium MT (with seg)	35.8895	40	16.75	40
1	CD8B	Xenium 5K	27.9536	32.75	12.5	40
1	CD8B	Xenium CS	37.3742	40	16	40
1	CD93	Xenium 5K	27.6489	30.25	12.5	40
1	CD93	Xenium MT (no seg)	36.3814	40	9.5	40
1	CD93	Xenium MT (with seg)	36.4397	40	16	40
1	CD96	Xenium 5K	35.0155	40	12.5	40
1	CD99	Xenium 5K	33.8108	40	12.25	40
1	CDA	Xenium 5K	34.0848	40	12.5	40
1	CDAN1	Xenium 5K	33.8541	40	12.75	40
1	CDC123	Xenium 5K	33.0375	40	12.25	40
1	CDC14A	Xenium 5K	33.4299	40	12.25	40
1	CDC20	Xenium 5K	31.9268	34.75	12.5	40
1	CDC25A	Xenium 5K	32.7824	35.375	12.75	40
1	CDC25C	Xenium 5K	32.8056	40	12.5	40
1	CDC27	Xenium 5K	32.3815	34.25	12.5	40
1	CDC34	Xenium 5K	31.9714	34.75	12.5	40
1	CDC37	Xenium 5K	32.6713	38.75	12.25	40
1	CDC42	Xenium 5K	31.1682	34.5	12.5	40
1	CDC42BPG	Xenium 5K	32.665	35.5	12.5	40
1	CDC6	Xenium 5K	33.3074	40	12.5	40
1	CDC73	Xenium 5K	33.5959	40	12.5	40
1	CDCA2	Xenium 5K	32.8217	40	12.5	40
1	CDCA3	Xenium 5K	32.1619	35	12.5	40
1	CDCA7	Xenium CS	37.1748	40	14.5	40
1	CDCA7L	Xenium 5K	33.1986	40	12.5	40
1	CDCP1	Xenium 5K	32.1284	34.75	12.25	40
1	CDH1	Xenium 5K	33.5599	40	12.25	40
1	CDH11	Xenium 5K	35.5462	40	12.75	40
1	CDH13	Xenium 5K	31.5529	33.625	12.5	40
1	CDH16	Xenium 5K	30.4389	31.5	13	40
1	CDH16	Xenium MT (no seg)	29.1636	38.5	9	40
1	CDH16	Xenium MT (with seg)	31.0256	38.75	15.5	40
1	CDH2	Xenium 5K	31.9643	34.5	12.5	40
1	CDH22	Xenium 5K	32.0532	35.25	12.75	40
1	CDH23	Xenium 5K	34.0312	40	12.5	40
1	CDH3	Xenium 5K	30.625	35.125	12.75	40
1	CDH5	Xenium 5K	33.5594	40	13	40
1	CDH6	Xenium 5K	33.4878	40	12.5	40
1	CDH7	Xenium 5K	27.9732	32.25	13	40
1	CDHR1	Xenium 5K	32.2004	35	12.25	40
1	CDHR2	Xenium 5K	32.8745	40	12.5	40
1	CDHR5	Xenium CS	36.6636	40	14.5	40
1	CDK1	Xenium 5K	31.1149	34	12.25	40
1	CDK1	Xenium MT (no seg)	39.6734	40	8.75	40
1	CDK1	Xenium MT (with seg)	39.8808	40	15.75	40
1	CDK10	Xenium 5K	32.9697	38	12.5	40
1	CDK14	Xenium 5K	36.2715	40	13	40
1	CDK15	Xenium CS	36.8971	40	15.75	40
1	CDK16	Xenium 5K	33.3165	39.25	12.25	40
1	CDK17	Xenium 5K	33.9849	40	12.5	40
1	CDK18	Xenium 5K	32.0351	34.5	12	40
1	CDK2	Xenium 5K	33.0954	40	12.75	40
1	CDK3	Xenium 5K	32.0056	34.5	12.25	40
1	CDK4	Xenium 5K	33.4438	40	12.5	40
1	CDK5	Xenium 5K	28.176	30	12.5	40
1	CDK5RAP1	Xenium 5K	32.6212	40	12.25	40
1	CDK6	Xenium 5K	33.6798	40	12	40
1	CDK6	Xenium CS	35.5862	40	14.75	40
1	CDK7	Xenium 5K	33.5729	40	12.75	40
1	CDK8	Xenium 5K	33.8771	40	12.5	40
1	CDK9	Xenium 5K	33.5936	40	12.25	40
1	CDKAL1	Xenium 5K	33.9477	40	12.5	40
1	CDKL1	Xenium 5K	32.9995	38	12.5	40
1	CDKL3	Xenium 5K	29.2311	34	13	40
1	CDKN1A	Xenium 5K	33.3795	40	12.5	40
1	CDKN1B	Xenium 5K	32.8326	38.25	12	40
1	CDKN1C	Xenium 5K	34.3656	40	13	40
1	CDKN2A	Xenium 5K	32.8548	40	13	40
1	CDKN2AIP	Xenium 5K	31.251	34.5	12.75	40
1	CDKN2B	Xenium 5K	34.4388	40	12.5	40
1	CDKN2B	Xenium CS	36.3389	40	15	40
1	CDKN3	Xenium 5K	33.2285	40	12.5	40
1	CDR2L	Xenium 5K	33.9189	40	12.5	40
1	CDSN	Xenium 5K	27.125	27.125	14.25	40
1	CDV3	Xenium 5K	33.5911	40	12.5	40
1	CDX1	Xenium 5K	30.4181	33	12	40
1	CDX2	Xenium 5K	32.6068	34.75	12	40
1	CEACAM1	Xenium 5K	32.1988	35	12	40
1	CEACAM1	Xenium CS	34.6569	40	14.5	40
1	CEACAM3	Xenium 5K	30.2946	35.375	13	40
1	CEACAM5	Xenium CS	34.6809	40	14.75	40
1	CEACAM6	Xenium CS	35.6477	40	14.75	40
1	CEACAM7	Xenium CS	36.1319	40	15	40
1	CEACAM8	Xenium 5K	28.1406	34.625	12.75	40
1	CEBPA	Xenium 5K	33.3235	40	12.25	40
1	CELSR1	Xenium 5K	33.5298	40	12.75	40
1	CELSR2	Xenium 5K	32.1955	37.75	12.25	40
1	CELSR3	Xenium 5K	32.061	34.75	13	40
1	CEMIP2	Xenium 5K	32.6353	37.5	12.5	40
1	CENPA	Xenium 5K	33.8432	40	12.5	40
1	CENPB	Xenium 5K	33.5687	40	12.5	40
1	CENPF	Xenium 5K	33.9987	40	12	40
1	CENPF	Xenium MT (no seg)	36.7819	40	9.5	40
1	CENPF	Xenium MT (with seg)	37.852	40	16.25	40
1	CENPV	Xenium 5K	32.9329	35.5	12.5	40
1	CEP112	Xenium 5K	34.3317	40	12.5	40
1	CEP126	Xenium CS	36.6992	40	15.25	40
1	CEP128	Xenium 5K	35.7623	40	13	40
1	CEP170	Xenium 5K	33.2097	40	12.25	40
1	CEP19	Xenium 5K	32.3646	39.25	13	40
1	CEP44	Xenium 5K	32.0986	34.75	13	40
1	CEP55	Xenium 5K	31.9718	34.75	12	40
1	CEP85	Xenium 5K	33.9397	40	12.5	40
1	CES1	Xenium 5K	34.8926	40	13	40
1	CES1	Xenium CS	34.804	40	15.25	40
1	CES2	Xenium CS	35.4954	40	14.5	40
1	CETP	Xenium 5K	23.6875	19.5	13	40
1	CFAP20	Xenium 5K	33.1133	40	12.5	40
1	CFAP43	Xenium 5K	32.7529	34.625	13	40
1	CFAP46	Xenium 5K	29.4722	32.25	12.25	40
1	CFAP47	Xenium 5K	20.8929	15.25	12.25	34.5
1	CFAP53	Xenium MT (no seg)	37.6609	40	11.75	40
1	CFAP53	Xenium MT (with seg)	37.9754	40	17	40
1	CFB	Xenium 5K	32.2347	34.75	12.25	40
1	CFB	Xenium MT (no seg)	37.6988	40	9.5	40
1	CFB	Xenium MT (with seg)	37.5842	40	15.25	40
1	CFC1	Xenium 5K	23.0227	15.5	13.75	40
1	CFDP1	Xenium 5K	32.5832	40	12	40
1	CFH	Xenium 5K	34.6945	40	12.5	40
1	CFHR1	Xenium 5K	34.5701	40	12.5	40
1	CFHR1	Xenium MT (no seg)	34.7939	38.5	9.25	40
1	CFHR1	Xenium MT (with seg)	36.5991	40	16.25	40
1	CFHR3	Xenium MT (no seg)	37.0328	40	9	40
1	CFHR3	Xenium MT (with seg)	37.8491	40	16	40
1	CFL2	Xenium 5K	34.8351	40	13	40
1	CFLAR	Xenium 5K	33.9703	40	12.25	40
1	CFP	Xenium 5K	32.9744	40	13	40
1	CFTR	Xenium 5K	33.0325	40	12.25	40
1	CFTR	Xenium CS	36.828	40	15	40
1	CFTR	Xenium MT (no seg)	36.858	40	8.25	40
1	CFTR	Xenium MT (with seg)	36.8508	40	16	40
1	CGAS	Xenium 5K	33.5672	40	12.5	40
1	CGB3	Xenium 5K	20.2059	15.25	13	40
1	CGNL1	Xenium 5K	33.9716	40	13	40
1	CGRRF1	Xenium 5K	33.969	40	12.75	40
1	CH25H	Xenium 5K	34.1257	40	12.75	40
1	CHAD	Xenium 5K	33.0069	40	12.75	40
1	CHAF1A	Xenium 5K	32.8987	36	12.25	40
1	CHAMP1	Xenium 5K	32.0126	35	12.5	40
1	CHD3	Xenium 5K	33.3048	40	12.25	40
1	CHD5	Xenium 5K	31.1818	40	13	40
1	CHD7	Xenium 5K	32.6379	40	12.5	40
1	CHEK1	Xenium 5K	33.442	40	12.5	40
1	CHEK2	Xenium 5K	32.8721	35.75	12.5	40
1	CHFR	Xenium 5K	32.0949	34.5	12.25	40
1	CHGA	Xenium CS	37.9035	40	14.5	40
1	CHGA	Xenium MT (no seg)	36.193	40	8.5	40
1	CHGA	Xenium MT (with seg)	36.791	40	15.5	40
1	CHGB	Xenium CS	35.405	40	15.75	40
1	CHI3L2	Xenium CS	38.0575	40	15.75	40
1	CHIT1	Xenium 5K	33.6851	40	12.5	40
1	CHKA	Xenium 5K	32.7349	35.5	12.25	40
1	CHODL	Xenium 5K	33.2522	40	12.5	40
1	CHP2	Xenium CS	36.5064	40	14.75	40
1	CHRAC1	Xenium 5K	33.0864	40	12.5	40
1	CHRDL2	Xenium 5K	32.0127	40	13	40
1	CHRM1	Xenium 5K	29.7065	33.875	12.75	40
1	CHRM2	Xenium 5K	35.1899	40	13	40
1	CHRM3	Xenium 5K	32.7327	34.75	13	40
1	CHRM4	Xenium 5K	26.7286	30	13	40
1	CHRM5	Xenium 5K	20.2206	15	12.5	40
1	CHRNA2	Xenium 5K	22.0357	15.5	12.25	40
1	CHRNA3	Xenium 5K	32.5741	34.875	14.25	40
1	CHRNA4	Xenium 5K	14.4375	15	13	15.5
1	CHRNA5	Xenium 5K	32.7186	35.25	13	40
1	CHRNA6	Xenium 5K	19.9038	15	12.5	40
1	CHRNA7	Xenium 5K	32.8235	40	12.75	40
1	CHRNB1	Xenium 5K	33.2542	40	12.75	40
1	CHRNB2	Xenium 5K	26.9375	30.875	13	40
1	CHRNB3	Xenium 5K	18.3125	14.875	13	40
1	CHRNB4	Xenium 5K	27.8958	32	12.25	40
1	CHST8	Xenium 5K	26.6944	27	12.5	40
1	CHUK	Xenium 5K	33.9017	40	12.5	40
1	CIDEC	Xenium 5K	33.9152	40	13	40
1	CIITA	Xenium 5K	34.8297	40	12.75	40
1	CILP2	Xenium 5K	17.9167	13.5	13	40
1	CINP	Xenium 5K	32.9419	40	13	40
1	CIP2A	Xenium 5K	33.5349	40	12.75	40
1	CISD2	Xenium 5K	32.4714	35.125	12.5	40
1	CKAP2	Xenium 5K	33.6446	40	12.5	40
1	CKAP4	Xenium 5K	33.9005	40	12.25	40
1	CKAP4	Xenium CS	36.1873	40	15.5	40
1	CKAP5	Xenium 5K	31.7335	34.5	12.5	40
1	CKS2	Xenium 5K	32.9428	40	12.5	40
1	CLCA1	Xenium CS	38.296	40	14.5	40
1	CLCA1	Xenium MT (no seg)	31.7915	38.5	8.25	40
1	CLCA1	Xenium MT (with seg)	35.0055	40	15.5	40
1	CLCA2	Xenium MT (no seg)	36.7961	40	9.75	40
1	CLCA2	Xenium MT (with seg)	37.256	40	16.75	40
1	CLCA4	Xenium CS	34.1859	39	14.5	40
1	CLCN3	Xenium 5K	32.9003	35.5	12.25	40
1	CLCN4	Xenium 5K	35.4548	40	13	40
1	CLCN5	Xenium 5K	30.7009	34	12.75	40
1	CLDN1	Xenium 5K	33.63	35.25	14.75	40
1	CLDN18	Xenium 5K	22.2308	15.5	12.75	40
1	CLDN5	Xenium 5K	34.9157	40	12.25	40
1	CLDN7	Xenium 5K	31.0115	34.25	12	40
1	CLEC10A	Xenium 5K	35.2326	40	12.75	40
1	CLEC10A	Xenium MT (no seg)	37.6933	40	10.5	40
1	CLEC10A	Xenium MT (with seg)	38.3334	40	16.75	40
1	CLEC12A	Xenium 5K	31.8062	35.5	13	40
1	CLEC14A	Xenium 5K	35.1168	40	12.75	40
1	CLEC14A	Xenium MT (no seg)	36.997	40	8.75	40
1	CLEC14A	Xenium MT (with seg)	37.4997	40	16.25	40
1	CLEC16A	Xenium 5K	33.3816	40	12.5	40
1	CLEC2A	Xenium 5K	20.3889	15.25	13	40
1	CLEC4A	Xenium 5K	34.6873	40	12.25	40
1	CLEC4C	Xenium 5K	27.3056	34	13	40
1	CLEC4D	Xenium 5K	18	15.25	13	40
1	CLEC4E	Xenium MT (no seg)	37.2069	40	17.25	40
1	CLEC4E	Xenium MT (with seg)	37.2474	40	16.75	40
1	CLEC4M	Xenium 5K	34.8463	40	12.75	40
1	CLEC5A	Xenium 5K	21.5667	15.5	13	40
1	CLEC6A	Xenium 5K	23.85	13.25	13	40
1	CLEC7A	Xenium 5K	33.8086	40	13	40
1	CLEC9A	Xenium 5K	34.9361	40	12.25	40
1	CLEC9A	Xenium CS	37.1138	40	15.5	40
1	CLECL1	Xenium MT (no seg)	37.941	40	10.25	40
1	CLECL1	Xenium MT (with seg)	38.4716	40	16.75	40
1	CLGN	Xenium 5K	32.8665	40	12.75	40
1	CLIC3	Xenium 5K	31.6278	34.75	13	40
1	CLIC4	Xenium 5K	34.0088	40	12	40
1	CLIC6	Xenium 5K	31.7651	35.5	12.5	40
1	CLIC6	Xenium MT (no seg)	34.7043	38.5	8.75	40
1	CLIC6	Xenium MT (with seg)	37.4652	40	16.5	40
1	CLK2	Xenium 5K	32.802	36.375	12	40
1	CLK3	Xenium 5K	33.3865	40	12.75	40
1	CLK4	Xenium 5K	32.3586	35	12.75	40
1	CLN3	Xenium 5K	32.9704	36.875	12.5	40
1	CLN5	Xenium 5K	32.4256	34.25	12.5	40
1	CLNK	Xenium 5K	32.6628	40	13	40
1	CLOCK	Xenium 5K	33.8285	40	12.5	40
1	CLPTM1L	Xenium 5K	33.5636	40	12	40
1	CLPX	Xenium 5K	32.0054	34.75	12.5	40
1	CLSTN1	Xenium 5K	31.6282	34.75	12.5	40
1	CLSTN3	Xenium 5K	30.9123	34.25	12.75	40
1	CLTC	Xenium 5K	32.3767	35.5	12	40
1	CLU	Xenium CS	35.8531	39.75	15.25	40
1	CMA1	Xenium 5K	33.957	40	12.5	40
1	CMA1	Xenium CS	35.9183	40	16.25	40
1	CMBL	Xenium CS	37.1463	40	14.5	40
1	CMKLR1	Xenium 5K	32.1942	40	12.5	40
1	CMSS1	Xenium 5K	34.7978	40	13	40
1	CMTM5	Xenium 5K	17.713	14	13	40
1	CMTM8	Xenium 5K	32.7231	40	12.75	40
1	CMYA5	Xenium 5K	33.4849	40	13	40
1	CNDP1	Xenium 5K	24.5938	15.5	12.75	40
1	CNGB1	Xenium 5K	21.8571	15.125	13	40
1	CNGB3	Xenium 5K	21.5227	15.5	12.5	40
1	CNIH4	Xenium 5K	32.7562	40	12.25	40
1	CNKSR3	Xenium 5K	33.1982	35.75	12.5	40
1	CNMD	Xenium 5K	20.9435	14.5	13	40
1	CNN1	Xenium MT (no seg)	35.4541	40	9	40
1	CNN1	Xenium MT (with seg)	37.2219	40	16	40
1	CNNM1	Xenium 5K	33.8687	40	14	40
1	CNNM3	Xenium 5K	32.231	34.5	12.25	40
1	CNOT1	Xenium 5K	32.604	40	12.5	40
1	CNP	Xenium 5K	31.9314	34.5	12.5	40
1	CNR1	Xenium 5K	35.3779	40	13	40
1	CNR2	Xenium 5K	33.1801	40	12.25	40
1	CNRIP1	Xenium 5K	34.7697	40	13	40
1	CNST	Xenium 5K	34.3265	40	12.25	40
1	CNTF	Xenium 5K	33.1179	40	12.5	40
1	CNTLN	Xenium 5K	33.9327	40	13	40
1	CNTN2	Xenium 5K	29.9007	34.25	13	40
1	CNTN6	Xenium 5K	23.9375	15	12.75	40
1	CNTNAP1	Xenium 5K	32.3853	34.25	12.5	40
1	CNTNAP3	Xenium 5K	33.6206	40	13	40
1	CNTNAP4	Xenium 5K	22.1042	16	13	40
1	CNTROB	Xenium 5K	32.2071	35	12.25	40
1	COASY	Xenium 5K	33.3502	40	12	40
1	COBLL1	Xenium 5K	35.1936	40	12.75	40
1	COCH	Xenium 5K	32.5424	35	12.5	40
1	COCH	Xenium MT (no seg)	34.7926	40	10	40
1	COCH	Xenium MT (with seg)	37.4374	40	16.75	40
1	COIL	Xenium 5K	33.691	40	12.5	40
1	COL10A1	Xenium 5K	24.6184	15.25	12.75	40
1	COL11A1	Xenium 5K	31.3581	35.5	13	40
1	COL17A1	Xenium 5K	31.3268	33.75	12.5	40
1	COL17A1	Xenium CS	35.9652	40	15	40
1	COL17A1	Xenium MT (no seg)	35.1798	38.5	8.5	40
1	COL17A1	Xenium MT (with seg)	36.2436	40	15.25	40
1	COL18A1	Xenium 5K	35.7285	40	12.25	40
1	COL19A1	Xenium CS	37.0255	40	16	40
1	COL23A1	Xenium 5K	31.0759	34.625	12.75	40
1	COL25A1	Xenium 5K	25.5357	18	12.25	40
1	COL2A1	Xenium 5K	33.3711	40	12.5	40
1	COL4A1	Xenium 5K	34.517	40	12.25	40
1	COL4A2	Xenium 5K	32.2549	34.75	12.25	40
1	COL4A3	Xenium 5K	34.6565	40	12.75	40
1	COL4A4	Xenium 5K	35.3525	40	13	40
1	COL4A5	Xenium 5K	35.6592	40	13	40
1	COL5A1	Xenium 5K	34.954	40	12.5	40
1	COL5A2	Xenium 5K	35.5689	40	12.75	40
1	COL5A2	Xenium MT (no seg)	36.5157	40	9	40
1	COL5A2	Xenium MT (with seg)	37.8544	40	15.75	40
1	COL7A1	Xenium 5K	33.4744	40	12.5	40
1	COLEC12	Xenium 5K	35.578	40	13	40
1	COLQ	Xenium 5K	34.3434	40	13	40
1	COMP	Xenium 5K	20.7826	15.5	12.75	40
1	COMT	Xenium 5K	32.2624	34.75	12.5	40
1	COPS5	Xenium 5K	34.2854	40	12.25	40
1	COQ8A	Xenium 5K	33.1488	40	12.25	40
1	CORIN	Xenium 5K	25.6442	15	13	40
1	CORO1B	Xenium 5K	33.5667	40	12.5	40
1	CORO1C	Xenium 5K	33.2561	40	12.5	40
1	CORT	Xenium 5K	31.1769	35.25	13	40
1	CP	Xenium 5K	32.8656	35.25	12.5	40
1	CPA3	Xenium CS	36.9675	40	15.75	40
1	CPA3	Xenium MT (no seg)	37.8802	40	9.5	40
1	CPA3	Xenium MT (with seg)	38.5556	40	17.25	40
1	CPA4	Xenium 5K	18.0833	13.5	13	40
1	CPA5	Xenium 5K	17	14	13	34.25
1	CPA6	Xenium 5K	32.4327	38	12.5	40
1	CPB2	Xenium 5K	19.9615	14.75	13	40
1	CPE	Xenium CS	37.4732	40	15.25	40
1	CPEB1	Xenium 5K	33.1925	40	12.75	40
1	CPEB2	Xenium 5K	34.5112	40	12.5	40
1	CPEB3	Xenium 5K	32.7766	35.5	12.5	40
1	CPLX3	Xenium 5K	23.7339	17.5	13	40
1	CPNE9	Xenium 5K	25.0694	23	13	40
1	CPS1	Xenium 5K	32.2206	40	13.25	40
1	CPSF6	Xenium 5K	33.9721	40	12.25	40
1	CPT1A	Xenium 5K	31.9717	34.5	11.75	40
1	CPVL	Xenium 5K	35.1836	40	13	40
1	CPXM2	Xenium 5K	33.0716	40	12.5	40
1	CPZ	Xenium 5K	24.4348	15.5	13	40
1	CR1	Xenium 5K	32.9048	40	13	40
1	CR2	Xenium 5K	27.0696	30.25	12.25	40
1	CRB2	Xenium 5K	27.9558	34	12.75	40
1	CREB1	Xenium 5K	33.7604	40	12.25	40
1	CREB3	Xenium 5K	32.7531	40	12.5	40
1	CREB3L1	Xenium CS	37.6277	40	15.25	40
1	CREB5	Xenium 5K	28.516	32.75	13	40
1	CREBBP	Xenium 5K	33.7701	40	12.25	40
1	CREG1	Xenium 5K	33.3911	40	12.25	40
1	CREG2	Xenium 5K	24.2045	15.75	13	40
1	CRH	Xenium 5K	13.7857	14.25	12.25	15.5
1	CRHBP	Xenium MT (no seg)	31.8182	38.5	10	40
1	CRHBP	Xenium MT (with seg)	31.3625	40	16.75	40
1	CRHR1	Xenium 5K	22.7143	15.25	12.75	40
1	CRHR2	Xenium 5K	32.68	40	13	40
1	CRIPT	Xenium 5K	32.935	40	12.25	40
1	CRISPLD2	Xenium MT (no seg)	36.9237	40	8.75	40
1	CRISPLD2	Xenium MT (with seg)	38.1332	40	16.75	40
1	CRK	Xenium 5K	33.0919	38.625	12.25	40
1	CRKL	Xenium 5K	33.3998	40	12	40
1	CRNDE	Xenium 5K	32.5089	40	13.25	40
1	CRNN	Xenium 5K	18.9375	15.125	12	40
1	CRTAC1	Xenium 5K	26.5312	24.25	14	40
1	CRTAM	Xenium 5K	31.0776	40	13	40
1	CRY2	Xenium 5K	32.9076	40	12.75	40
1	CRYAA	Xenium 5K	16.1974	15	12.5	40
1	CRYBA2	Xenium CS	36.5034	40	15.75	40
1	CRYBB3	Xenium 5K	32.1362	34.75	13	40
1	CRYBG1	Xenium 5K	33.1837	40	12.5	40
1	CRYBG3	Xenium 5K	34.848	40	12.5	40
1	CRYGC	Xenium 5K	14.4821	13	13	22.75
1	CRYGS	Xenium 5K	33.1764	37	13	40
1	CRYZ	Xenium 5K	33.3296	40	12.5	40
1	CRYZL1	Xenium 5K	31.3184	35	12.5	40
1	CSE1L	Xenium 5K	32.6094	40	12.75	40
1	CSF1	Xenium 5K	34.504	40	12.25	40
1	CSF1R	Xenium 5K	35.0094	40	13	40
1	CSF2	Xenium 5K	25	20.375	12.5	40
1	CSF2RA	Xenium 5K	35.0011	40	13	40
1	CSF2RA	Xenium MT (no seg)	34.0262	40	9	40
1	CSF2RA	Xenium MT (with seg)	36.8259	40	15.5	40
1	CSF2RB	Xenium 5K	34.2861	40	12.75	40
1	CSF3	Xenium 5K	14.3333	15.25	12.25	15.5
1	CSF3	Xenium MT (no seg)	33	40	9.5	40
1	CSF3	Xenium MT (with seg)	36.9068	40	17	40
1	CSF3R	Xenium 5K	32.8282	35.25	12.25	40
1	CSK	Xenium 5K	34.2615	40	12	40
1	CSNK1A1	Xenium 5K	33.9679	40	12.5	40
1	CSNK1A1L	Xenium 5K	15.9091	13.5	12.5	40
1	CSNK1E	Xenium 5K	32.1855	34.75	12	40
1	CSNK1G1	Xenium 5K	33.4842	40	12.25	40
1	CSNK2A1	Xenium 5K	31.8078	35	12	40
1	CSNK2A2	Xenium 5K	33.0461	38.5	12.25	40
1	CSNK2B	Xenium 5K	33.2306	40	12.25	40
1	CSPG4	Xenium 5K	32.2782	34	12.5	40
1	CSPP1	Xenium 5K	33.4989	40	12.75	40
1	CSRP1	Xenium 5K	33.4319	40	12.5	40
1	CSRP3	Xenium 5K	25.6667	22.5	13	40
1	CST1	Xenium 5K	21.6136	14.5	14	40
1	CST2	Xenium 5K	18.2083	15.25	13	40
1	CST4	Xenium 5K	30.3269	40	12.25	40
1	CST5	Xenium 5K	17.8542	15	12.5	40
1	CST7	Xenium 5K	33.7901	40	12.5	40
1	CST7	Xenium CS	36.5404	40	15	40
1	CTAG1B	Xenium 5K	13.375	13.375	13	13.75
1	CTBP1	Xenium 5K	33.3471	40	12	40
1	CTBP2	Xenium 5K	29.5573	31.5	12.25	40
1	CTCF	Xenium 5K	34.0625	40	12	40
1	CTCFL	Xenium 5K	17.6042	13.5	13	40
1	CTDSPL	Xenium 5K	32.5785	38.5	12.25	40
1	CTH	Xenium 5K	33.4191	40	13	40
1	CTHRC1	Xenium 5K	33.6237	40	12.5	40
1	CTLA4	Xenium 5K	32.5071	39.375	13	40
1	CTLA4	Xenium CS	35.8973	40	15.75	40
1	CTLA4	Xenium MT (no seg)	37.4518	40	12	40
1	CTLA4	Xenium MT (with seg)	37.9343	40	16.5	40
1	CTNNA1	Xenium 5K	32.7578	39.5	12	40
1	CTNNAL1	Xenium 5K	33.1576	40	12.25	40
1	CTNNB1	Xenium 5K	32.0221	34.75	12.25	40
1	CTNND1	Xenium 5K	32.2245	34.75	12	40
1	CTNND2	Xenium 5K	30.1323	34.75	12.5	40
1	CTRL	Xenium 5K	33.1619	40	12.75	40
1	CTSA	Xenium 5K	31.9293	34.75	12.25	40
1	CTSB	Xenium CS	36.149	40	14.75	40
1	CTSC	Xenium 5K	35.5305	40	12.25	40
1	CTSE	Xenium CS	33.0341	36.75	15	40
1	CTSG	Xenium 5K	35.5101	40	13	40
1	CTSG	Xenium CS	32.9121	36.25	15.5	40
1	CTSG	Xenium MT (no seg)	36.8675	40	10.25	40
1	CTSG	Xenium MT (with seg)	37.6338	40	16.75	40
1	CTSH	Xenium 5K	31.7391	33.75	12.75	40
1	CTSK	Xenium 5K	34.6868	40	12.5	40
1	CTSK	Xenium MT (no seg)	37.366	40	10	40
1	CTSK	Xenium MT (with seg)	38.4607	40	16.5	40
1	CTSL	Xenium 5K	34.2121	40	12.25	40
1	CTTN	Xenium 5K	33.3557	40	12	40
1	CTTNBP2NL	Xenium 5K	33.2612	40	12.5	40
1	CTXN3	Xenium 5K	24.8958	15.5	13	40
1	CUBN	Xenium 5K	30.2191	33.75	12.75	40
1	CUEDC2	Xenium 5K	33.413	40	12.5	40
1	CUL1	Xenium 5K	33.1074	40	12	40
1	CUL2	Xenium 5K	31.9932	35	12.25	40
1	CUL3	Xenium 5K	33.2666	35.75	12	40
1	CUL4A	Xenium 5K	32.2415	33.75	12.25	40
1	CUL4B	Xenium 5K	33.9114	40	12.75	40
1	CUL5	Xenium 5K	34.7641	40	12.75	40
1	CUTA	Xenium 5K	31.7476	32.75	12.5	40
1	CUX2	Xenium 5K	17.9565	14.25	12.5	40
1	CUZD1	Xenium 5K	32.5071	40	12.5	40
1	CX3CL1	Xenium 5K	32.0849	38.5	13	40
1	CX3CR1	Xenium 5K	31.867	35.75	13	40
1	CXADR	Xenium 5K	33.1402	35.75	12.5	40
1	CXCL10	Xenium 5K	32.95	40	13	40
1	CXCL10	Xenium MT (no seg)	36.4174	40	10	40
1	CXCL10	Xenium MT (with seg)	37.1142	40	16	40
1	CXCL11	Xenium 5K	15.6591	14.25	13	29.75
1	CXCL12	Xenium 5K	34.7147	40	12.5	40
1	CXCL13	Xenium 5K	18.475	15	13	35.5
1	CXCL16	Xenium 5K	34.124	40	13	40
1	CXCL2	Xenium 5K	30.9838	35	12.75	40
1	CXCL2	Xenium MT (no seg)	34.3484	38.25	9.75	40
1	CXCL2	Xenium MT (with seg)	37.472	40	16	40
1	CXCL3	Xenium CS	37.2486	40	15	40
1	CXCL5	Xenium 5K	13.8889	14	12.75	15.25
1	CXCL6	Xenium 5K	24.0781	15.875	13	40
1	CXCL6	Xenium MT (no seg)	36.1009	40	9.75	40
1	CXCL6	Xenium MT (with seg)	37.8228	40	16.5	40
1	CXCL9	Xenium 5K	24.2619	15.5	13.75	40
1	CXCL9	Xenium MT (no seg)	36.1551	40	9.25	40
1	CXCL9	Xenium MT (with seg)	36.4518	40	15.5	40
1	CXCR1	Xenium 5K	19.4545	14.75	13	40
1	CXCR2	Xenium 5K	19.1	14.75	13	40
1	CXCR3	Xenium 5K	33.9967	40	13	40
1	CXCR4	Xenium 5K	32.385	35.5	12.75	40
1	CXCR4	Xenium CS	39.5934	40	16.5	40
1	CXCR4	Xenium MT (no seg)	37.6985	40	9.5	40
1	CXCR4	Xenium MT (with seg)	38.3053	40	15	40
1	CXCR5	Xenium 5K	29.0833	37.25	12.5	40
1	CXCR5	Xenium CS	35.6513	40	16.25	40
1	CXCR6	Xenium 5K	35.0841	40	12.75	40
1	CYBA	Xenium 5K	32.7686	35	12.25	40
1	CYBB	Xenium 5K	35.8335	40	12.75	40
1	CYBB	Xenium CS	37.3764	40	16	40
1	CYBC1	Xenium 5K	33.4263	40	12.5	40
1	CYCS	Xenium 5K	33.403	40	12.25	40
1	CYFIP2	Xenium 5K	33.2232	40	12.5	40
1	CYHR1	Xenium 5K	33.0314	36.75	12.5	40
1	CYLD	Xenium 5K	33.3433	40	12.25	40
1	CYP11A1	Xenium 5K	23.5278	15.5	12.5	40
1	CYP11B2	Xenium 5K	19.95	15.25	13.75	40
1	CYP17A1	Xenium 5K	31.9918	40	13	40
1	CYP19A1	Xenium 5K	20.25	15.5	13	35.5
1	CYP1A1	Xenium 5K	17.8125	14.375	13	40
1	CYP1A1	Xenium MT (no seg)	34.74	40	10.5	40
1	CYP1A1	Xenium MT (with seg)	37.5984	40	17	40
1	CYP1A2	Xenium 5K	19.7812	16.25	14.5	33.75
1	CYP1B1	Xenium 5K	31.8602	40	13	40
1	CYP20A1	Xenium 5K	33.4536	40	12.25	40
1	CYP24A1	Xenium 5K	16.0208	13.75	12.75	40
1	CYP27A1	Xenium 5K	31.7468	35	12.25	40
1	CYP27B1	Xenium 5K	33.9345	40	13	40
1	CYP2A6	Xenium 5K	15.375	15.375	15.25	15.5
1	CYP2A7	Xenium MT (no seg)	32.5515	39.25	10	40
1	CYP2A7	Xenium MT (with seg)	35.5996	40	16.5	40
1	CYP2B6	Xenium MT (no seg)	35.1194	40	8.5	40
1	CYP2B6	Xenium MT (with seg)	36.481	40	16.75	40
1	CYP2C19	Xenium 5K	28.25	33.5	14.25	40
1	CYP2C8	Xenium 5K	25.5806	30.5	12.75	40
1	CYP2C9	Xenium 5K	29.7283	34	12.5	40
1	CYP2D6	Xenium 5K	32.8393	37.25	12.5	40
1	CYP2F1	Xenium MT (no seg)	34.9783	40	10.25	40
1	CYP2F1	Xenium MT (with seg)	37.53	40	20.75	40
1	CYP2J2	Xenium 5K	31.3278	35	12.25	40
1	CYP3A4	Xenium MT (no seg)	34.8152	40	10.25	40
1	CYP3A4	Xenium MT (with seg)	36.5058	40	16.5	40
1	CYP3A5	Xenium 5K	32.771	35.75	12	40
1	CYP46A1	Xenium 5K	32.6939	40	13	40
1	CYP4B1	Xenium MT (no seg)	30.1302	38.5	9	40
1	CYP4B1	Xenium MT (with seg)	33.9242	40	15.5	40
1	CYP4F2	Xenium 5K	32.6932	39	12.75	40
1	CYP7A1	Xenium 5K	30.6875	34.125	14.5	40
1	CYREN	Xenium 5K	31.9675	34.25	12.5	40
1	CYSLTR1	Xenium 5K	28.0607	30.25	13	40
1	CYSLTR2	Xenium 5K	25.3333	21.5	13	40
1	CYTH2	Xenium 5K	30.868	34.25	12.25	40
1	CYTIP	Xenium MT (no seg)	37.0065	40	9.5	40
1	CYTIP	Xenium MT (with seg)	37.7217	40	15.25	40
1	CYTOR	Xenium 5K	34.1042	40	12.75	40
1	DAB1	Xenium 5K	24.7143	14.75	13	40
1	DAB2	Xenium 5K	34.7653	40	12.5	40
1	DACH1	Xenium 5K	33.4359	40	12.5	40
1	DACH2	Xenium 5K	23.6	22.75	13	35.75
1	DACT2	Xenium 5K	30.1944	34.25	12.75	40
1	DAG1	Xenium 5K	32.8126	38	12.25	40
1	DAO	Xenium 5K	32.9536	35.75	12.75	40
1	DAOA	Xenium 5K	13.8	14	13	15.25
1	DAP	Xenium 5K	33.2379	40	12.25	40
1	DAP3	Xenium 5K	33.3543	40	12.25	40
1	DAPK1	Xenium 5K	34.6559	40	12.25	40
1	DAXX	Xenium 5K	32.2907	35	12	40
1	DAZAP1	Xenium 5K	32.8424	37.5	12.5	40
1	DAZAP2	Xenium 5K	33.6178	40	12.5	40
1	DAZL	Xenium 5K	31.29	34.5	12.75	40
1	DBN1	Xenium 5K	34.3062	40	13	40
1	DBR1	Xenium 5K	33.0178	40	12.75	40
1	DCAF1	Xenium 5K	31.3317	34.5	12.75	40
1	DCDC1	Xenium 5K	30.8958	37	14.25	40
1	DCLK1	Xenium 5K	35.4758	40	12.75	40
1	DCT	Xenium 5K	22.95	16	13.5	40
1	DCTN1	Xenium 5K	33.5689	40	12.25	40
1	DCX	Xenium 5K	30.1875	34.375	13	40
1	DDB1	Xenium 5K	33.299	40	12.5	40
1	DDB2	Xenium 5K	33.6459	40	12.5	40
1	DDC	Xenium 5K	32.6254	38	12.25	40
1	DDI2	Xenium 5K	33.7337	40	12.5	40
1	DDIT3	Xenium 5K	29.9993	31.75	12.25	40
1	DDIT4L	Xenium 5K	32.6083	40	12.25	40
1	DDR1	Xenium 5K	33.1516	40	12	40
1	DDR2	Xenium 5K	34.5375	40	12.5	40
1	DDX1	Xenium 5K	33.3936	40	12.5	40
1	DDX10	Xenium 5K	33.9982	40	12.5	40
1	DDX19A	Xenium 5K	28.8308	31.5	12.75	40
1	DDX20	Xenium 5K	32.5418	37	12.75	40
1	DDX21	Xenium 5K	32.6924	35.5	12	40
1	DDX25	Xenium 5K	21.2241	15.25	13.75	40
1	DDX27	Xenium 5K	33.29	40	12.25	40
1	DDX28	Xenium 5K	34.1672	40	12.25	40
1	DDX31	Xenium 5K	33.0969	38.25	12.75	40
1	DDX39B	Xenium 5K	33.4224	40	12.25	40
1	DDX3X	Xenium 5K	32.8658	38.75	12.5	40
1	DDX3Y	Xenium 5K	34.7359	40	12.75	40
1	DDX43	Xenium 5K	32.6377	40	13	40
1	DDX50	Xenium 5K	34.8661	40	12.5	40
1	DDX51	Xenium 5K	33.7143	40	12.75	40
1	DDX53	Xenium 5K	14.3056	14.5	12.75	15.5
1	DDX55	Xenium 5K	33.0358	38.25	12.5	40
1	DDX58	Xenium 5K	32.8687	38.75	12.75	40
1	DDX6	Xenium 5K	34.3681	40	12.5	40
1	DEFA1	Xenium 5K	17.1071	14.5	12.25	40
1	DEFA6	Xenium 5K	24.8158	15.5	12.5	40
1	DEFB103B	Xenium 5K	13.7885	13.5	12.25	15.5
1	DEFB4A	Xenium 5K	20.6364	15.25	13	40
1	DEK	Xenium 5K	33.9115	40	12	40
1	DEPDC7	Xenium 5K	30.0072	31.5	13	40
1	DEPP1	Xenium CS	36.6839	40	16.25	40
1	DEPTOR	Xenium 5K	34.7945	40	13	40
1	DERL3	Xenium 5K	35.8978	40	12.25	40
1	DERL3	Xenium CS	36.0967	40	14.75	40
1	DERL3	Xenium MT (no seg)	36.7747	40	9.75	40
1	DERL3	Xenium MT (with seg)	38.0324	40	16.75	40
1	DES	Xenium MT (no seg)	32.373	35.5	8.25	40
1	DES	Xenium MT (with seg)	33.9202	40	15.75	40
1	DGAT1	Xenium 5K	33.438	40	12.25	40
1	DHCR24	Xenium 5K	31.4942	34.5	12	40
1	DHCR7	Xenium 5K	30.3153	33.75	12.5	40
1	DHDDS	Xenium 5K	32.8899	40	12	40
1	DHFR	Xenium 5K	32.6654	38.25	12.5	40
1	DHODH	Xenium 5K	32.9466	35.75	12.75	40
1	DHRS1	Xenium 5K	33.593	40	12.5	40
1	DHRS2	Xenium 5K	30.8333	31.125	14.25	40
1	DHX29	Xenium 5K	33.02	40	12.25	40
1	DHX30	Xenium 5K	32.9638	37.375	12.25	40
1	DHX34	Xenium 5K	33.5536	40	12.5	40
1	DHX57	Xenium 5K	31.2754	33.75	12.25	40
1	DHX9	Xenium 5K	32.0445	34.75	12.25	40
1	DIABLO	Xenium 5K	30.6556	34.375	12.75	40
1	DICER1	Xenium 5K	31.9525	34.5	12.5	40
1	DIO2	Xenium 5K	33.5139	40	13	40
1	DIP2A	Xenium 5K	32.6505	35	12	40
1	DIP2B	Xenium 5K	33.9335	40	12.25	40
1	DIRAS3	Xenium 5K	32.1135	40	12.5	40
1	DIRAS3	Xenium MT (no seg)	35.9679	40	11	40
1	DIRAS3	Xenium MT (with seg)	36.6422	40	17.75	40
1	DIS3	Xenium 5K	32.5097	35.375	12.5	40
1	DIS3L2	Xenium 5K	32.7498	38.125	12	40
1	DISC1	Xenium 5K	33.9377	40	12.75	40
1	DISP1	Xenium 5K	32.9708	40	12.5	40
1	DKC1	Xenium 5K	32.6409	37.25	12.25	40
1	DKK1	Xenium 5K	25.5238	15.5	13	40
1	DKK3	Xenium 5K	34.3639	40	12.75	40
1	DLD	Xenium 5K	33.1231	40	12.25	40
1	DLEC1	Xenium 5K	33.6694	40	13	40
1	DLEU1	Xenium 5K	32.3725	37.875	12.25	40
1	DLEU2	Xenium 5K	33.3888	40	12.5	40
1	DLG1	Xenium 5K	32.6846	34.5	12.5	40
1	DLG4	Xenium 5K	33.1888	40	12.5	40
1	DLK1	Xenium 5K	16.1818	13.75	12.75	40
1	DLK2	Xenium 5K	23.5556	15.625	12.75	40
1	DLL1	Xenium 5K	33.5103	40	12.75	40
1	DLL3	Xenium 5K	26.775	31.5	12.75	40
1	DLL4	Xenium 5K	31.5721	34.75	12.25	40
1	DLX4	Xenium 5K	32.7105	34	13	40
1	DMBT1	Xenium CS	35.7044	40	14.5	40
1	DMBT1	Xenium MT (no seg)	34.8413	40	9.75	40
1	DMBT1	Xenium MT (with seg)	36.7516	40	16	40
1	DMBX1	Xenium 5K	18.9286	15.25	14.25	40
1	DMD	Xenium 5K	33.8087	40	13	40
1	DMKN	Xenium 5K	33.7412	40	12.75	40
1	DMPK	Xenium 5K	33.1779	40	12.5	40
1	DMRT2	Xenium 5K	32.1682	34.75	13	40
1	DMWD	Xenium 5K	33.7291	40	12.25	40
1	DMXL1	Xenium 5K	33.8649	40	12.5	40
1	DMXL2	Xenium 5K	32.5038	35.75	12	40
1	DNAAF1	Xenium MT (no seg)	28.2857	37	8.25	40
1	DNAAF1	Xenium MT (with seg)	34.5402	40	16.75	40
1	DNAH1	Xenium 5K	33.0053	35	12.25	40
1	DNAH10	Xenium 5K	29.1739	34	13	40
1	DNAH11	Xenium 5K	33.5104	40	13	40
1	DNAH12	Xenium 5K	29.35	34.75	13	40
1	DNAH14	Xenium 5K	27.3229	28.25	12.5	40
1	DNAH2	Xenium 5K	22.0781	15.25	13	40
1	DNAH5	Xenium 5K	19.5217	15.25	13	40
1	DNAH7	Xenium 5K	31.5844	34.25	12.25	40
1	DNAH8	Xenium 5K	27.8387	32	12.5	40
1	DNAH9	Xenium 5K	30.1875	37.5	13	40
1	DNAI1	Xenium 5K	29.0909	31.25	13	40
1	DNAJA1	Xenium 5K	33.2114	40	12	40
1	DNAJA3	Xenium 5K	33.0021	35.5	12.5	40
1	DNAJB12	Xenium 5K	34.2332	40	12.5	40
1	DNAJB2	Xenium 5K	34.0276	40	12.5	40
1	DNAJB4	Xenium 5K	33.5153	40	12.5	40
1	DNAJB5	Xenium 5K	33.7822	40	12.75	40
1	DNAJC10	Xenium 5K	33.7848	40	12.5	40
1	DNAJC12	Xenium CS	36.4258	40	16	40
1	DNAJC17	Xenium 5K	32.8798	36.75	12.5	40
1	DNAJC9	Xenium 5K	31.7727	34.5	12.25	40
1	DNASE1L3	Xenium 5K	35.0559	40	13	40
1	DNASE1L3	Xenium CS	37.7213	40	15.5	40
1	DNASE1L3	Xenium MT (no seg)	36.9724	40	10.25	40
1	DNASE1L3	Xenium MT (with seg)	37.9782	40	15.75	40
1	DNM1	Xenium 5K	33.2138	40	12.25	40
1	DNM2	Xenium 5K	32.5707	35.25	12.25	40
1	DNMT1	Xenium 5K	33.3644	40	12.5	40
1	DNMT3A	Xenium 5K	33.493	40	12.5	40
1	DNMT3B	Xenium 5K	33.0326	40	12.75	40
1	DNPEP	Xenium 5K	29.2892	33.5	12.25	40
1	DNTT	Xenium 5K	17.25	15	13.5	40
1	DOC2A	Xenium 5K	29.5934	33.75	12.25	40
1	DOCK9	Xenium 5K	27.712	30.875	12.25	40
1	DOK5	Xenium 5K	24.1741	15.375	12.5	40
1	DOK7	Xenium 5K	31.5583	36.75	12.75	40
1	DOT1L	Xenium 5K	32.4895	35.75	12.5	40
1	DPAGT1	Xenium 5K	30.9787	34.5	12.5	40
1	DPEP1	Xenium MT (no seg)	37.5278	40	13	40
1	DPEP1	Xenium MT (with seg)	36.0425	40	15	40
1	DPF2	Xenium 5K	33.9019	40	12.75	40
1	DPF3	Xenium 5K	31.874	34.75	12.5	40
1	DPM1	Xenium 5K	32.6004	35.5	12.25	40
1	DPP4	Xenium 5K	33.7608	40	12.25	40
1	DPP8	Xenium 5K	33.6157	40	12.25	40
1	DPPA2	Xenium 5K	22.625	15.5	13	40
1	DPT	Xenium 5K	36.8328	40	13	40
1	DPT	Xenium MT (no seg)	38.2312	40	14.25	40
1	DPT	Xenium MT (with seg)	37.964	40	16.5	40
1	DPY19L2	Xenium 5K	35.5995	40	12.75	40
1	DPYD	Xenium 5K	31.0457	35	12.25	40
1	DPYSL2	Xenium 5K	35.1408	40	12.5	40
1	DPYSL3	Xenium CS	37.4246	40	16	40
1	DRAM1	Xenium 5K	33.6125	40	12.5	40
1	DRC1	Xenium 5K	16.6522	15.25	12.25	40
1	DRC3	Xenium 5K	31.1414	32.25	13	40
1	DRD1	Xenium 5K	35.3824	40	13	40
1	DRD2	Xenium 5K	27.1062	30.125	12.75	40
1	DRD3	Xenium 5K	16.2424	14.75	12.5	34.25
1	DRD5	Xenium 5K	21.8571	15.5	13	40
1	DRG1	Xenium 5K	33.4461	40	12.25	40
1	DSG1	Xenium 5K	17.6071	15.5	13	34.25
1	DSG2	Xenium 5K	32.7053	35.75	12	40
1	DSG3	Xenium 5K	28.0192	35	12.75	40
1	DST	Xenium 5K	34.2501	40	12.5	40
1	DST	Xenium MT (no seg)	36.3092	40	8.5	40
1	DST	Xenium MT (with seg)	37.9204	40	15.25	40
1	DTNA	Xenium 5K	34.3277	40	12.75	40
1	DTNBP1	Xenium 5K	32.6019	40	12.75	40
1	DTX1	Xenium 5K	35.2424	40	12.75	40
1	DUOX2	Xenium 5K	33.3533	35.75	13	40
1	DUOX2	Xenium CS	35.4436	40	15	40
1	DUOXA1	Xenium 5K	28.2763	33	13	40
1	DUOXA2	Xenium 5K	24.7865	21.875	13	40
1	DUSP13	Xenium 5K	20.8929	13	12.5	40
1	DUSP2	Xenium MT (no seg)	36.9865	40	10	40
1	DUSP2	Xenium MT (with seg)	37.6019	40	16.75	40
1	DUSP23	Xenium 5K	33.9004	40	12.5	40
1	DUSP28	Xenium 5K	31.6555	34.25	13	40
1	DUSP5	Xenium 5K	35.6923	40	12.5	40
1	DUSP6	Xenium 5K	31.2373	34.25	12.75	40
1	DUX4	Xenium 5K	29.2402	33.5	13	40
1	DVL1	Xenium 5K	31.4904	34.25	12.25	40
1	DVL2	Xenium 5K	31.1628	34.5	12.25	40
1	DVL3	Xenium 5K	32.1082	35	12	40
1	DYDC1	Xenium 5K	20.5333	15.25	14	40
1	DYNC1H1	Xenium 5K	32.6897	39	12.25	40
1	DYRK1A	Xenium 5K	32.978	38.5	12.5	40
1	DYRK1B	Xenium 5K	33.4958	38.5	12.5	40
1	DZIP1L	Xenium 5K	33.468	40	12.75	40
1	E2F1	Xenium 5K	32.3656	35	12.25	40
1	E2F3	Xenium 5K	33.2897	40	13	40
1	E2F4	Xenium 5K	32.8267	35.5	12.25	40
1	E4F1	Xenium 5K	32.4617	35.25	13	40
1	EBF1	Xenium 5K	34.1729	40	13.25	40
1	EBF2	Xenium 5K	15.8929	14.25	13	28
1	EBI3	Xenium 5K	33.1434	40	13	40
1	EBP	Xenium 5K	32.2729	34.75	12	40
1	EBPL	Xenium CS	36.9413	40	16	40
1	ECD	Xenium 5K	33.2305	40	12.75	40
1	ECE1	Xenium 5K	32.5773	36.75	12.25	40
1	ECEL1	Xenium 5K	27.0583	29.75	12.25	40
1	ECHDC1	Xenium 5K	33.576	40	12.5	40
1	ECHS1	Xenium 5K	32.9149	36.75	12.5	40
1	ECPAS	Xenium 5K	33.9508	40	12	40
1	ECRG4	Xenium 5K	33.7494	40	12.75	40
1	ECSCR	Xenium MT (no seg)	34.5801	40	8.5	40
1	ECSCR	Xenium MT (with seg)	36.5803	40	15.75	40
1	ECSIT	Xenium 5K	32.8082	35.25	12.5	40
1	EDA	Xenium 5K	31.6556	36.75	13	40
1	EDIL3	Xenium 5K	33.9461	40	12	40
1	EDN1	Xenium 5K	29.4901	33.25	12.25	40
1	EDN1	Xenium MT (no seg)	37.7048	40	9.25	40
1	EDN1	Xenium MT (with seg)	38.1396	40	16	40
1	EDNRA	Xenium 5K	34.2619	40	12.75	40
1	EDNRB	Xenium 5K	33.6983	40	12.5	40
1	EDNRB	Xenium MT (no seg)	37.186	40	9.5	40
1	EDNRB	Xenium MT (with seg)	38.1872	40	16.5	40
1	EDRF1	Xenium 5K	32.9468	40	12.75	40
1	EED	Xenium 5K	34.6462	40	12.25	40
1	EEF1A2	Xenium 5K	26	26.25	12.25	40
1	EEF1AKNMT	Xenium 5K	32.1528	36.5	12.25	40
1	EEF1G	Xenium 5K	33.1346	38.25	12	40
1	EFHC1	Xenium 5K	34.9306	40	12.75	40
1	EFHC2	Xenium 5K	30.7979	34.5	12.75	40
1	EFNB2	Xenium 5K	33.3409	40	12.25	40
1	EFR3A	Xenium 5K	33.4431	40	12.5	40
1	EFR3B	Xenium 5K	32.4134	35	13	40
1	EFS	Xenium 5K	32.9394	35	12.75	40
1	EFTUD2	Xenium 5K	31.3039	34.75	12.5	40
1	EGF	Xenium 5K	32.4519	35.75	13	40
1	EGFL6	Xenium 5K	31.1905	35.5	13	40
1	EGFL7	Xenium 5K	30.3167	34.5	12.5	40
1	EGFL7	Xenium MT (no seg)	36.6201	40	8.5	40
1	EGFL7	Xenium MT (with seg)	37.6626	40	15.75	40
1	EGFL8	Xenium 5K	33.1453	40	12.5	40
1	EGFR	Xenium 5K	31.2541	34.5	12.25	40
1	EGFR	Xenium CS	36.5525	40	15.5	40
1	EGFR	Xenium MT (no seg)	39.126	40	8.25	40
1	EGFR	Xenium MT (with seg)	39.7932	40	15.25	40
1	EGLN1	Xenium 5K	34.3186	40	12.5	40
1	EGLN3	Xenium 5K	33.705	40	12.25	40
1	EGR2	Xenium 5K	34.3654	40	13	40
1	EGR3	Xenium 5K	34.3318	40	13	40
1	EGR4	Xenium 5K	20.4423	15	13	40
1	EHBP1	Xenium 5K	33.0902	40	12.25	40
1	EHF	Xenium 5K	31.8631	34.75	12.25	40
1	EHF	Xenium MT (no seg)	37.1961	40	9	40
1	EHF	Xenium MT (with seg)	37.8251	40	15	40
1	EHMT1	Xenium 5K	28.9497	30.25	12.75	40
1	EHMT2	Xenium 5K	33.3469	40	12.5	40
1	EID1	Xenium 5K	32.4363	35.5	12.25	40
1	EIF1AD	Xenium 5K	32.8873	40	12.5	40
1	EIF1AY	Xenium 5K	32.8545	40	12.5	40
1	EIF1B	Xenium 5K	33.8362	40	12.25	40
1	EIF2AK2	Xenium 5K	32.8026	40	12.25	40
1	EIF2AK3	Xenium 5K	33.2066	40	12.5	40
1	EIF2AK4	Xenium 5K	33.7675	40	12.5	40
1	EIF2S1	Xenium 5K	33.1009	39.75	12.25	40
1	EIF3A	Xenium 5K	33.2692	40	12.25	40
1	EIF3C	Xenium 5K	33.7631	40	12.25	40
1	EIF4A1	Xenium 5K	33.3709	40	12.25	40
1	EIF4A3	Xenium 5K	33.0259	37.375	12.5	40
1	EIF4E	Xenium 5K	33.2443	40	12.5	40
1	EIF4EBP1	Xenium 5K	32.7082	38.75	12.5	40
1	EIF4EBP2	Xenium 5K	33.6045	40	12.5	40
1	EIF4EBP3	Xenium 5K	30.8966	34	12.5	40
1	EIF4ENIF1	Xenium 5K	32.0848	34.75	12.25	40
1	EIF4G1	Xenium 5K	32.8458	37.75	12	40
1	EIF5A	Xenium 5K	31.7908	35.5	12	40
1	EIF5AL1	Xenium 5K	20.7955	15.75	12.5	40
1	EIPR1	Xenium 5K	33.75	40	13	40
1	ELAC1	Xenium 5K	32.2562	34.75	12.5	40
1	ELAC2	Xenium 5K	32.9317	35.5	12.5	40
1	ELANE	Xenium 5K	30.6244	34.5	12.75	40
1	ELAVL1	Xenium 5K	33.155	40	12.25	40
1	ELF4	Xenium 5K	33.516	40	12.25	40
1	ELF5	Xenium MT (no seg)	36.5864	40	17	40
1	ELF5	Xenium MT (with seg)	37.469	40	16.75	40
1	ELFN1	Xenium 5K	31.6576	40	13	40
1	ELK1	Xenium 5K	33.7624	40	12.75	40
1	ELK3	Xenium 5K	34.8039	40	12.75	40
1	ELK4	Xenium 5K	32.7807	40	12.75	40
1	ELMOD1	Xenium 5K	35.9688	40	13	40
1	ELMOD2	Xenium 5K	34.355	40	12.25	40
1	ELN	Xenium 5K	35.8078	40	13	40
1	ELOB	Xenium 5K	29.9117	34.75	12.25	40
1	ELOC	Xenium 5K	31.209	34.75	12.5	40
1	ELSPBP1	Xenium 5K	20.3846	15	12.5	40
1	EMC1	Xenium 5K	32.6263	36.5	12.5	40
1	EMC4	Xenium 5K	33.189	35.5	12.25	40
1	EMD	Xenium 5K	32.9898	40	12.25	40
1	EMP1	Xenium 5K	32.4116	34.75	12	40
1	EMP2	Xenium 5K	32.7884	35.25	12.5	40
1	EMSY	Xenium 5K	32.7025	40	12.25	40
1	EMX2	Xenium 5K	14.2	14.5	13	15.5
1	EN1	Xenium 5K	16.3125	14.25	13	40
1	EN2	Xenium 5K	18.7321	15.125	13	35
1	ENG	Xenium 5K	34.5915	40	12.25	40
1	ENKUR	Xenium 5K	22	15.5	12.25	40
1	ENO2	Xenium 5K	33.3379	40	12	40
1	ENOSF1	Xenium 5K	33.2606	40	12.25	40
1	ENOX1	Xenium 5K	31.3438	34.875	13	40
1	ENOX2	Xenium 5K	33.6386	40	12.75	40
1	ENPEP	Xenium 5K	33.1139	40	12.75	40
1	ENPP1	Xenium 5K	32.8468	40	13	40
1	ENPP2	Xenium 5K	35.0224	40	12.5	40
1	ENPP3	Xenium 5K	33.4078	40	12.75	40
1	ENTPD1	Xenium 5K	34.5579	40	12.25	40
1	ENTPD2	Xenium 5K	32.4596	34.75	12.25	40
1	EOMES	Xenium 5K	28.8793	33.125	13	40
1	EP300	Xenium 5K	34.0458	40	12.5	40
1	EPAS1	Xenium 5K	33.6671	40	12	40
1	EPB41L3	Xenium 5K	32.6131	37.75	12.25	40
1	EPCAM	Xenium 5K	32.5175	35.75	12	40
1	EPCAM	Xenium MT (no seg)	39.2469	40	8.25	40
1	EPCAM	Xenium MT (with seg)	39.7716	40	15	40
1	EPDR1	Xenium 5K	34.3511	40	12.5	40
1	EPG5	Xenium 5K	34.0896	40	12	40
1	EPHA1	Xenium 5K	33.0912	40	12.5	40
1	EPHA10	Xenium 5K	30.5586	34	12.5	40
1	EPHA2	Xenium 5K	30.8941	34.5	12	40
1	EPHA3	Xenium 5K	33.1235	35	12.75	40
1	EPHA4	Xenium 5K	31.4407	34.5	12.75	40
1	EPHA7	Xenium 5K	35.074	40	12.5	40
1	EPHA8	Xenium 5K	20.5	15.5	12.25	40
1	EPHB1	Xenium 5K	20.4265	15.5	12.25	40
1	EPHB2	Xenium 5K	32.536	35	12	40
1	EPHB3	Xenium CS	34.1191	38.5	15.25	40
1	EPHB4	Xenium 5K	32.5918	35.625	12.75	40
1	EPHB6	Xenium 5K	34.8365	40	13	40
1	EPHX1	Xenium 5K	33.9181	40	12.75	40
1	EPHX2	Xenium 5K	32.6159	35.5	12.25	40
1	EPM2AIP1	Xenium 5K	34.6751	40	12.75	40
1	EPO	Xenium 5K	19.3864	15	13	40
1	EPOR	Xenium 5K	32.4879	40	12.75	40
1	EPRS	Xenium 5K	33.8723	40	12.5	40
1	EPS8L3	Xenium 5K	31.2733	34.75	11.75	40
1	ERAP1	Xenium 5K	34.2786	40	12	40
1	ERAS	Xenium 5K	27.3077	32.75	12.25	40
1	ERBB2	Xenium 5K	31.7803	35	12.5	40
1	ERBB2	Xenium MT (no seg)	39.5293	40	8.5	40
1	ERBB2	Xenium MT (with seg)	39.8553	40	15.25	40
1	ERBB3	Xenium 5K	32.8669	35.5	12.25	40
1	ERC1	Xenium 5K	33.9586	40	12.75	40
1	ERCC1	Xenium 5K	26.9013	29.75	12.25	40
1	ERCC2	Xenium 5K	32.3067	34.75	13	40
1	ERCC3	Xenium 5K	34.2095	40	12.5	40
1	ERCC4	Xenium 5K	33.911	40	12.75	40
1	ERCC5	Xenium 5K	33.8533	40	12.5	40
1	ERCC6	Xenium 5K	32.1667	37.25	12.75	40
1	EREG	Xenium 5K	29.5813	32	12.5	40
1	ERFE	Xenium 5K	27.4423	30.5	12.5	40
1	ERG	Xenium 5K	34.8597	40	13	40
1	ERG	Xenium MT (no seg)	36.132	40	9	40
1	ERG	Xenium MT (with seg)	37.1595	40	16.25	40
1	ERG28	Xenium 5K	31.983	35.5	12.75	40
1	ERGIC2	Xenium 5K	33.699	40	12.75	40
1	ERLIN2	Xenium 5K	32.1458	35	12.5	40
1	ERMAP	Xenium 5K	33.5286	40	12.5	40
1	ERN1	Xenium 5K	34.3523	40	12.5	40
1	ERP27	Xenium 5K	33.8728	40	13	40
1	ERRFI1	Xenium 5K	33.1036	40	12.5	40
1	ERVFRD-1	Xenium 5K	30.4444	33.375	12.5	40
1	ESF1	Xenium 5K	32.9345	39.5	12.25	40
1	ESM1	Xenium 5K	28	34.375	13	40
1	ESR1	Xenium 5K	35.7781	40	12.5	40
1	ESR1	Xenium MT (no seg)	35.4085	40	9	40
1	ESR1	Xenium MT (with seg)	37.9431	40	16.5	40
1	ESR2	Xenium 5K	36.2035	40	12.75	40
1	ESRRA	Xenium 5K	33.7025	40	12.25	40
1	ESRRG	Xenium 5K	32.9873	40	12.5	40
1	ETS1	Xenium 5K	35.6038	40	12.75	40
1	ETS1	Xenium CS	37.3645	40	15.5	40
1	ETV1	Xenium 5K	34.5273	40	13	40
1	ETV1	Xenium CS	37.3444	40	16	40
1	ETV3	Xenium 5K	32.147	35	12.5	40
1	ETV5	Xenium 5K	34.3877	40	13	40
1	ETV6	Xenium 5K	31.9566	34.75	12.25	40
1	EVI2B	Xenium 5K	35.8229	40	12.5	40
1	EVI5	Xenium 5K	32.7319	39	12.25	40
1	EWSR1	Xenium 5K	31.026	34.5	12	40
1	EXO1	Xenium 5K	32.0382	34.5	12.25	40
1	EXOSC10	Xenium 5K	33.8339	40	12.5	40
1	EYA1	Xenium 5K	33.9268	40	13	40
1	EYA4	Xenium 5K	25.4167	30.75	13	40
1	EZH1	Xenium 5K	34.9651	40	12.75	40
1	EZH2	Xenium 5K	33.8201	40	12.25	40
1	EZHIP	Xenium 5K	30.3947	40	14	40
1	F11	Xenium 5K	22.2736	15.25	12.5	40
1	F11R	Xenium 5K	32.2942	35	12.25	40
1	F12	Xenium 5K	27.091	29	12.75	40
1	F13A1	Xenium 5K	35.8266	40	12.75	40
1	F2	Xenium 5K	21.3864	15.25	14.25	40
1	F2R	Xenium 5K	33.6682	40	12.5	40
1	F2RL1	Xenium 5K	32.4729	35.5	12.25	40
1	F2RL3	Xenium 5K	32.5865	40	12.75	40
1	F5	Xenium 5K	35.3707	40	13	40
1	F7	Xenium 5K	30.6076	34.75	12.5	40
1	F8	Xenium 5K	33.6385	40	12.75	40
1	FAAH	Xenium 5K	29.7892	33.5	12.5	40
1	FABP2	Xenium 5K	33.3713	40	12.75	40
1	FABP2	Xenium CS	35.8799	40	14.75	40
1	FABP3	Xenium 5K	34.9189	40	13	40
1	FABP7	Xenium 5K	23.5658	15.5	12.75	40
1	FADD	Xenium 5K	33.5072	40	12.25	40
1	FADS1	Xenium 5K	31.0147	40	12.75	40
1	FADS2	Xenium 5K	35.3782	40	12.75	40
1	FAF1	Xenium 5K	33.0076	39.5	12.5	40
1	FAF2	Xenium 5K	34.1828	40	12.25	40
1	FAIM	Xenium 5K	34.5396	40	12.25	40
1	FAIM2	Xenium 5K	34.1103	40	13	40
1	FAM107A	Xenium 5K	35.9685	40	13	40
1	FAM110A	Xenium 5K	32.1917	35.25	12.5	40
1	FAM117B	Xenium 5K	32.3475	35	12.25	40
1	FAM126B	Xenium 5K	34.3318	40	12.5	40
1	FAM131C	Xenium 5K	19.9226	14.75	12.5	40
1	FAM161A	Xenium 5K	31.7418	34.75	13	40
1	FAM168A	Xenium 5K	33.7594	40	12.75	40
1	FAM193A	Xenium 5K	32.3515	37	12	40
1	FAM3A	Xenium 5K	32.967	40	12.25	40
1	FAM53C	Xenium 5K	33.8149	40	12.5	40
1	FAM76B	Xenium 5K	28.8234	31	12.5	40
1	FAM98A	Xenium 5K	33.033	40	12.5	40
1	FAM9B	Xenium 5K	20.3056	15.25	12.5	40
1	FANCA	Xenium 5K	29.4075	30.25	12.75	40
1	FANCC	Xenium 5K	32.1462	35.625	13	40
1	FANCD2	Xenium 5K	33.0897	40	12.75	40
1	FANCI	Xenium 5K	32.3463	35	12.25	40
1	FAP	Xenium 5K	33.3615	40	13	40
1	FAR1	Xenium 5K	33.5472	40	12.25	40
1	FAS	Xenium 5K	34.0253	40	12.25	40
1	FAS	Xenium MT (no seg)	34.5544	40	9.25	40
1	FAS	Xenium MT (with seg)	36.3663	40	16	40
1	FASLG	Xenium 5K	34.7273	40	12.75	40
1	FASN	Xenium 5K	31.1837	34.5	12.25	40
1	FAT1	Xenium 5K	30.4046	33.75	12.5	40
1	FAT2	Xenium 5K	20.6364	13.25	12.75	40
1	FAT3	Xenium 5K	34.4929	40	12.5	40
1	FAT4	Xenium 5K	34.4459	40	12.25	40
1	FBL	Xenium 5K	33.3566	40	12.25	40
1	FBLN1	Xenium MT (no seg)	37.6874	40	9.5	40
1	FBLN1	Xenium MT (with seg)	38.1204	40	16	40
1	FBLN2	Xenium 5K	34.3472	40	12.75	40
1	FBLN5	Xenium 5K	34.9887	40	13	40
1	FBN1	Xenium MT (no seg)	37.2155	40	7.75	40
1	FBN1	Xenium MT (with seg)	38.0465	40	15.75	40
1	FBP1	Xenium 5K	33.6052	40	12	40
1	FBXO16	Xenium 5K	32.7873	40	12.25	40
1	FBXO25	Xenium 5K	33.5592	40	12.5	40
1	FBXO33	Xenium 5K	33.9528	40	12.5	40
1	FBXO42	Xenium 5K	34.4727	40	12.25	40
1	FBXO43	Xenium 5K	26.6212	30	13.25	40
1	FBXO45	Xenium 5K	32.9361	39	12.5	40
1	FBXW11	Xenium 5K	32.7616	35	12.5	40
1	FBXW7	Xenium 5K	32.2638	34.25	12.5	40
1	FCAR	Xenium 5K	15.9853	14.25	12.5	40
1	FCER1A	Xenium 5K	35.1711	40	13	40
1	FCER1A	Xenium MT (no seg)	37.165	40	10.5	40
1	FCER1A	Xenium MT (with seg)	37.8544	40	16.75	40
1	FCER2	Xenium 5K	29.6187	34	12.5	40
1	FCER2	Xenium CS	35.2829	40	15.5	40
1	FCGBP	Xenium 5K	32.9785	40	12	40
1	FCGR1A	Xenium 5K	31.1786	37	13	40
1	FCGR1A	Xenium MT (no seg)	35.0321	40	9.75	40
1	FCGR1A	Xenium MT (with seg)	36.5997	40	16.5	40
1	FCGR2A	Xenium 5K	35.8604	40	12.75	40
1	FCGR2B	Xenium 5K	37.382	40	13	40
1	FCGR3A	Xenium 5K	33.8986	40	13	40
1	FCGR3A	Xenium MT (no seg)	35.5296	40	10	40
1	FCGR3A	Xenium MT (with seg)	37.5514	40	16.5	40
1	FCGR3B	Xenium 5K	32.7692	40	12.75	40
1	FCMR	Xenium 5K	34.1208	40	12.75	40
1	FCN1	Xenium 5K	28.1346	32	13	40
1	FCN1	Xenium CS	34.2273	40	16	40
1	FCN1	Xenium MT (no seg)	38.4397	40	10.5	40
1	FCN1	Xenium MT (with seg)	37.1767	40	17	40
1	FCN2	Xenium 5K	23.5	15.25	14	40
1	FCN2	Xenium MT (no seg)	29.45	40	8.5	40
1	FCN2	Xenium MT (with seg)	34.4152	40	16.25	40
1	FCRL1	Xenium 5K	33.2756	40	13	40
1	FCRL1	Xenium CS	37.4447	40	16.25	40
1	FCRL2	Xenium 5K	34.2017	40	13	40
1	FCRL3	Xenium 5K	30.9302	40	12.75	40
1	FCRL4	Xenium 5K	18	13.5	12.75	40
1	FCRL5	Xenium 5K	35.7646	40	12.25	40
1	FCRLA	Xenium 5K	29.5	34.875	13	40
1	FCRLA	Xenium CS	34.6591	40	20.25	40
1	FDFT1	Xenium 5K	32.7547	38.75	12.5	40
1	FDPS	Xenium 5K	33.3379	40	12.25	40
1	FDX1	Xenium 5K	33.3811	40	12.25	40
1	FECH	Xenium 5K	34.4157	40	12.5	40
1	FEN1	Xenium 5K	31.9794	34	12.5	40
1	FENDRR	Xenium 5K	34.6607	40	12.25	40
1	FER	Xenium 5K	32.7594	40	13	40
1	FERMT1	Xenium CS	36.2178	40	14.75	40
1	FERMT3	Xenium 5K	34.2582	40	12.75	40
1	FES	Xenium 5K	33.1647	35	12.25	40
1	FETUB	Xenium 5K	31.1731	34.5	12.25	40
1	FEV	Xenium 5K	34.3384	40	12.25	40
1	FEV	Xenium CS	37.1301	40	16	40
1	FEZ1	Xenium 5K	33.3086	40	12.75	40
1	FEZF1	Xenium 5K	19.2941	14.75	13	35.25
1	FEZF2	Xenium 5K	17.3889	14.75	13	40
1	FFAR1	Xenium 5K	31.0577	40	12.75	40
1	FFAR4	Xenium CS	36.1445	40	14.75	40
1	FGF1	Xenium 5K	20.125	15.25	13	40
1	FGF10	Xenium 5K	25.1333	23	13	40
1	FGF13	Xenium 5K	32.6	40	13	40
1	FGF19	Xenium 5K	23.475	15.5	12.75	40
1	FGF2	Xenium 5K	33.416	40	12.75	40
1	FGF21	Xenium 5K	19.0833	15.25	14	40
1	FGF23	Xenium 5K	19.125	14.875	13	40
1	FGF4	Xenium 5K	19.6875	15.375	12.75	40
1	FGF7	Xenium 5K	33.7203	40	12.75	40
1	FGF9	Xenium 5K	32.8854	40	13	40
1	FGFBP1	Xenium MT (no seg)	37.092	40	8.75	40
1	FGFBP1	Xenium MT (with seg)	37.7914	40	16	40
1	FGFBP2	Xenium 5K	29.3125	34	12.5	40
1	FGFBP2	Xenium MT (no seg)	33.8838	40	8.5	40
1	FGFBP2	Xenium MT (with seg)	36.9507	40	16	40
1	FGFR1	Xenium 5K	33.6691	40	12.75	40
1	FGFR2	Xenium 5K	29.9008	34.5	12.25	40
1	FGFR3	Xenium 5K	33.4859	40	12.5	40
1	FGFR4	Xenium 5K	32.8028	35.5	12.25	40
1	FGL2	Xenium MT (no seg)	36.6634	40	8.75	40
1	FGL2	Xenium MT (with seg)	37.7735	40	15.75	40
1	FGR	Xenium 5K	33.2598	40	13	40
[truncated: 22,269 more rows]
