# Supplementary material for: Spatial transcriptomics atlas of inflammatory bowel disease to guide implementation in research consortiums and clinical trials
Source: Nat Commun. 2026 Apr 28;17:5808. doi: 10.1038/s41467-026-72482-w (PMC13328602; doi:10.1038/s41467-026-72482-w)
Supplement: Supplementary file 12 — Supplementary Dataset 10 [file 41467_2026_72482_MOESM12_ESM.xlsx]

## Sheet: Evaluation of GI biopsy
ID	Organ	Morphology	Epithelia	Laminar propria	Others	Comments
10262 ITDF00A	Small bowel	Small bowel with a lymphoid aggregate	Unremarkable	Unremarkable	No	Lymphoid aggregate with extensive crushing artifact (> 50% crushing)
10262 RSDF00A	Colon	Quiescent colitis	Marked reactive/hyperplastic epithelial changes	Moderate lymphoplasma cell infiltrates	About 20 eosinophils/HPF	No crushed artifact and minimal luminal mucins
10275 ITDF00A	Small bowel	Small bowel with three tiny lymphoid aggregates	About 30% Paneth cells in the total crypt cells	No	No	Three tiny lymphoid aggregates with about 40% crushed artifacts
10275 RSDF00A	Colon	Colon with minimal reactive epithelial change	Minimal reactive change	Unremarkable	No	No crushed artifact and minimal luminal mucins
10276 RSDF00A	Colon	Quiescent colitis	Minimal crypt atrophy/dropout	Mildly lymphoplasma cell infiltrates	Two tiny lymphoid aggregates	With about 50% crushing artifact in the lymphoid aggregates
10321 RSDF00A	Colon	Chronic active colitis (Grade 2-3)	Minimal reactive change with crypt dropout, minimal cryptitis and focal erosion	Severe lymphoplasma cell infiltrates with prominent lymphoid aggregate	Two tiny lymphoid aggregates	About 20-30% crushed artifact in lymphoid aggregates
10321 ITDF00A	Small bowel	Unremarkable	Unremarkable	Unremarkable	No	Normal small bowel
10310 RSDF00A	Colon	Quiescent colitis	Mildly reactive epithelial changes with marked crypt dropout	No	6 prominent lymphoid aggregates	About 10% crushed artifact in lymphoid aggregates
10310 ITDF00A	Small bowel	Unremarkable	Unremarkable	Unremarkable	No	No
10303 RSDF00A	Colon	Chronic active colitis (Grade 1-2)	Minimal reactive epithelial changes with cryptitis and crypt dropout	Severe lymphoplasma cell infiltrates with a tiny lymphoid aggregate	Tiny lymphoid aggregate	Marked crushed artifact in lymphoid aggregate
10294 RSDF00A	Ileo-cecal junction	Quiescent colitis	Minimal reactive change	Minimal increased lymphoplasma cells	No	No
10294 ITDF00A	Intestinal mucosa	Quiescent colitis	Marked reactive/hyperplastic epithelial changes	Mildly lymphoplasma cell infiltrates	No	No
10286 RSDF00A	Colon	Quiescent colitis	Minimal crypt atrophy/dropout	Minimal increased lymphoplasma cells	No	No
10284 RSDF00A	Colon	Quiescent colitis	Mildly reactive epithelial change and mild crypt atrophy/dropout	Unremarkable	No	No
10278 ITDF00A	Small bowel	Unremarkable	Unremarkable	Unremarkable	No	Focal minimal laminar propria crushed artifact
10277 RSDF00A	Colon	Chronic active colitis (Grade 2)	Focal marked reactive epithelial change with cryptitis and crypt abscess	Severe lymphoplasma cell infiltrates with two lymphoid aggregates	Two lymphoid aggregates	About 10% crushed artifact in lymphoid aggregates
